# Supplementary material for: Crystal structure of 2-(aza­niumylmeth­yl)pyridinium bis(hydrogen squarate)
Source: Acta Crystallogr E Crystallogr Commun. 2017 Mar 24;73(Pt 4):586–9. doi: 10.1107/S2056989017004376 (PMC5382627; doi:10.1107/S2056989017004376)
Supplement: Supplementary file 1 [file e-73-00586-sup1.cif]

##############################################################################
#                                                                            #
# This CIF contains the data in a paper accepted for publication in          #
# Acta Crystallographica Section E. It conforms to the requirements of       #
# Notes for Authors for Acta Crystallographica Section E, and has been       #
# peer reviewed under the auspices of the IUCr Commission on Journals.       #
#                                                                            #
# Full details of the Crystallographic Information File format               #
# are given in the paper "The Crystallographic Information File (CIF):       #
# a New Standard Archive File for Crystallography" by S. R. Hall, F. H.      #
# Allen and I. D. Brown [Acta Cryst. (1991), A47, 655-685].                  #
#                                                                            #
# The current version of the core CIF dictionary is obtainable from          #
# ftp://ftp.iucr.org/pub/cif_core.dic.                                       #
#                                                                            #
# Software is freely available for graphical display of the structure(s)     #
# in this CIF. For information consult the CIF software page                 #
# http://www.iucr.org/resources/cif/software.                                #
#                                                                            #
# This file may be used for bona fide research purposes within the           #
# scientific community so long as proper attribution is given to the journal # 
# article from which it was obtained.                                        #
#                                                                            #
##############################################################################
data_I
_audit_creation_method     'SHELXL-2016/6'
_journal_date_recd_electronic     2017-03-10
_journal_date_accepted     2017-03-20
_journal_name_full     'Acta Crystallographica, Section E'
_journal_year     2017
_journal_volume     73
_journal_issue      4
_journal_page_first     586
_journal_page_last     589
_journal_paper_category     GO
_journal_paper_doi     10.1107/S2056989017004376
_journal_coeditor_code     SJ5524
_publ_contact_author_name     'Zeynep Demircioglu'
_publ_contact_author_address
;
Ondokuz Mayis University
Department of Physics, Faculty of Arts and Sciences, Ondokuz Mayis University,
TR-55139 Kurupelit
Samsun
Turkey 55139
Turkey
;
_publ_contact_author_email     zeynep.kelesoglu@omu.edu.tr
_publ_contact_author_fax     ?
_publ_contact_author_phone     ?
_publ_section_title
;
Crystal structure of 2-(azaniumylmethyl)pyridinium bis(hydrogen squarate)
;
loop_
    _publ_author_name
    _publ_author_footnote
    _publ_author_address
    'Salamzadeh, Nina' .
;
Department of Physics, Faculty of Arts and Sciences,
Ondokuz May\?is University
Kurupelit
Samsun 55139
Turkey
;
    'Demircioglu, Zeynep' .
;
Department of Physics, Faculty of Arts and Sciences,
Ondokuz May\?is University
Kurupelit
Samsun 55139
Turkey
;
    'Korkmaz, Ufuk' .
;
Department of Physics, Faculty of Arts and Sciences,
Ondokuz May\?is University
Kurupelit
Samsun 55139
Turkey
;
    'B\"uy\"ukg\"ung\"or, Orhan' .
;
Department of Physics, Faculty of Arts and Sciences,
Ondokuz May\?is University
Kurupelit
Samsun 55139
Turkey
;
_publ_section_synopsis
;
The structure of the title squarate salt is reported. Classical N---H...O and
O---H...O hydrogen bonds combine with weak C---O...\p(ring) and \p--\p
contacts to stabilize the crystal packing.
;
_chemical_name_systematic
;
2-(Azaniumylmethyl)pyridinium bis(2-hydroxy-3,4-dioxocyclobutanolate)
;
_chemical_name_common
;
2-(Ammoniomethyl)pyridinium dihydrogen squarate
;
_chemical_formula_moiety     'C6 H10 N2 2+, 2(C4 H O4 -)'
_chemical_formula_sum     'C14 H12 N2 O8'
_chemical_formula_iupac     'C6 H10 N2 2+, 2C4 H O4 -'
_chemical_formula_weight     336.26
_chemical_melting_point     ?
_shelx_space_group_comment
;
The symmetry employed for this shelxl refinement is uniquely defined
by the following loop, which should always be used as a source of
symmetry information in preference to the above space-group names.
They are only intended as comments.
;
_space_group_crystal_system     monoclinic
_space_group_name_H-M_alt     'P 21/n'
_space_group_name_Hall     '-P 2yn'
loop_
    _space_group_symop_operation_xyz
    'x, y, z'
    '-x+1/2, y+1/2, -z+1/2'
    '-x, -y, -z'
    'x-1/2, -y-1/2, z-1/2'
_cell_length_a     7.4653(7)
_cell_length_b     15.4548(14)
_cell_length_c     12.2095(12)
_cell_angle_alpha     90
_cell_angle_beta     90.073(4)
_cell_angle_gamma     90
_cell_volume     1408.7(2)
_cell_formula_units_Z     4
_cell_measurement_reflns_used     9896
_cell_measurement_theta_min     3.03
_cell_measurement_theta_max     28.32
_cell_measurement_temperature     296
_exptl_crystal_description     'block'
_exptl_crystal_colour     'bronze'
_exptl_crystal_size_max     0.17
_exptl_crystal_size_mid     0.13
_exptl_crystal_size_min     0.11
_exptl_crystal_density_diffrn     1.586
_exptl_crystal_density_meas     ?
_exptl_crystal_density_method     ?
_exptl_crystal_F_000     696
_exptl_absorpt_coefficient_mu     0.133
_exptl_absorpt_correction_type     multi-scan
_exptl_absorpt_process_details
;
(SADABS; Bruker, 2013)
;
_shelx_estimated_absorpt_T_min     ?
_shelx_estimated_absorpt_T_max     ?
_exptl_absorpt_correction_T_min     0.6716
_exptl_absorpt_correction_T_max     0.7457
_diffrn_ambient_temperature     296
_diffrn_radiation_type     MoK\a
_diffrn_radiation_wavelength     0.71073
_diffrn_measurement_device_type     'Bruker APEXII CCD'
_diffrn_measurement_method     '\f and \w scans'
_diffrn_detector_area_resol_mean     ?
_diffrn_reflns_number     70681
_diffrn_reflns_av_R_equivalents     0.0416
_diffrn_reflns_theta_min     3.030
_diffrn_reflns_theta_max     28.341
_diffrn_reflns_theta_full     25.242
_diffrn_measured_fraction_theta_max     0.997
_diffrn_measured_fraction_theta_full     0.998
_diffrn_reflns_limit_h_min     -9
_diffrn_reflns_limit_h_max     9
_diffrn_reflns_limit_k_min     -20
_diffrn_reflns_limit_k_max     20
_diffrn_reflns_limit_l_min     -16
_diffrn_reflns_limit_l_max     16
_refine_special_details     ?
_reflns_number_total     3496
_reflns_number_gt     3090
_reflns_threshold_expression     'I > 2\s(I)'
_refine_ls_structure_factor_coef     Fsqd
_refine_ls_matrix_type     full
_refine_ls_R_factor_all     0.0486
_refine_ls_R_factor_gt     0.0421
_refine_ls_wR_factor_gt     0.1089
_refine_ls_wR_factor_ref     0.1181
_refine_ls_goodness_of_fit_ref     1.106
_refine_ls_restrained_S_all     1.106
_refine_ls_number_reflns     3496
_refine_ls_number_parameters     227
_refine_ls_number_restraints     0
_refine_ls_hydrogen_treatment     noref
_refine_ls_weighting_scheme     calc
_refine_ls_weighting_details
              'w=1/[\s^2^(Fo^2^)+(0.0556P)^2^+0.5691P] where P=(Fo^2^+2Fc^2^)/3'
_atom_sites_solution_hydrogens     mixed
_atom_sites_solution_primary     ?
_atom_sites_solution_secondary     ?
_refine_ls_shift/su_max     0.000
_refine_ls_shift/su_mean     0.000
_refine_diff_density_max     0.261
_refine_diff_density_min     -0.278
_refine_ls_extinction_method     none
_refine_ls_extinction_coef     .
loop_
    _atom_type_symbol
    _atom_type_description
    _atom_type_scat_dispersion_real
    _atom_type_scat_dispersion_imag
    _atom_type_scat_source
    'C' 'C' 0.0033 0.0016
                         'International Tables Vol C Tables 4.2.6.8 and 6.1.1.4'
    'H' 'H' 0.0000 0.0000
                         'International Tables Vol C Tables 4.2.6.8 and 6.1.1.4'
    'N' 'N' 0.0061 0.0033
                         'International Tables Vol C Tables 4.2.6.8 and 6.1.1.4'
    'O' 'O' 0.0106 0.0060
                         'International Tables Vol C Tables 4.2.6.8 and 6.1.1.4'
_computing_data_collection
;
APEX2 (Bruker, 2013)
;
_computing_cell_refinement
;
SAINT (Bruker, 2013)
;
_computing_data_reduction
;
SAINT (Bruker, 2013)
;
_computing_structure_solution
;
SHELXT2014 (Sheldrick, 2008)
;
_computing_structure_refinement
;
SHELXL2016 (Sheldrick, 2015)
;
_computing_molecular_graphics
;
ORTEP-3 for Windows (Farrugia, 2012)
;
_computing_publication_material
;
WinGX (Farrugia, 2012) and PLATON (Spek, 2009)
;
loop_
    _atom_site_type_symbol
    _atom_site_label
    _atom_site_fract_x
    _atom_site_fract_y
    _atom_site_fract_z
    _atom_site_U_iso_or_equiv
    _atom_site_adp_type
    _atom_site_calc_flag
    _atom_site_occupancy
    _atom_site_disorder_assembly
    _atom_site_disorder_group
    C C1 0.3472(2) 0.59963(10) 0.10814(12) 0.0377(3) Uani d 1 . .
    H H1 0.376471 0.541181 0.111071 0.045 Uiso calc 1 . .
    C C2 0.2856(2) 0.63543(13) 0.01196(13) 0.0479(4) Uani d 1 . .
    H H2 0.270245 0.601292 -0.050069 0.058 Uiso calc 1 . .
    C C3 0.2473(2) 0.72223(14) 0.00899(14) 0.0507(4) Uani d 1 . .
    H H3 0.210063 0.747750 -0.056155 0.061 Uiso calc 1 . .
    C C4 0.2640(2) 0.77205(11) 0.10321(14) 0.0442(4) Uani d 1 . .
    H H4 0.236500 0.830733 0.101700 0.053 Uiso calc 1 . .
    C C5 0.32152(18) 0.73381(8) 0.19877(12) 0.0305(3) Uani d 1 . .
    C C6 0.3378(2) 0.78078(10) 0.30627(14) 0.0419(4) Uani d 1 . .
    H H6A 0.424710 0.751293 0.352098 0.050 Uiso calc 1 . .
    H H6B 0.381247 0.839005 0.293104 0.050 Uiso calc 1 . .
    C C7 0.61186(16) 0.53092(8) 0.38741(10) 0.0245(2) Uani d 1 . .
    C C8 0.59463(17) 0.44771(8) 0.32689(10) 0.0273(3) Uani d 1 . .
    C C9 0.71303(18) 0.40741(8) 0.41129(10) 0.0278(3) Uani d 1 . .
    C C10 0.72538(16) 0.48889(8) 0.46610(10) 0.0247(2) Uani d 1 . .
    C C11 0.64141(18) 0.16148(8) 0.29601(10) 0.0289(3) Uani d 1 . .
    C C12 0.54027(17) 0.10155(8) 0.23404(10) 0.0271(3) Uani d 1 . .
    C C13 0.57553(18) 0.03307(9) 0.31604(10) 0.0293(3) Uani d 1 . .
    C C14 0.67917(17) 0.09946(8) 0.38172(10) 0.0272(3) Uani d 1 . .
    N N1 0.36494(15) 0.64919(7) 0.19743(9) 0.0288(2) Uani d 1 . .
    N N2 0.16375(17) 0.78523(8) 0.36470(10) 0.0346(3) Uani d 1 . .
    H H2A 0.177821 0.813962 0.427290 0.052 Uiso calc 1 . .
    H H2C 0.125260 0.731888 0.378838 0.052 Uiso calc 1 . .
    H H2B 0.083844 0.812501 0.322984 0.052 Uiso calc 1 . .
    O O1 0.54865(14) 0.60498(6) 0.37564(8) 0.0328(2) Uani d 1 . .
    O O2 0.51318(15) 0.42458(7) 0.24462(8) 0.0387(3) Uani d 1 . .
    O O3 0.77376(16) 0.33276(6) 0.42957(9) 0.0409(3) Uani d 1 . .
    O O4 0.80146(14) 0.51691(6) 0.55513(8) 0.0331(2) Uani d 1 . .
    O O5 0.68219(19) 0.24159(7) 0.27431(9) 0.0457(3) Uani d 1 . .
    O O6 0.45452(15) 0.10825(7) 0.14494(8) 0.0380(3) Uani d 1 . .
    O O7 0.54053(18) -0.04333(7) 0.32469(10) 0.0514(3) Uani d 1 . .
    O O8 0.76167(16) 0.09899(7) 0.46951(8) 0.0400(3) Uani d 1 . .
    H H1A 0.419(3) 0.6260(13) 0.2598(17) 0.048 Uiso d 1 . .
    H H5A 0.725(3) 0.2770(14) 0.3380(18) 0.060 Uiso d 1 . .
    H H4A 0.868(3) 0.4687(15) 0.5894(17) 0.060 Uiso d 1 . .
loop_
    _atom_site_aniso_label
    _atom_site_aniso_U_11
    _atom_site_aniso_U_22
    _atom_site_aniso_U_33
    _atom_site_aniso_U_12
    _atom_site_aniso_U_13
    _atom_site_aniso_U_23
    C1 0.0412(7) 0.0344(7) 0.0375(8) 0.0016(6) 0.0005(6) -0.0072(6)
    C2 0.0440(8) 0.0679(11) 0.0320(7) -0.0028(8) -0.0042(6) -0.0111(7)
    C3 0.0442(9) 0.0732(12) 0.0346(8) 0.0039(8) -0.0084(6) 0.0176(8)
    C4 0.0458(8) 0.0362(8) 0.0505(9) 0.0057(6) -0.0058(7) 0.0159(7)
    C5 0.0293(6) 0.0253(6) 0.0370(7) -0.0015(5) -0.0047(5) 0.0011(5)
    C6 0.0383(7) 0.0333(7) 0.0540(9) -0.0031(6) -0.0126(7) -0.0137(6)
    C7 0.0285(6) 0.0245(6) 0.0207(5) -0.0021(4) -0.0029(4) 0.0028(4)
    C8 0.0327(6) 0.0254(6) 0.0237(6) -0.0010(5) -0.0045(5) 0.0012(5)
    C9 0.0344(6) 0.0230(6) 0.0259(6) -0.0008(5) -0.0073(5) -0.0009(4)
    C10 0.0297(6) 0.0222(5) 0.0223(5) -0.0007(4) -0.0045(4) 0.0009(4)
    C11 0.0364(6) 0.0242(6) 0.0261(6) 0.0020(5) -0.0054(5) -0.0052(5)
    C12 0.0307(6) 0.0257(6) 0.0248(6) 0.0040(5) -0.0059(5) -0.0052(5)
    C13 0.0322(6) 0.0280(6) 0.0276(6) -0.0013(5) -0.0061(5) -0.0020(5)
    C14 0.0297(6) 0.0287(6) 0.0234(6) 0.0000(5) -0.0039(5) -0.0035(5)
    N1 0.0310(5) 0.0265(5) 0.0287(5) 0.0017(4) -0.0043(4) 0.0019(4)
    N2 0.0473(7) 0.0276(6) 0.0288(6) 0.0021(5) -0.0120(5) -0.0032(4)
    O1 0.0431(5) 0.0240(4) 0.0312(5) 0.0049(4) -0.0081(4) 0.0028(4)
    O2 0.0505(6) 0.0340(5) 0.0315(5) -0.0006(4) -0.0189(4) -0.0030(4)
    O3 0.0594(7) 0.0227(5) 0.0405(6) 0.0071(4) -0.0227(5) -0.0051(4)
    O4 0.0452(5) 0.0257(5) 0.0282(5) 0.0014(4) -0.0150(4) -0.0028(4)
    O5 0.0797(9) 0.0227(5) 0.0346(5) -0.0061(5) -0.0174(5) -0.0021(4)
    O6 0.0520(6) 0.0309(5) 0.0310(5) 0.0043(4) -0.0204(4) -0.0050(4)
    O7 0.0700(8) 0.0309(6) 0.0532(7) -0.0154(5) -0.0214(6) 0.0067(5)
    O8 0.0525(6) 0.0386(6) 0.0290(5) -0.0023(5) -0.0171(4) -0.0034(4)
_geom_special_details
;
 All esds (except the esd in the dihedral angle between two l.s. planes)
 are estimated using the full covariance matrix.  The cell esds are taken
 into account individually in the estimation of esds in distances, angles
 and torsion angles; correlations between esds in cell parameters are only
 used when they are defined by crystal symmetry.  An approximate (isotropic)
 treatment of cell esds is used for estimating esds involving l.s. planes.
;
loop_
    _geom_bond_atom_site_label_1
    _geom_bond_atom_site_label_2
    _geom_bond_site_symmetry_2
    _geom_bond_distance
    _geom_bond_publ_flag
    C1 N1 . 1.3388(18) ?
    C1 C2 . 1.377(2) ?
    C1 H1 . 0.9300 ?
    C2 C3 . 1.372(3) ?
    C2 H2 . 0.9300 ?
    C3 C4 . 1.390(3) ?
    C3 H3 . 0.9300 ?
    C4 C5 . 1.376(2) ?
    C4 H4 . 0.9300 ?
    C5 N1 . 1.3475(17) ?
    C5 C6 . 1.505(2) ?
    C6 N2 . 1.485(2) ?
    C6 H6A . 0.9700 ?
    C6 H6B . 0.9700 ?
    C7 O1 . 1.2462(15) ?
    C7 C10 . 1.4357(16) ?
    C7 C8 . 1.4886(17) ?
    C8 O2 . 1.2268(15) ?
    C8 C9 . 1.4929(17) ?
    C9 O3 . 1.2593(16) ?
    C9 C10 . 1.4291(17) ?
    C10 O4 . 1.3000(15) ?
    C11 O5 . 1.3023(17) ?
    C11 C12 . 1.4139(17) ?
    C11 C14 . 1.4465(18) ?
    C12 O6 . 1.2658(15) ?
    C12 C13 . 1.4802(18) ?
    C13 O7 . 1.2141(17) ?
    C13 C14 . 1.5141(17) ?
    C14 O8 . 1.2356(16) ?
    N1 H1A . 0.93(2) ?
    N2 H2A . 0.8900 ?
    N2 H2C . 0.8900 ?
    N2 H2B . 0.8900 ?
    O3 H5A . 1.46(2) ?
    O4 H4A . 0.99(2) ?
    O5 H5A . 1.00(2) ?
loop_
    _geom_angle_atom_site_label_1
    _geom_angle_atom_site_label_2
    _geom_angle_atom_site_label_3
    _geom_angle_site_symmetry_1
    _geom_angle_site_symmetry_3
    _geom_angle
    _geom_angle_publ_flag
    N1 C1 C2 . . 119.82(15) ?
    N1 C1 H1 . . 120.1 ?
    C2 C1 H1 . . 120.1 ?
    C3 C2 C1 . . 119.01(15) ?
    C3 C2 H2 . . 120.5 ?
    C1 C2 H2 . . 120.5 ?
    C2 C3 C4 . . 120.09(15) ?
    C2 C3 H3 . . 120.0 ?
    C4 C3 H3 . . 120.0 ?
    C5 C4 C3 . . 119.43(15) ?
    C5 C4 H4 . . 120.3 ?
    C3 C4 H4 . . 120.3 ?
    N1 C5 C4 . . 118.78(14) ?
    N1 C5 C6 . . 117.37(12) ?
    C4 C5 C6 . . 123.85(14) ?
    N2 C6 C5 . . 111.82(11) ?
    N2 C6 H6A . . 109.3 ?
    C5 C6 H6A . . 109.3 ?
    N2 C6 H6B . . 109.3 ?
    C5 C6 H6B . . 109.3 ?
    H6A C6 H6B . . 107.9 ?
    O1 C7 C10 . . 135.70(12) ?
    O1 C7 C8 . . 134.73(11) ?
    C10 C7 C8 . . 89.54(10) ?
    O2 C8 C7 . . 134.48(12) ?
    O2 C8 C9 . . 137.39(12) ?
    C7 C8 C9 . . 88.12(9) ?
    O3 C9 C10 . . 134.53(12) ?
    O3 C9 C8 . . 135.83(12) ?
    C10 C9 C8 . . 89.62(10) ?
    O4 C10 C9 . . 135.48(12) ?
    O4 C10 C7 . . 131.74(12) ?
    C9 C10 C7 . . 92.73(10) ?
    O5 C11 C12 . . 129.70(12) ?
    O5 C11 C14 . . 137.03(12) ?
    C12 C11 C14 . . 93.24(11) ?
    O6 C12 C11 . . 132.49(13) ?
    O6 C12 C13 . . 136.82(12) ?
    C11 C12 C13 . . 90.68(10) ?
    O7 C13 C12 . . 135.73(12) ?
    O7 C13 C14 . . 136.29(13) ?
    C12 C13 C14 . . 87.94(10) ?
    O8 C14 C11 . . 136.71(12) ?
    O8 C14 C13 . . 135.18(12) ?
    C11 C14 C13 . . 88.10(10) ?
    C1 N1 C5 . . 122.79(12) ?
    C1 N1 H1A . . 119.1(12) ?
    C5 N1 H1A . . 117.8(12) ?
    C6 N2 H2A . . 109.5 ?
    C6 N2 H2C . . 109.5 ?
    H2A N2 H2C . . 109.5 ?
    C6 N2 H2B . . 109.5 ?
    H2A N2 H2B . . 109.5 ?
    H2C N2 H2B . . 109.5 ?
    C9 O3 H5A . . 108.5(9) ?
    C10 O4 H4A . . 108.8(12) ?
    C11 O5 H5A . . 115.9(12) ?
loop_
    _geom_torsion_atom_site_label_1
    _geom_torsion_atom_site_label_2
    _geom_torsion_atom_site_label_3
    _geom_torsion_atom_site_label_4
    _geom_torsion_site_symmetry_1
    _geom_torsion_site_symmetry_2
    _geom_torsion_site_symmetry_3
    _geom_torsion_site_symmetry_4
    _geom_torsion
    _geom_torsion_publ_flag
    N1 C1 C2 C3 . . . . 1.5(2) ?
    C1 C2 C3 C4 . . . . -2.5(3) ?
    C2 C3 C4 C5 . . . . 0.9(3) ?
    C3 C4 C5 N1 . . . . 1.8(2) ?
    C3 C4 C5 C6 . . . . -177.64(15) ?
    N1 C5 C6 N2 . . . . -96.31(15) ?
    C4 C5 C6 N2 . . . . 83.15(19) ?
    O1 C7 C8 O2 . . . . 0.6(3) ?
    C10 C7 C8 O2 . . . . 178.65(16) ?
    O1 C7 C8 C9 . . . . -177.91(15) ?
    C10 C7 C8 C9 . . . . 0.10(10) ?
    O2 C8 C9 O3 . . . . -0.3(3) ?
    C7 C8 C9 O3 . . . . 178.15(17) ?
    O2 C8 C9 C10 . . . . -178.57(17) ?
    C7 C8 C9 C10 . . . . -0.11(10) ?
    O3 C9 C10 O4 . . . . -0.8(3) ?
    C8 C9 C10 O4 . . . . 177.53(16) ?
    O3 C9 C10 C7 . . . . -178.19(17) ?
    C8 C9 C10 C7 . . . . 0.11(10) ?
    O1 C7 C10 O4 . . . . 0.3(3) ?
    C8 C7 C10 O4 . . . . -177.69(15) ?
    O1 C7 C10 C9 . . . . 177.87(16) ?
    C8 C7 C10 C9 . . . . -0.11(10) ?
    O5 C11 C12 O6 . . . . -4.0(3) ?
    C14 C11 C12 O6 . . . . 177.80(15) ?
    O5 C11 C12 C13 . . . . 176.91(15) ?
    C14 C11 C12 C13 . . . . -1.33(11) ?
    O6 C12 C13 O7 . . . . 4.0(3) ?
    C11 C12 C13 O7 . . . . -176.90(19) ?
    O6 C12 C13 C14 . . . . -177.79(17) ?
    C11 C12 C13 C14 . . . . 1.27(10) ?
    O5 C11 C14 O8 . . . . 2.2(3) ?
    C12 C11 C14 O8 . . . . -179.74(17) ?
    O5 C11 C14 C13 . . . . -176.71(18) ?
    C12 C11 C14 C13 . . . . 1.30(10) ?
    O7 C13 C14 O8 . . . . -2.1(3) ?
    C12 C13 C14 O8 . . . . 179.77(16) ?
    O7 C13 C14 C11 . . . . 176.91(19) ?
    C12 C13 C14 C11 . . . . -1.24(10) ?
    C2 C1 N1 C5 . . . . 1.3(2) ?
    C4 C5 N1 C1 . . . . -3.0(2) ?
    C6 C5 N1 C1 . . . . 176.53(13) ?
loop_
    _geom_hbond_atom_site_label_D
    _geom_hbond_atom_site_label_H
    _geom_hbond_atom_site_label_A
    _geom_hbond_site_symmetry_A
    _geom_hbond_distance_DH
    _geom_hbond_distance_HA
    _geom_hbond_distance_DA
    _geom_hbond_angle_DHA
    N1 H1A O1 . 0.93(2) 1.74(2) 2.6598(15) 166.7(19)
    N2 H2B O2 2 0.89 2.05 2.8565(16) 150.1
    N2 H2B O5 2 0.89 2.56 3.1613(17) 125.6
    N2 H2C O6 2 0.89 2.02 2.8765(16) 160.5
    N2 H2A O8 3_666 0.89 1.90 2.7580(15) 162.1
    O4 H4A O6 4_666 0.99(2) 1.51(2) 2.4993(14) 175(2)
    O5 H5A O3 . 1.00(2) 1.46(2) 2.4583(14) 175(2)
    C7 O1 Cg2 3_666 1.2462(15) 3.3775(12) 3.3226(14) 76.81(7)
    C7 O1 Cg3 2_655 1.2462(15) 3.3943(12) 3.3297(14) 76.41(7)
    C13 O7 Cg2 2_645 1.2141(17) 3.5206(15) 3.4188(15) 75.22(8)
_shelx_hkl_file
;
  -3   0   0   -0.50    0.40
  -3   0   0   -0.30    0.40
   3   0   0    0.50    0.40
   3   0   0   -0.20    0.50
   3   0   0    1.20    0.50
   3   0   0   -0.20    0.40
   3   0   0    0.10    0.20
   3   0   0   -0.10    0.60
  -4   0   0  591.44   23.20
  -4   0   0  583.64   23.20
  -4   0   0  591.54   23.60
  -4   0   0  590.44   23.20
   4   0   0  598.44   23.50
   4   0   0  609.04   23.60
   4   0   0  600.94   23.20
   4   0   0  577.94   23.20
   4   0   0  581.84   23.20
   4   0   0  606.14   23.50
   4   0   0  643.14   23.70
   4   0   0  580.04   23.20
   4   0   0  613.14   23.60
  -5   0   0    0.20    0.40
  -5   0   0    1.70    0.80
  -5   0   0    0.50    0.30
  -5   0   0    0.80    0.70
   5   0   0   -0.90    0.80
   5   0   0    0.60    1.00
   5   0   0   -0.30    0.40
   5   0   0    0.60    1.10
   5   0   0    1.90    0.90
   5   0   0    0.80    0.40
   5   0   0   -1.50    0.90
  -6   0   0    0.90    1.00
  -6   0   0    2.20    1.00
  -6   0   0    2.00    0.50
  -6   0   0    2.30    0.50
  -6   0   0    2.20    0.50
   6   0   0    3.00    0.40
   6   0   0    1.90    0.50
   6   0   0    1.50    0.50
   6   0   0    2.30    1.40
   6   0   0    2.60    1.10
   6   0   0    1.70    1.00
   6   0   0    0.70    0.80
   6   0   0    5.40    1.60
   6   0   0    3.50    1.10
  -7   0   0    0.50    0.60
  -7   0   0    0.10    0.50
  -7   0   0    0.70    0.50
  -7   0   0   -0.70    0.50
   7   0   0   -0.20    1.90
   7   0   0   -0.50    0.80
   7   0   0   -0.70    0.40
   7   0   0   -0.40    0.70
   7   0   0   -1.60    1.00
   7   0   0   -0.80    1.10
   7   0   0   -0.70    0.40
  -8   0   0    6.10    0.70
  -8   0   0    5.20    0.90
  -8   0   0    4.70    0.80
  -8   0   0    8.70    1.90
  -8   0   0    4.00    1.40
  -8   0   0    7.20    1.10
   8   0   0    3.50    0.80
   8   0   0    7.80    2.60
   8   0   0    5.10    2.50
   8   0   0    4.60    0.80
   8   0   0    5.30    0.70
   8   0   0    6.50    1.30
   8   0   0    5.80    1.90
  -9   0   0    1.80    0.90
  -9   0   0    1.10    2.00
  -9   0   0    2.10    1.80
   9   0   0    1.60    3.00
   9   0   0    2.40    3.60
   9   0   0    0.50    1.50
   9   0  -1    5.80    0.90
   9   0  -1    4.90    0.80
   9   0  -1    6.40    3.50
   9   0  -1    4.70    1.70
  -9   0   1    3.80    2.40
  -9   0   1    9.40    2.50
   8   0  -1   -0.40    0.60
   8   0  -1    2.90    2.30
   8   0  -1    1.40    1.30
   8   0  -1   -0.60    2.00
   8   0  -1   -0.30    0.50
   8   0  -1    2.00    1.20
   8   0  -1   -0.60    0.50
  -8   0   1   -0.90    1.40
  -8   0   1   -0.30    0.60
  -8   0   1    0.90    0.70
  -8   0   1   -1.70    1.20
   7   0  -1   -1.50    1.10
   7   0  -1    0.10    0.40
   7   0  -1    0.30    0.40
   7   0  -1    3.10    2.00
   7   0  -1   -0.20    0.90
   7   0  -1   -0.10    0.50
   7   0  -1   -0.20    0.80
   7   0  -1    1.20    1.50
  -7   0   1    0.40    0.60
  -7   0   1    0.20    0.50
  -7   0   1    0.30    0.50
  -7   0   1   -1.50    1.20
  -7   0   1    1.00    0.50
   6   0  -1    0.60    0.30
   6   0  -1    0.90    0.80
   6   0  -1   -1.00    1.10
   6   0  -1    0.20    0.90
   6   0  -1    1.30    1.10
   6   0  -1    0.20    0.40
   6   0  -1    2.80    1.60
   6   0  -1    1.00    0.30
   6   0  -1    0.40    0.50
   6   0  -1    0.20    0.40
   6   0  -1   -1.60    1.00
  -6   0   1    0.90    0.40
  -6   0   1    0.70    0.40
  -6   0   1    1.30    0.80
  -6   0   1    1.00    0.40
  -6   0   1   -0.90    0.80
  -6   0   1    0.50    0.50
   5   0  -1 2010.60   71.89
   5   0  -1 1948.41   72.09
   5   0  -1 1861.01   71.99
   5   0  -1 1754.92   72.59
   5   0  -1 1799.52   71.39
   5   0  -1 1792.52   71.39
   5   0  -1 1879.61   71.79
   5   0  -1 1880.01   71.79
   5   0  -1 1774.72   71.39
  -5   0   1 1772.22   71.49
  -5   0   1 1899.21   71.89
  -5   0   1 1821.42   71.89
  -5   0   1 1842.22   71.39
   4   0  -1    1.30    0.30
   4   0  -1   -1.30    0.80
  -4   0   1    2.40    0.40
   3   0  -1   17.10    1.20
   3   0  -1   16.60    1.30
   3   0  -1   13.40    1.10
   3   0  -1   17.60    0.90
   3   0  -1   17.20    1.60
   3   0  -1   16.80    0.90
   3   0  -1   17.70    0.80
   3   0  -1   16.80    1.30
  -3   0   1   17.10    0.90
  -3   0   1   14.70    1.20
  -3   0   1   14.70    1.10
  -3   0   1   15.10    1.20
  -3   0   1   16.90    0.90
   2   0  -1   -1.60    0.50
   1   0  -1   24.10    1.00
   1   0  -1   24.60    1.00
   1   0  -1   25.70    1.10
   1   0  -1   25.40    1.10
   1   0  -1   27.40    1.10
   1   0  -1   23.90    1.30
   1   0  -1   24.10    1.00
  -1   0   1   23.50    1.00
  -1   0   1   26.10    1.10
  -1   0   1   22.80    1.00
  -1   0   1   23.60    1.10
  -1   0   1   23.50    1.20
  -1   0   1   22.10    1.10
  -1   0  -1  448.46   17.40
  -1   0  -1  476.15   17.50
  -1   0  -1  411.46   17.40
  -1   0  -1  411.06   17.40
   1   0   1  454.05   17.40
   1   0   1  467.75   17.40
   1   0   1  408.36   17.40
   1   0   1  473.75   17.40
   1   0   1  480.75   17.40
  -2   0  -1   -1.60    0.40
  -2   0  -1   -1.40    0.20
  -2   0  -1   -2.10    0.30
  -2   0  -1   -1.40    0.20
  -2   0  -1   -1.70    0.40
   2   0   1   -1.70    0.10
   2   0   1   -2.30    0.40
   2   0   1   -1.70    0.40
  -3   0  -1 2111.69   84.19
  -3   0  -1 2327.67   84.29
  -3   0  -1 2120.69   84.09
  -3   0  -1 2103.39   84.19
   3   0   1 2123.59   84.09
   3   0   1 2148.19   84.19
   3   0   1 2287.87   84.39
  -4   0  -1    0.90    0.30
  -4   0  -1    0.30    0.70
  -4   0  -1    0.60    0.30
  -4   0  -1    1.00    0.30
   4   0   1   -0.30    0.90
  -5   0  -1  154.78    6.00
  -5   0  -1  147.49    6.00
  -5   0  -1  157.38    6.00
  -5   0  -1  147.89    6.60
  -5   0  -1  138.19    6.50
  -5   0  -1  148.69    6.00
   5   0   1  162.28    6.80
   5   0   1  151.88    6.80
   5   0   1  142.89    6.00
   5   0   1  143.89    6.40
   5   0   1  150.68    6.00
   5   0   1  150.78    6.00
   5   0   1  149.88    6.50
   5   0   1  148.99    6.00
   5   0   1  146.99    6.40
   5   0   1  150.68    6.00
  -6   0  -1    0.20    0.50
  -6   0  -1   -1.10    0.80
  -6   0  -1   -0.70    0.50
  -6   0  -1   -0.60    0.40
  -6   0  -1   -0.10    0.40
   6   0   1   -1.50    1.50
   6   0   1    0.00    0.40
   6   0   1    0.00    0.40
   6   0   1   -0.20    0.40
   6   0   1   -3.30    1.40
   6   0   1   -1.00    1.10
   6   0   1   -0.30    0.30
   6   0   1   -0.90    0.90
  -7   0  -1    3.20    0.60
  -7   0  -1    2.70    0.70
  -7   0  -1    2.20    0.70
  -7   0  -1    3.60    1.30
   7   0   1    4.70    1.20
   7   0   1    2.40    1.60
   7   0   1    2.10    0.60
   7   0   1    5.30    2.20
   7   0   1    4.90    2.10
   7   0   1    1.10    0.50
   7   0   1    2.60    1.00
   7   0   1    2.20    1.30
   7   0   1    1.10    0.60
  -8   0  -1    2.30    0.70
  -8   0  -1    0.60    0.70
  -8   0  -1   -1.00    0.80
   8   0   1   -0.40    0.60
   8   0   1    0.90    2.80
   8   0   1    0.50    0.60
   8   0   1    1.10    1.10
  -9   0  -1    2.90    2.20
  -9   0  -1    1.20    1.10
  -9   0  -1    5.70    1.80
   9   0   1    3.00    3.50
   9   0   1   -0.30    1.50
   9   0   1    2.00    0.90
   9   0   1    2.30    3.70
   9   0  -2   -2.60    1.60
   9   0  -2    1.10    5.10
  -9   0   2    0.40    2.20
   8   0  -2    8.70    2.10
   8   0  -2    5.10    2.40
   8   0  -2    6.10    0.80
   8   0  -2    5.70    0.60
   8   0  -2    5.80    1.40
   8   0  -2    7.50    1.90
  -8   0   2    6.00    0.80
  -8   0   2    7.10    1.10
  -8   0   2    4.00    1.50
  -8   0   2    7.80    1.80
   7   0  -2    0.60    1.00
   7   0  -2    0.20    0.40
   7   0  -2   -0.90    1.90
   7   0  -2   -0.80    1.20
   7   0  -2    2.90    1.50
   7   0  -2   -0.20    0.50
   7   0  -2    0.40    0.50
   7   0  -2   -0.50    0.30
   7   0  -2   -1.70    1.20
  -7   0   2    0.10    0.50
  -7   0   2    0.60    0.40
  -7   0   2    1.00    1.20
  -7   0   2    0.50    0.60
   6   0  -2  906.71   34.50
   6   0  -2  820.72   34.00
   6   0  -2  830.12   34.00
   6   0  -2  929.01   34.50
   6   0  -2  924.21   34.40
   6   0  -2  865.41   34.70
   6   0  -2  854.91   33.90
   6   0  -2  866.61   34.70
   6   0  -2  847.32   34.00
   6   0  -2  908.71   34.40
   6   0  -2  878.21   33.90
  -6   0   2  865.41   33.90
  -6   0   2  855.21   33.90
  -6   0   2  910.41   34.60
  -6   0   2  862.71   34.00
  -6   0   2  890.51   34.60
  -6   0   2  861.41   33.90
   5   0  -2    0.10    0.70
   5   0  -2    1.50    0.90
   5   0  -2   -0.90    0.70
   5   0  -2   -0.40    0.30
   5   0  -2   -1.80    0.90
   5   0  -2    1.00    0.60
  -5   0   2    0.70    0.80
  -5   0   2   -0.20    0.30
  -5   0   2   -1.10    0.80
  -5   0   2   -0.90    0.40
   4   0  -2 1401.76   58.39
   4   0  -2 1561.94   58.69
   4   0  -2 1515.65   58.69
   4   0  -2 1532.55   58.49
   4   0  -2 1451.95   58.39
   4   0  -2 1625.84   58.99
   4   0  -2 1543.85   58.59
  -4   0   2 1477.95   58.39
  -4   0   2 1475.65   58.39
  -4   0   2 1502.95   58.69
  -4   0   2 1527.15   58.69
  -4   0   2 1505.55   58.69
   3   0  -2    1.70    0.60
   3   0  -2   -0.30    0.40
   3   0  -2    0.00    0.80
   3   0  -2    0.50    0.20
   3   0  -2    0.40    0.20
   3   0  -2    0.70    0.30
   3   0  -2    1.40    0.50
  -3   0   2    0.30    0.60
  -3   0   2    0.50    0.30
  -3   0   2    1.00    0.50
  -3   0   2    0.20    0.30
  -3   0   2    0.40    0.50
  -3   0   2    0.20    0.30
  -3   0   2    0.30    0.20
   1   0  -2    0.20    0.20
   1   0  -2    0.00    0.10
   1   0  -2    0.00    0.10
   1   0  -2    0.00    0.40
   1   0  -2    0.00    0.10
  -1   0   2    0.00    0.10
  -1   0   2    0.40    0.20
  -1   0   2    0.60    0.20
  -1   0   2   -0.60    0.40
  -1   0   2    0.00    0.20
  -1   0   2    0.10    0.20
  -1   0   2   -0.10    0.20
   0   0  -2  983.80   42.50
   0   0  -2 1119.19   42.10
   0   0   2 1151.78   42.20
   0   0   2 1105.09   42.10
  -1   0  -2   -3.30    0.30
  -1   0  -2   -3.60    0.50
  -1   0  -2   -3.90    0.20
   1   0   2   -4.00    0.20
   1   0   2   -4.00    0.50
   1   0   2   -4.10    0.20
   1   0   2   -3.30    0.30
   1   0   2   -3.70    0.20
   1   0   2   -3.90    0.20
  -2   0  -2  166.48    6.40
  -2   0  -2  150.18    6.50
  -2   0  -2  166.88    6.40
  -2   0  -2  158.48    6.50
  -2   0  -2  156.88    6.60
   2   0   2  162.48    6.50
   2   0   2  166.38    6.60
   2   0   2  163.48    6.50
   2   0   2  162.78    6.40
   2   0   2  169.18    6.40
   2   0   2  163.68    6.40
   2   0   2  163.48    6.40
   2   0   2  160.98    6.90
  -3   0  -2    0.60    0.80
  -3   0  -2   -0.10    0.30
  -3   0  -2   -0.10    0.30
  -3   0  -2   -0.20    0.20
  -3   0  -2    0.60    0.30
  -3   0  -2   -0.10    0.40
  -3   0  -2   -0.30    0.40
   3   0   2   -0.80    0.80
   3   0   2   -0.10    0.20
   3   0   2   -0.50    0.30
   3   0   2    0.20    0.20
   3   0   2   -0.50    0.60
   3   0   2   -0.10    0.20
   3   0   2   -0.10    0.20
  -4   0  -2 1432.16   59.19
  -4   0  -2 1518.35   59.09
  -4   0  -2 1486.65   58.79
  -4   0  -2 1539.55   58.79
  -4   0  -2 1512.15   59.19
  -4   0  -2 1515.65   58.79
  -4   0  -2 1515.85   58.79
  -4   0  -2 1656.63   59.39
   4   0   2 1507.95   58.99
   4   0   2 1624.34   59.59
   4   0   2 1519.15   58.79
   4   0   2 1571.94   59.19
   4   0   2 1503.25   58.99
   4   0   2 1471.25   58.79
   4   0   2 1502.35   58.79
   4   0   2 1483.85   58.79
   4   0   2 1489.25   58.79
  -5   0  -2   -0.40    0.30
  -5   0  -2    0.50    1.00
  -5   0  -2    0.10    0.40
  -5   0  -2   -1.00    0.60
  -5   0  -2   -0.60    0.40
  -5   0  -2   -0.10    0.30
  -5   0  -2    0.20    0.80
   5   0   2   -0.40    1.20
   5   0   2    0.60    0.40
   5   0   2   -0.20    0.30
   5   0   2    0.00    0.90
  -6   0  -2  135.69    6.40
  -6   0  -2  145.79    5.80
  -6   0  -2  136.59    5.80
  -6   0  -2  135.89    6.40
  -6   0  -2  138.59    6.30
  -6   0  -2  149.49    5.80
  -6   0  -2  140.49    5.80
   6   0   2  140.99    5.80
   6   0   2  135.99    6.40
   6   0   2  135.79    7.10
   6   0   2  150.88    6.20
   6   0   2  135.49    5.80
   6   0   2  138.09    5.80
   6   0   2  138.39    5.80
   6   0   2  150.88    6.90
   6   0   2  135.79    5.70
   6   0   2  140.39    6.30
   6   0   2  142.89    5.80
  -7   0  -2    1.40    0.60
  -7   0  -2    1.20    1.20
  -7   0  -2    1.20    0.70
  -7   0  -2    0.00    1.10
  -7   0  -2    1.50    0.70
   7   0   2    1.80    1.80
   7   0   2    1.60    1.10
   7   0   2    1.10    0.50
   7   0   2    2.90    1.00
   7   0   2    0.30    2.20
   7   0   2    0.20    1.30
   7   0   2    0.80    0.50
   7   0   2   -0.50    0.60
   7   0   2    2.00    2.10
   7   0   2    0.50    0.60
  -8   0  -2   43.90    2.50
  -8   0  -2   50.69    3.60
  -8   0  -2   42.10    2.60
  -8   0  -2   51.69    3.70
  -8   0  -2   43.70    2.40
   8   0   2   46.70    3.20
   8   0   2   39.00    2.30
   8   0   2   40.60    2.40
   8   0   2   45.40    5.80
  -9   0  -2    0.20    1.10
  -9   0  -2   -0.10    2.90
  -9   0  -2    1.70    1.60
  -9   0  -2   -0.90    1.00
   9   0   2    0.20    1.60
   9   0   2   -0.10    0.80
   9   0   2   -1.50    0.80
   9   0  -3    2.00    1.90
   9   0  -3    0.50    2.60
   9   0  -3   -0.30    0.40
  -9   0   3   -0.90    2.30
  -9   0   3    3.40    2.30
   8   0  -3   -0.90    1.50
   8   0  -3   -0.60    1.70
   8   0  -3   -0.60    1.50
   8   0  -3   -0.70    0.40
   8   0  -3    0.20    0.60
   8   0  -3   -0.80    2.00
   8   0  -3    1.40    1.40
  -8   0   3   -0.20    0.70
  -8   0   3    0.20    0.60
  -8   0   3   -0.10    1.40
   7   0  -3  238.88   10.40
   7   0  -3  228.18    9.40
   7   0  -3  256.47   10.10
   7   0  -3  229.38   10.40
   7   0  -3  235.08    9.60
   7   0  -3  228.28   11.20
   7   0  -3  208.98   11.00
   7   0  -3  254.27    9.40
   7   0  -3  228.08   10.00
   7   0  -3  220.18    9.30
   7   0  -3  241.28    9.40
  -7   0   3  244.58   10.20
  -7   0   3  240.38    9.30
  -7   0   3  243.98    9.40
  -7   0   3  247.88    9.30
   6   0  -3   -2.00    1.70
   6   0  -3   -0.60    0.80
   6   0  -3   -1.10    0.70
   6   0  -3   -2.10    1.30
   6   0  -3    1.80    1.00
   6   0  -3    1.10    1.20
   6   0  -3   -1.80    1.00
  -6   0   3    0.60    1.00
  -6   0   3    0.40    1.10
  -6   0   3    0.20    0.80
   5   0  -3   -0.40    0.30
   5   0  -3    0.90    0.70
   5   0  -3   -0.80    0.70
   5   0  -3   -1.00    0.50
   5   0  -3   -0.80    0.40
   5   0  -3    0.20    0.60
   5   0  -3    0.60    1.40
   5   0  -3   -0.40    0.90
  -5   0   3   -0.40    0.40
  -5   0   3   -0.60    0.90
   4   0  -3   -0.50    0.40
   4   0  -3   -2.70    1.20
   4   0  -3   -0.80    0.40
  -4   0   3   -0.70    0.70
  -4   0   3    0.00    0.40
  -4   0   3    0.10    0.50
   3   0  -3  458.25   17.80
   3   0  -3  463.55   18.40
   3   0  -3  443.36   17.70
   3   0  -3  467.15   17.80
   3   0  -3  434.26   17.70
   3   0  -3  449.26   17.70
   3   0  -3  452.05   17.90
   3   0  -3  476.75   17.80
   3   0  -3  459.95   17.70
  -3   0   3  464.55   17.80
  -3   0   3  457.85   17.70
  -3   0   3  460.25   17.70
  -3   0   3  458.55   17.90
  -3   0   3  453.65   17.70
  -3   0   3  463.55   17.80
  -3   0   3  447.16   18.20
  -3   0   3  405.36   17.70
   2   0  -3    0.30    0.50
   2   0  -3    0.20    0.40
   2   0  -3    0.60    0.40
   2   0  -3    0.80    0.40
   2   0  -3    0.80    1.00
   2   0  -3   -0.60    0.60
   2   0  -3    0.10    0.60
  -2   0   3   -0.10    0.40
  -2   0   3   -0.10    0.40
  -2   0   3    0.40    0.80
   1   0  -3 1488.95   59.79
   1   0  -3 1520.45   59.89
   1   0  -3 1542.75   59.79
   1   0  -3 1490.25   59.79
   1   0  -3 1508.85   59.79
   1   0  -3 1755.52   60.49
  -1   0   3 1717.03   60.49
  -1   0   3 1533.45   59.79
  -1   0   3 1397.96   59.79
  -1   0   3 1523.65   59.79
   0   0  -3    0.00    0.20
   0   0  -3    0.10    0.30
   0   0  -3    0.10    0.50
   0   0  -3   -0.10    0.20
   0   0  -3   -0.10    0.20
   0   0   3    0.20    0.20
   0   0   3    1.70    0.70
   0   0   3    0.10    0.20
   0   0   3    0.30    0.10
   0   0   3    0.00    0.20
   0   0   3   -0.10    0.30
  -1   0  -3  907.31   36.80
  -1   0  -3 1027.90   37.40
  -1   0  -3  923.31   37.10
  -1   0  -3  942.01   36.90
  -1   0  -3  942.21   36.80
  -1   0  -3  960.00   36.80
  -1   0  -3  950.20   36.80
  -1   0  -3  913.91   36.80
   1   0   3  916.61   36.80
   1   0   3  923.21   36.80
   1   0   3  946.21   36.80
   1   0   3 1038.30   37.50
   1   0   3  937.01   36.80
   1   0   3  966.10   36.80
   1   0   3  958.30   36.90
   1   0   3  948.21   36.80
  -2   0  -3   -0.30    0.30
   2   0   3   -1.40    0.80
  -3   0  -3  152.98    6.60
  -3   0  -3  160.28    7.10
  -3   0  -3  162.58    6.30
  -3   0  -3  157.88    6.50
  -3   0  -3  150.88    6.60
  -3   0  -3  157.48    6.40
  -3   0  -3  163.78    6.30
   3   0   3  157.98    6.30
   3   0   3  158.38    6.60
   3   0   3  156.48    6.40
   3   0   3  153.98    7.20
   3   0   3  158.68    6.40
   3   0   3  156.88    6.30
   3   0   3  153.88    6.30
   3   0   3  158.98    6.30
  -4   0  -3   -0.90    0.50
  -4   0  -3    0.00    0.30
  -4   0  -3   -0.50    1.00
  -4   0  -3    0.00    0.40
  -4   0  -3   -0.20    0.60
  -4   0  -3    0.40    0.40
   4   0   3   -0.20    0.30
   4   0   3    0.10    0.40
   4   0   3   -0.10    0.30
   4   0   3    0.90    1.20
   4   0   3   -0.30    0.30
   4   0   3    0.10    0.50
   4   0   3   -0.20    0.70
  -5   0  -3   13.90    2.10
  -5   0  -3   13.60    1.60
  -5   0  -3   13.30    1.70
  -5   0  -3   13.90    1.50
  -5   0  -3   16.10    1.30
  -5   0  -3   17.20    1.10
  -5   0  -3   13.60    1.20
  -5   0  -3   13.50    1.20
   5   0   3   15.50    1.10
   5   0   3   15.20    1.20
   5   0   3   13.40    1.20
   5   0   3   14.70    1.10
   5   0   3   14.80    1.50
   5   0   3   15.30    1.60
   5   0   3   14.80    1.10
   5   0   3   16.30    2.00
   5   0   3   16.00    2.30
  -6   0  -3    1.80    0.50
  -6   0  -3    4.40    1.50
  -6   0  -3    1.20    0.60
  -6   0  -3    2.50    0.60
  -6   0  -3    2.40    1.40
  -6   0  -3    2.10    0.70
   6   0   3    1.10    0.60
   6   0   3    1.10    0.50
   6   0   3    3.00    1.00
   6   0   3    3.60    2.30
   6   0   3    1.20    0.60
   6   0   3    1.10    0.70
  -7   0  -3    0.50    0.50
  -7   0  -3    0.70    1.20
  -7   0  -3    0.40    0.80
  -7   0  -3   -0.30    1.00
  -7   0  -3   -0.10    0.60
  -7   0  -3   -0.40    1.10
   7   0   3   -0.10    1.20
   7   0   3   -1.20    2.20
   7   0   3   -0.40    0.50
   7   0   3   -0.70    0.70
   7   0   3    0.30    0.70
   7   0   3   -0.60    2.70
   7   0   3    1.00    1.50
   7   0   3    0.00    0.60
  -8   0  -3    1.00    1.30
  -8   0  -3   -0.50    0.80
  -8   0  -3    1.20    1.60
  -8   0  -3   -0.10    0.90
  -8   0  -3   -0.30    0.90
  -8   0  -3    1.80    0.90
  -8   0  -3   -0.70    1.50
   8   0   3   -0.80    0.70
   8   0   3   -1.70    0.80
   8   0   3   -0.80    0.60
   8   0   3    2.30    3.40
   8   0   3    0.60    1.20
  -9   0  -3   23.70    3.10
  -9   0  -3   15.90    2.40
  -9   0  -3    9.70    2.90
   9   0   3   18.80    2.30
   9   0   3   17.20    3.40
   9   0   3   19.20    2.00
   9   0  -4   -2.70    1.60
  -9   0   4   -1.00    1.50
  -9   0   4    3.00    2.40
   8   0  -4   41.20    3.40
   8   0  -4   37.10    2.40
   8   0  -4   31.60    2.90
   8   0  -4   38.60    1.80
   8   0  -4   37.30    2.00
   8   0  -4   30.70    3.90
   8   0  -4   34.80    4.30
  -8   0   4   37.00    2.00
  -8   0   4   40.70    3.20
  -8   0   4   38.00    1.90
   7   0  -4    0.00    1.00
   7   0  -4   -0.90    1.20
   7   0  -4   -0.10    0.60
   7   0  -4    0.40    2.10
   7   0  -4    0.30    1.60
   7   0  -4    0.40    0.40
   7   0  -4    0.00    1.30
   7   0  -4    0.10    1.20
   7   0  -4    0.30    0.60
   7   0  -4   -0.10    1.10
   7   0  -4   -0.10    0.80
  -7   0   4   -0.10    0.70
  -7   0   4   -0.60    1.00
  -7   0   4   -1.00    1.00
  -7   0   4    0.20    2.10
  -7   0   4   -0.60    0.50
  -7   0   4   -0.90    0.50
   6   0  -4   42.00    4.00
   6   0  -4   37.20    3.30
   6   0  -4   37.30    3.10
   6   0  -4   44.60    2.60
   6   0  -4   43.30    2.20
   6   0  -4   46.90    2.10
   6   0  -4   46.20    2.20
   6   0  -4   46.00    2.00
   6   0  -4   42.90    2.80
   6   0  -4   40.70    3.00
   6   0  -4   41.90    2.40
  -6   0   4   51.19    3.80
  -6   0   4   44.10    2.00
  -6   0   4   45.00    2.80
  -6   0   4   47.00    2.80
  -6   0   4   46.50    2.10
  -6   0   4   42.10    2.40
   5   0  -4    0.30    0.70
   5   0  -4    0.80    0.40
   5   0  -4    0.10    0.50
   5   0  -4    0.00    0.60
   5   0  -4   -0.10    1.70
   5   0  -4    0.20    0.70
   5   0  -4    0.30    0.50
   5   0  -4   -0.30    0.60
   5   0  -4   -0.70    0.80
   5   0  -4   -0.80    0.70
  -5   0   4   -0.80    0.70
  -5   0   4    0.00    0.40
  -5   0   4   -1.20    0.70
  -5   0   4   -0.40    0.60
  -5   0   4   -0.70    1.10
   4   0  -4 1721.63   63.49
   4   0  -4 1659.03   62.69
   4   0  -4 1599.84   62.69
   4   0  -4 1525.25   62.69
   4   0  -4 1529.45   62.69
   4   0  -4 1599.34   62.89
   4   0  -4 1764.32   63.79
   4   0  -4 1445.86   62.89
  -4   0   4 1570.14   62.69
  -4   0   4 1680.63   62.69
  -4   0   4 1668.93   62.69
  -4   0   4 1639.74   62.99
  -4   0   4 1599.14   62.59
  -4   0   4 1636.14   62.89
  -4   0   4 1619.04   62.79
  -4   0   4 1654.53   63.89
  -4   0   4 1631.94   62.89
   3   0  -4    0.00    0.60
   3   0  -4    0.10    0.30
   3   0  -4    0.10    0.40
   3   0  -4   -0.10    0.50
   3   0  -4    0.50    0.40
   3   0  -4   -0.20    0.30
   3   0  -4   -0.10    0.50
   3   0  -4    0.20    1.00
  -3   0   4   -0.10    0.40
  -3   0   4    0.80    0.50
  -3   0   4    1.60    0.50
  -3   0   4   -1.90    0.90
  -3   0   4    0.30    0.30
  -3   0   4    0.80    0.50
  -3   0   4    0.10    0.40
  -3   0   4    0.50    0.50
   2   0  -4   47.90    2.20
   2   0  -4   44.70    2.10
   2   0  -4   47.50    2.40
   2   0  -4   46.10    2.20
   2   0  -4   48.30    3.10
   2   0  -4   47.50    2.20
   2   0  -4   46.60    2.20
  -2   0   4   49.10    2.10
  -2   0   4   48.60    2.20
  -2   0   4   55.89    2.40
  -2   0   4   46.30    2.20
  -2   0   4   48.70    3.20
  -2   0   4   54.29    2.30
  -2   0   4   44.70    2.40
  -2   0   4   51.39    2.20
  -2   0   4   47.50    2.20
   1   0  -4    1.10    1.00
   1   0  -4   -0.60    0.40
   1   0  -4   -0.70    0.20
   1   0  -4   -0.80    0.30
   1   0  -4   -0.90    0.30
   1   0  -4   -0.90    0.30
  -1   0   4   -1.10    0.80
  -1   0   4   -0.50    0.30
  -1   0   4   -0.80    0.30
  -1   0   4   -0.50    0.30
  -1   0   4   -0.90    0.30
   0   0  -4  231.78    9.40
   0   0  -4  233.08    9.30
   0   0  -4  234.48    9.20
   0   0  -4  224.98    9.20
   0   0  -4  234.58    9.20
   0   0  -4  241.18    9.20
   0   0  -4  243.58   10.00
   0   0   4  235.48    9.20
   0   0   4  226.28    9.10
   0   0   4  237.08    9.30
   0   0   4  233.48    9.40
   0   0   4  229.48    9.20
   0   0   4  230.98   10.00
   0   0   4  226.18    9.20
  -1   0  -4   -0.30    0.20
  -1   0  -4    0.60    0.30
  -1   0  -4   -0.20    0.30
  -1   0  -4   -0.10    0.30
  -1   0  -4   -0.40    0.30
  -1   0  -4   -0.10    0.90
  -1   0  -4   -0.50    0.40
   1   0   4    0.00    0.20
   1   0   4    0.90    0.40
   1   0   4    0.10    0.30
   1   0   4    0.30    0.50
   1   0   4    0.00    0.30
   1   0   4    0.20    0.30
   1   0   4    0.20    0.30
   1   0   4   -0.40    1.00
  -2   0  -4 3358.16  127.29
   2   0   4 3191.28  127.39
  -4   0  -4   31.30    2.30
  -4   0  -4   38.80    2.30
  -4   0  -4   38.30    1.90
  -4   0  -4   39.50    3.10
  -4   0  -4   38.40    2.00
  -4   0  -4   38.30    2.10
  -4   0  -4   37.10    2.30
   4   0   4   38.60    1.90
   4   0   4   37.90    1.90
   4   0   4   31.60    2.50
   4   0   4   38.10    1.90
   4   0   4   36.10    2.00
   4   0   4   32.80    3.20
   4   0   4   37.30    2.00
   4   0   4   37.20    1.90
  -5   0  -4    2.20    0.60
  -5   0  -4    2.40    1.20
   5   0   4    1.10    0.80
   5   0   4    1.80    0.60
   5   0   4    0.30    1.20
   5   0   4    1.80    0.60
   5   0   4    2.00    0.60
   5   0   4    2.10    0.60
  -6   0  -4   29.10    2.00
  -6   0  -4   31.60    3.30
  -6   0  -4   35.60    3.10
  -6   0  -4   32.10    2.40
  -6   0  -4   32.40    1.80
  -6   0  -4   31.20    2.10
  -6   0  -4   32.30    1.90
  -6   0  -4   31.50    2.60
   6   0   4   33.00    2.20
   6   0   4   28.20    1.80
   6   0   4   28.30    1.90
   6   0   4   30.20    1.90
   6   0   4   31.30    2.40
   6   0   4   34.60    4.50
   6   0   4   31.00    2.80
   6   0   4   27.90    1.90
   6   0   4   32.00    1.90
  -7   0  -4   -1.90    1.10
  -7   0  -4   -0.30    0.90
  -7   0  -4   -0.40    1.10
  -7   0  -4   -0.70    1.30
  -7   0  -4   -0.20    0.90
   7   0   4    0.00    3.20
   7   0   4   -0.60    0.70
   7   0   4    0.20    1.20
   7   0   4   -1.80    1.70
   7   0   4    0.40    1.00
  -8   0  -4   18.80    3.00
  -8   0  -4   18.10    3.30
  -8   0  -4   16.30    2.30
  -8   0  -4   18.90    2.10
  -8   0  -4   21.60    2.00
  -8   0  -4   18.20    3.10
   8   0   4   15.70    1.70
   8   0   4   12.80    1.70
   8   0   4   16.10    2.00
   8   0   4   21.30    2.70
   8   0   4   17.80    2.00
  -9   0  -4    2.90    2.00
  -9   0  -4   -0.90    1.50
   9   0   4   -0.10    1.70
   9   0   4    1.00    1.20
   9   0  -5   58.49    4.70
   9   0  -5   53.19    2.70
  -9   0   5   56.59    5.10
  -9   0   5   54.19    4.20
   8   0  -5    0.00    1.20
   8   0  -5   -0.20    1.10
   8   0  -5    1.20    0.60
   8   0  -5    0.50    1.80
   8   0  -5    0.20    1.50
   8   0  -5    0.10    0.70
   8   0  -5   -0.20    1.40
  -8   0   5    0.10    1.60
  -8   0   5    0.20    0.80
  -8   0   5   -0.20    0.60
  -8   0   5    0.00    1.50
  -8   0   5   -0.60    1.30
   7   0  -5   -0.50    1.50
   7   0  -5    0.70    0.60
   7   0  -5   -2.70    2.40
   7   0  -5   -0.50    1.00
   7   0  -5    0.40    0.60
   7   0  -5   -0.40    1.00
   7   0  -5   -2.30    1.80
   7   0  -5    0.20    0.90
   7   0  -5    0.40    0.40
   7   0  -5   -0.60    1.00
   7   0  -5    0.90    1.30
  -7   0   5    0.50    1.20
  -7   0   5   -1.00    1.20
  -7   0   5   -0.30    0.70
  -7   0   5    0.00    0.60
  -7   0   5   -0.10    1.10
  -7   0   5   -0.70    0.50
  -7   0   5    0.40    0.80
   6   0  -5    0.10    0.60
   6   0  -5    2.80    1.30
   6   0  -5   -0.70    1.00
   6   0  -5   -1.60    2.10
   6   0  -5   -0.70    0.80
   6   0  -5   -1.10    1.00
   6   0  -5    0.50    0.50
   6   0  -5    0.40    0.60
  -6   0   5   -0.70    0.50
  -6   0   5   -1.40    1.10
  -6   0   5   -1.10    1.00
  -6   0   5    1.80    1.90
  -6   0   5    0.00    0.70
   5   0  -5  100.39    4.40
   5   0  -5   95.69    4.00
   5   0  -5   93.19    4.50
   5   0  -5   95.09    5.60
   5   0  -5   92.89    4.00
   5   0  -5   95.79    4.10
   5   0  -5   93.89    4.10
   5   0  -5   95.59    4.40
  -5   0   5   90.89    5.20
  -5   0   5   95.09    4.40
  -5   0   5   96.39    4.40
  -5   0   5   94.09    4.00
  -5   0   5   95.79    4.20
  -5   0   5   94.09    4.50
  -5   0   5   98.89    4.10
  -5   0   5   97.79    4.00
  -5   0   5   88.39    4.60
   4   0  -5   -0.70    0.50
   4   0  -5    0.00    0.60
   4   0  -5    0.70    1.60
   4   0  -5    1.20    0.80
   4   0  -5   -0.70    0.50
  -4   0   5   -0.40    0.50
  -4   0   5    1.00    0.70
  -4   0   5    1.70    0.90
  -4   0   5   -1.80    1.30
  -4   0   5    0.20    0.70
  -4   0   5    0.20    0.50
  -4   0   5    0.30    0.60
   3   0  -5  104.29    4.70
   3   0  -5  103.89    4.70
   3   0  -5  114.89    4.70
   3   0  -5  105.59    4.70
   3   0  -5  116.99    5.90
   3   0  -5  106.49    4.90
   3   0  -5  107.89    4.80
  -3   0   5  115.29    4.70
  -3   0   5  114.99    4.80
  -3   0   5  117.39    4.80
  -3   0   5  104.69    4.70
  -3   0   5   98.89    6.10
  -3   0   5  121.49    4.80
  -3   0   5  111.89    4.70
  -3   0   5  114.89    4.70
  -3   0   5  125.69    4.70
   2   0  -5   -0.50    0.40
   2   0  -5   -0.20    1.30
   2   0  -5   -0.40    0.40
   2   0  -5    0.40    0.30
   2   0  -5   -0.60    0.30
  -2   0   5   -0.10    0.60
  -2   0   5   -0.20    0.40
  -2   0   5   -0.20    0.30
  -2   0   5    0.20    0.40
  -2   0   5   -0.30    0.40
  -2   0   5   -1.00    1.50
  -2   0   5   -0.50    0.40
   1   0  -5  409.06   15.90
   1   0  -5  409.96   15.90
   1   0  -5  400.06   15.90
   1   0  -5  404.46   16.10
   1   0  -5  435.76   16.90
   1   0  -5  412.86   15.90
  -1   0   5  405.16   15.90
  -1   0   5  413.46   15.90
  -1   0   5  411.26   15.80
  -1   0   5  345.27   16.20
  -1   0   5  404.46   16.90
  -1   0   5  371.76   15.90
  -1   0   5  404.76   16.00
  -1   0   5  417.46   15.90
   0   0   5   -0.90    1.10
  -1   0  -5 1475.15   60.59
  -1   0  -5 1525.15   60.89
  -1   0  -5 1528.45   60.59
  -1   0  -5 1549.34   60.69
  -1   0  -5 1560.94   60.69
  -1   0  -5 1755.62   61.79
  -1   0  -5 1600.54   60.69
  -1   0  -5 1566.24   60.79
   1   0   5 1589.04   60.89
   1   0   5 1546.65   60.59
   1   0   5 1504.65   60.69
   1   0   5 1572.34   60.69
   1   0   5 1664.33   61.79
   1   0   5 1588.34   60.69
   1   0   5 1566.54   60.69
   1   0   5 1486.25   60.59
  -2   0  -5   -1.50    0.40
  -2   0  -5   -0.80    0.50
  -2   0  -5    0.20    1.20
  -2   0  -5   -1.10    0.40
  -2   0  -5   -0.20    0.50
  -2   0  -5   -1.60    0.40
  -2   0  -5   -1.40    0.40
  -2   0  -5   -1.60    0.40
   2   0   5   -1.30    0.40
   2   0   5   -1.00    0.50
   2   0   5   -1.40    0.50
   2   0   5   -1.60    0.30
   2   0   5   -1.90    1.30
   2   0   5   -1.70    0.30
   2   0   5   -1.70    0.30
  -3   0  -5  805.32   31.50
  -3   0  -5  831.62   31.50
  -3   0  -5  783.42   31.60
  -3   0  -5  833.72   31.50
  -3   0  -5  776.22   31.50
  -3   0  -5  780.32   31.70
  -3   0  -5  845.62   32.50
  -3   0  -5  760.72   31.70
   3   0   5  837.12   32.80
   3   0   5  826.22   31.60
   3   0   5  795.92   31.50
   3   0   5  825.62   31.50
   3   0   5  803.22   31.50
   3   0   5  808.82   31.50
   3   0   5  780.32   31.50
   3   0   5  832.52   31.70
  -4   0  -5    0.90    0.70
  -4   0  -5    1.00    0.60
  -4   0  -5    0.30    0.60
  -4   0  -5   -0.20    0.60
  -4   0  -5    1.30    1.40
  -4   0  -5    1.10    0.60
   4   0   5   -0.70    0.90
   4   0   5    1.10    0.50
   4   0   5   -0.30    1.90
   4   0   5    0.00    0.60
   4   0   5    0.00    0.50
   4   0   5    0.00    0.60
   4   0   5   -0.60    0.70
   4   0   5    1.60    0.60
  -5   0  -5   24.90    1.60
  -5   0  -5   22.00    1.90
  -5   0  -5   26.10    1.60
  -5   0  -5   21.80    2.00
  -5   0  -5   26.40    3.30
  -5   0  -5   20.40    2.10
  -5   0  -5   23.90    1.80
   5   0   5   22.60    3.00
   5   0   5   23.80    1.80
   5   0   5   24.00    1.70
   5   0   5   26.70    1.70
   5   0   5   25.50    2.20
   5   0   5   22.40    1.80
   5   0   5   24.20    1.60
   5   0   5   24.50    1.60
  -6   0  -5    1.30    0.80
  -6   0  -5    0.00    1.80
  -6   0  -5    1.50    0.80
  -6   0  -5    1.00    1.00
  -6   0  -5    0.30    1.30
  -6   0  -5   -0.40    0.60
  -6   0  -5   -0.50    0.90
  -6   0  -5   -1.10    0.60
   6   0   5    0.50    0.70
   6   0   5   -0.40    0.70
   6   0   5   -1.00    1.30
   6   0   5    0.80    0.70
   6   0   5    1.60    1.30
   6   0   5    5.40    2.80
   6   0   5    0.50    0.90
  -7   0  -5   19.10    2.40
  -7   0  -5   14.30    2.20
  -7   0  -5   17.20    2.60
  -7   0  -5   19.90    2.10
  -7   0  -5   15.10    2.60
  -7   0  -5   16.90    1.50
  -7   0  -5   17.30    2.00
  -7   0  -5   17.40    1.70
   7   0   5   16.80    1.70
   7   0   5   17.40    1.80
   7   0   5   17.20    4.10
   7   0   5   17.10    1.80
   7   0   5   22.10    2.40
   7   0   5   16.90    1.80
   7   0   5   14.60    1.70
   7   0   5   20.80    2.10
   7   0   5   14.80    2.30
  -8   0  -5    1.40    2.00
  -8   0  -5   -0.20    1.20
  -8   0  -5    0.10    1.00
  -8   0  -5   -0.10    1.40
  -8   0  -5    0.40    1.30
   8   0   5   -0.80    0.80
   8   0   5   -0.70    0.60
   8   0   5   -1.00    1.20
   8   0   5   -0.60    0.90
  -9   0  -5   38.10    4.00
  -9   0  -5   33.90    3.80
   9   0   5   36.30    3.60
   9   0   5   25.20    2.40
   9   0   5   30.70    3.00
   9   0  -6    0.20    0.70
   9   0  -6   -1.90    2.00
   9   0  -6   -0.10    0.70
  -9   0   6    0.50    1.60
  -9   0   6    0.50    2.70
   8   0  -6   18.90    2.60
   8   0  -6   18.20    1.70
   8   0  -6   19.10    3.30
   8   0  -6   16.20    1.20
   8   0  -6   20.40    1.50
   8   0  -6   20.50    1.30
   8   0  -6   16.90    2.30
  -8   0   6   20.70    1.90
  -8   0   6   21.40    3.00
  -8   0   6   16.50    3.10
  -8   0   6   19.40    2.60
  -8   0   6   17.00    1.80
   7   0  -6    0.70    0.50
   7   0  -6   -0.50    1.10
   7   0  -6    0.20    1.90
   7   0  -6   -0.60    1.80
   7   0  -6    1.40    0.70
   7   0  -6    2.90    2.90
  -7   0   6   -0.60    1.40
  -7   0   6   -0.60    1.30
  -7   0   6   -0.50    0.60
  -7   0   6   -0.30    0.90
  -7   0   6   -1.30    1.00
   6   0  -6   18.30    2.00
   6   0  -6   22.00    1.60
   6   0  -6   23.10    3.10
   6   0  -6   15.60    2.60
   6   0  -6   22.40    1.70
   6   0  -6   21.60    2.00
   6   0  -6   19.60    1.40
  -6   0   6   15.70    2.00
  -6   0   6   18.80    2.10
  -6   0   6   20.10    1.50
  -6   0   6   15.50    1.60
  -6   0   6   20.00    1.40
  -6   0   6   19.40    2.10
  -6   0   6   20.30    2.50
  -6   0   6   15.40    2.20
  -6   0   6   22.10    1.80
   5   0  -6   -0.20    0.50
   5   0  -6   -1.80    2.10
   5   0  -6    0.60    0.90
   5   0  -6    0.40    0.60
   5   0  -6   -0.70    0.80
   5   0  -6    0.10    0.50
   5   0  -6    0.60    0.90
   5   0  -6    0.50    0.60
  -5   0   6    0.20    0.50
  -5   0   6    0.60    0.80
  -5   0   6   -0.50    0.70
  -5   0   6    0.70    0.60
  -5   0   6   -2.40    2.00
  -5   0   6    0.00    0.80
  -5   0   6    0.10    0.80
  -5   0   6   -0.30    0.60
   4   0  -6   11.00    1.40
   4   0  -6    9.40    1.20
   4   0  -6   12.70    2.30
   4   0  -6    9.30    1.10
   4   0  -6   10.70    1.20
   4   0  -6   11.10    1.30
   4   0  -6    7.10    1.20
  -4   0   6   10.20    1.20
  -4   0   6    8.70    2.00
  -4   0   6   12.60    1.50
  -4   0   6    9.80    1.40
  -4   0   6    8.90    1.20
  -4   0   6    9.30    1.20
  -4   0   6   10.00    1.40
  -4   0   6   11.50    1.20
   3   0  -6   -0.10    2.30
  -3   0   6    0.20    0.50
   2   0  -6  241.58   10.20
   2   0  -6  243.38    9.90
   2   0  -6  249.38    9.90
   2   0  -6  254.87    9.90
   2   0  -6  261.17   11.10
   2   0  -6  240.28   10.00
  -2   0   6  244.28    9.90
  -2   0   6  274.97   10.00
  -2   0   6  246.38    9.60
  -2   0   6  239.08    9.90
  -2   0   6  255.47    9.90
  -2   0   6  244.98    9.90
  -2   0   6  248.48   10.10
  -2   0   6  228.88    9.90
  -2   0   6  236.48    9.90
  -2   0   6  233.08   11.20
   1   0  -6   -0.10    0.40
   1   0  -6   -0.70    0.40
   1   0  -6   -0.70    0.40
   1   0  -6   -0.20    0.60
   1   0  -6   -0.30    1.60
   1   0  -6    0.70    0.50
  -1   0   6   -0.80    0.40
  -1   0   6    0.70    0.30
  -1   0   6   -0.60    0.60
  -1   0   6    4.10    1.50
  -1   0   6   -0.50    0.40
  -1   0   6    0.20    0.60
  -1   0   6    0.50    0.50
  -1   0   6   -0.10    0.40
   0   0  -6    2.20    0.80
   0   0  -6    2.50    0.60
   0   0  -6    3.10    0.60
   0   0  -6    6.40    1.90
   0   0  -6    4.40    0.70
   0   0   6    1.50    0.80
   0   0   6    2.60    0.60
   0   0   6    3.10    1.40
  -1   0  -6    0.30    0.70
  -1   0  -6   -0.50    0.50
  -1   0  -6    0.20    1.50
  -1   0  -6   -0.10    0.40
  -1   0  -6   -0.20    0.40
  -1   0  -6   -1.20    0.40
   1   0   6   -0.70    0.40
   1   0   6   -2.40    1.40
   1   0   6   -1.40    0.40
   1   0   6    0.60    0.50
   1   0   6   -1.30    0.60
   1   0   6    1.00    0.50
  -2   0  -6   63.79    2.90
  -2   0  -6   63.89    3.00
  -2   0  -6   59.79    2.90
  -2   0  -6   65.39    4.10
  -2   0  -6   59.89    3.20
  -2   0  -6   64.19    3.10
  -2   0  -6   68.59    2.90
  -2   0  -6   60.29    2.90
   2   0   6   63.59    3.00
   2   0   6   63.29    3.00
   2   0   6   67.19    2.90
   2   0   6   61.79    2.90
   2   0   6   70.79    3.20
   2   0   6   62.69    4.20
   2   0   6   64.79    3.00
   2   0   6   65.99    3.00
  -3   0  -6    0.00    0.50
  -3   0  -6   -0.10    0.60
  -3   0  -6    0.00    1.70
  -3   0  -6    1.00    0.70
   3   0   6    0.10    0.40
   3   0   6   -0.80    0.50
   3   0   6   -1.30    0.60
   3   0   6   -0.20    0.80
   3   0   6    3.50    2.20
  -4   0  -6  731.73   28.70
  -4   0  -6  706.33   28.90
  -4   0  -6  755.22   28.60
  -4   0  -6  761.42   28.60
  -4   0  -6  707.63   28.80
  -4   0  -6  708.93   28.90
  -4   0  -6  741.73   28.80
   4   0   6  728.53   28.70
   4   0   6  723.83   28.70
   4   0   6  760.92   28.90
   4   0   6  713.13   30.20
   4   0   6  733.83   28.60
   4   0   6  749.23   28.80
   4   0   6  737.13   28.60
   4   0   6  708.03   28.70
  -5   0  -6   -0.10    0.80
  -5   0  -6   -0.10    0.60
  -5   0  -6    0.40    1.00
  -5   0  -6    1.20    2.30
  -5   0  -6    0.60    0.70
  -5   0  -6   -1.10    0.70
  -5   0  -6   -0.80    0.70
   5   0   6   -0.80    2.50
   5   0   6   -0.10    0.70
   5   0   6   -0.20    0.60
   5   0   6   -0.20    0.70
   5   0   6   -0.50    0.70
   5   0   6   -0.40    1.00
   5   0   6   -1.20    0.60
   5   0   6    0.70    0.90
  -6   0  -6  250.67   10.40
  -6   0  -6  247.38   10.50
  -6   0  -6  251.77    9.90
  -6   0  -6  241.28   11.40
  -6   0  -6  252.87    9.90
  -6   0  -6  245.48   11.30
  -6   0  -6  243.88   10.00
   6   0   6  241.48   10.00
   6   0   6  247.08   10.00
   6   0   6  237.38   10.40
   6   0   6  219.88   10.20
   6   0   6  247.08    9.90
   6   0   6  235.28   12.00
   6   0   6  241.28    9.90
   6   0   6  231.68   10.20
  -7   0  -6   -0.30    0.90
  -7   0  -6   -0.50    2.70
  -7   0  -6    0.00    1.60
  -7   0  -6    0.60    1.30
  -7   0  -6   -0.10    1.40
  -7   0  -6   -0.80    1.10
  -7   0  -6   -0.60    0.90
   7   0   6   -0.30    1.00
   7   0   6   -0.60    0.90
   7   0   6   -0.40    1.10
   7   0   6    0.30    1.70
   7   0   6    0.00    0.80
   7   0   6   -1.40    0.70
   7   0   6   -0.30    0.90
  -8   0  -6   71.69    4.60
  -8   0  -6   66.69    4.40
  -8   0  -6   69.09    3.80
  -8   0  -6   68.99    5.00
   8   0   6   66.29    3.70
   8   0   6   71.79    4.20
   8   0   6   65.29    3.70
  -9   0  -6   -0.90    1.80
   9   0   6   -0.70    0.90
   9   0   6   -2.20    1.60
   9   0   6   -2.90    1.60
   9   0  -7    3.20    1.90
  -9   0   7    0.90    1.50
   8   0  -7   -0.20    1.70
   8   0  -7    0.90    0.70
   8   0  -7   -0.30    0.80
   8   0  -7    0.20    3.10
   8   0  -7   -0.50    1.50
  -8   0   7    0.00    1.80
  -8   0   7    0.80    2.10
  -8   0   7    0.20    1.10
  -8   0   7    1.50    1.60
   7   0  -7   77.39    4.90
   7   0  -7   76.29    3.70
   7   0  -7   78.89    3.70
   7   0  -7   80.49    3.60
   7   0  -7   79.39    4.70
   7   0  -7   74.19    4.30
  -7   0   7   77.19    4.40
  -7   0   7   83.79    4.50
  -7   0   7   72.89    3.50
  -7   0   7   79.39    4.40
  -7   0   7   75.39    3.80
   6   0  -7   -1.20    1.10
   6   0  -7    0.50    0.50
   6   0  -7    0.00    0.60
   6   0  -7    0.50    0.80
   6   0  -7    0.10    2.90
   6   0  -7    0.80    0.80
   6   0  -7   -2.40    1.30
  -6   0   7   -0.60    0.90
  -6   0   7    0.40    1.00
  -6   0   7   -0.90    0.70
  -6   0   7   -1.10    0.60
  -6   0   7    1.30    2.50
  -6   0   7   -0.20    0.80
  -6   0   7    1.70    1.00
   5   0  -7   55.99    5.20
   5   0  -7   52.79    2.80
   5   0  -7   51.69    2.60
   5   0  -7   54.69    3.30
   5   0  -7   56.99    2.80
   5   0  -7   48.60    3.10
   5   0  -7   52.69    2.80
  -5   0   7   51.09    2.70
  -5   0   7   55.59    2.80
  -5   0   7   55.39    2.70
  -5   0   7   48.20    2.70
  -5   0   7   37.40    5.50
  -5   0   7   58.39    2.80
  -5   0   7   54.99    3.10
   4   0  -7    1.60    0.70
   4   0  -7   -0.30    0.50
   4   0  -7    3.40    2.50
   4   0  -7   -0.10    0.70
   4   0  -7    0.70    0.60
   4   0  -7   -0.90    0.70
  -4   0   7   -0.90    2.00
  -4   0   7    0.20    0.70
  -4   0   7    0.30    0.60
  -4   0   7    0.90    0.70
  -4   0   7   -0.10    0.80
  -4   0   7    2.30    0.90
  -4   0   7    1.40    0.60
  -4   0   7   -0.20    0.80
   3   0  -7  127.79    5.40
   3   0  -7  126.79    5.80
   3   0  -7  128.89    5.40
   3   0  -7  118.59    5.40
   3   0  -7  134.49    7.30
   3   0  -7  117.09    5.40
  -3   0   7  122.09    5.50
  -3   0   7  120.29    5.40
  -3   0   7  126.59    5.10
  -3   0   7  135.19    5.40
  -3   0   7  113.39    7.00
  -3   0   7  132.49    5.40
  -3   0   7  131.89    5.50
   2   0  -7    1.10    0.60
   2   0  -7    0.70    0.90
   2   0  -7    0.00    0.50
   2   0  -7    1.60    2.10
   2   0  -7    1.10    0.70
  -2   0   7    0.30    0.60
  -2   0   7    1.00    1.10
  -2   0   7    0.60    0.50
  -2   0   7   -0.10    0.60
  -2   0   7    0.00    2.40
  -2   0   7   -0.20    0.80
  -2   0   7    1.90    0.70
   1   0  -7   18.80    1.40
   1   0  -7   18.00    1.50
   1   0  -7   20.30    1.50
   1   0  -7   22.30    3.30
   1   0  -7   19.60    1.50
   1   0  -7   18.90    1.60
  -1   0   7   20.30    1.50
  -1   0   7   18.00    1.80
  -1   0   7   20.80    1.20
  -1   0   7   20.70    1.60
  -1   0   7   18.00    1.50
  -1   0   7   20.50    1.50
  -1   0   7   16.60    2.50
   0   0  -7    0.10    0.40
   0   0  -7   -0.40    0.60
   0   0  -7    0.50    0.60
   0   0  -7    0.40    0.50
   0   0  -7    0.30    0.60
   0   0  -7   -1.60    1.90
   0   0  -7   -0.40    0.40
   0   0   7    0.70    0.60
   0   0   7    0.60    0.50
   0   0   7    0.20    0.30
   0   0   7    0.30    0.80
   0   0   7   -0.10    2.00
   0   0   7   -0.30    0.50
  -1   0  -7    1.40    0.60
  -1   0  -7    1.20    1.90
  -1   0  -7    1.60    0.50
  -1   0  -7    1.00    0.60
  -1   0  -7    2.80    0.60
  -1   0  -7    2.00    0.80
   1   0   7    1.90    0.60
   1   0   7    1.50    0.50
   1   0   7    1.30    0.90
   1   0   7    1.90    0.60
   1   0   7    1.70    0.50
  -2   0  -7   -0.60    0.60
  -2   0  -7   -0.90    0.50
  -2   0  -7   -0.70    0.60
  -2   0  -7   -0.60    0.50
  -2   0  -7   -1.60    1.80
  -2   0  -7   -0.80    0.50
   2   0   7   -0.20    1.80
   2   0   7   -0.90    0.50
   2   0   7   -0.60    0.40
   2   0   7   -0.50    0.50
   2   0   7   -0.80    0.60
  -3   0  -7    0.60    0.60
  -3   0  -7    0.60    0.80
  -3   0  -7    1.40    0.60
  -3   0  -7    1.40    0.70
  -3   0  -7    0.20    1.80
  -3   0  -7    1.30    0.70
  -3   0  -7    1.30    0.60
  -3   0  -7    2.90    0.80
   3   0   7    1.20    0.60
   3   0   7    0.80    1.00
   3   0   7    2.50    0.70
   3   0   7    1.50    0.70
   3   0   7    0.10    0.60
   3   0   7    3.40    2.10
   3   0   7    2.90    0.90
   3   0   7    1.40    0.70
  -4   0  -7    1.00    0.70
  -4   0  -7   -0.20    0.70
  -4   0  -7   -1.10    0.70
  -4   0  -7   -0.70    0.80
  -4   0  -7    0.10    0.70
  -4   0  -7   -0.70    2.20
  -4   0  -7    1.20    0.70
   4   0   7   -1.20    0.60
   4   0   7   -1.00    1.00
   4   0   7   -2.90    2.90
   4   0   7   -1.40    0.70
   4   0   7   -0.10    0.60
   4   0   7    0.30    0.60
   4   0   7   -0.40    0.80
  -5   0  -7  124.49    6.00
  -5   0  -7  132.99    5.50
  -5   0  -7  131.29    5.60
  -5   0  -7  124.59    6.00
  -5   0  -7  129.09    5.80
  -5   0  -7  127.69    5.70
  -5   0  -7  126.09    6.00
   5   0   7  130.49    6.00
   5   0   7  131.09    5.60
   5   0   7  132.19    5.60
   5   0   7  116.29    5.80
   5   0   7  112.79    8.30
   5   0   7  128.99    5.80
   5   0   7  126.29    5.90
   5   0   7  125.79    5.60
  -6   0  -7   -0.60    1.10
  -6   0  -7    0.60    0.90
  -6   0  -7    0.70    1.10
  -6   0  -7   -1.10    1.20
  -6   0  -7    1.20    1.10
  -6   0  -7   -0.10    0.80
  -6   0  -7   -0.60    0.80
  -6   0  -7    0.70    2.60
   6   0   7    4.50    3.40
   6   0   7    0.00    0.90
   6   0   7   -0.80    0.80
   6   0   7    1.30    1.00
   6   0   7    0.60    0.80
   6   0   7    0.30    1.30
   6   0   7    0.80    1.00
  -7   0  -7  311.47   13.10
  -7   0  -7  294.57   13.10
  -7   0  -7  299.57   13.20
  -7   0  -7  303.47   12.50
  -7   0  -7  332.07   12.80
  -7   0  -7  293.57   12.70
   7   0   7  315.27   12.70
   7   0   7  303.27   12.50
   7   0   7  299.57   12.40
   7   0   7  296.97   12.50
   7   0   7  298.97   12.50
   7   0   7  296.77   12.40
  -8   0  -7    0.60    1.90
  -8   0  -7    0.10    1.40
  -8   0  -7   -0.50    1.30
   8   0   7   -1.80    1.50
   8   0   7    0.00    1.00
   8   0   7   -0.70    1.20
   8   0  -8    4.50    0.90
   8   0  -8    3.50    1.10
   8   0  -8    1.80    1.90
   8   0  -8    2.90    2.00
  -8   0   8    2.50    1.40
  -8   0   8    1.90    1.00
  -8   0   8    1.70    1.40
  -8   0   8    2.50    1.90
   7   0  -8    1.30    0.90
   7   0  -8   -1.60    1.40
   7   0  -8   -0.80    1.50
   7   0  -8    1.10    0.80
   7   0  -8   -0.50    1.00
   7   0  -8    0.20    1.80
  -7   0   8    0.70    1.30
  -7   0   8   -0.90    1.50
  -7   0   8   -0.90    1.10
  -7   0   8    2.70    1.30
  -7   0   8   -0.30    1.40
   6   0  -8   23.00    2.60
   6   0  -8   18.00    4.20
   6   0  -8   25.60    2.10
   6   0  -8   24.20    1.80
   6   0  -8   24.90    2.20
   6   0  -8   24.40    1.90
   6   0  -8   23.20    3.10
  -6   0   8   24.50    2.20
  -6   0   8   24.40    2.10
  -6   0   8   26.00    4.00
  -6   0   8   19.90    1.90
  -6   0   8   24.40    2.40
  -6   0   8   24.00    2.50
  -6   0   8   24.60    2.00
   5   0  -8    0.80    3.10
   5   0  -8   -1.20    0.90
  -5   0   8    1.00    0.80
  -5   0   8   -4.50    2.80
   4   0  -8   14.40    1.60
   4   0  -8   11.70    3.20
   4   0  -8   12.20    1.40
   4   0  -8   15.10    1.70
  -4   0   8   15.00    1.80
  -4   0   8   15.60    1.60
  -4   0   8   11.90    1.60
  -4   0   8   13.00    1.60
  -4   0   8   12.20    3.30
  -4   0   8   11.20    1.60
  -4   0   8   16.30    1.30
  -4   0   8   15.00    1.50
   3   0  -8   -0.90    0.80
   3   0  -8   -0.80    2.40
   3   0  -8   -1.30    0.70
   3   0  -8    0.20    0.70
   3   0  -8    0.00    0.60
   3   0  -8   -1.10    0.60
  -3   0   8    0.50    0.70
  -3   0   8   -5.60    2.90
  -3   0   8   -0.80    0.80
  -3   0   8   -0.20    0.70
  -3   0   8    0.30    0.60
  -3   0   8    0.20    0.60
  -3   0   8    0.70    0.70
  -3   0   8    0.30    0.70
   2   0  -8  301.77   12.80
   2   0  -8  327.37   12.70
   2   0  -8  317.97   12.70
   2   0  -8  308.87   13.10
   2   0  -8  308.87   12.80
  -2   0   8  326.27   13.00
  -2   0   8  341.77   13.10
  -2   0   8  309.67   12.80
  -2   0   8  305.37   12.80
  -2   0   8  329.07   12.70
  -2   0   8  303.37   12.60
  -2   0   8  327.67   12.80
  -2   0   8  309.17   12.70
  -2   0   8  304.77   14.60
   1   0  -8   -1.30    2.30
   1   0  -8    0.90    0.80
   1   0  -8    0.40    0.70
   1   0  -8    0.80    1.00
   1   0  -8    0.70    0.60
  -1   0   8   -0.40    0.80
  -1   0   8    0.30    0.70
  -1   0   8   -0.30    0.80
  -1   0   8    0.30    1.00
  -1   0   8    0.20    0.50
  -1   0   8    0.50    0.70
  -1   0   8   -2.10    2.50
   0   0  -8   61.69    4.90
   0   0  -8   53.19    2.60
   0   0  -8   47.20    2.70
   0   0  -8   48.20    3.00
   0   0  -8   51.79    2.60
   0   0  -8   46.20    2.60
   0   0  -8   52.79    2.60
   0   0   8   48.90    2.70
   0   0   8   52.29    2.20
   0   0   8   52.19    2.60
   0   0   8   47.40    2.60
   0   0   8   41.90    4.50
   0   0   8   51.59    2.70
   0   0   8   53.49    3.00
  -1   0  -8   -1.00    0.80
  -1   0  -8   -0.60    0.60
  -1   0  -8   -0.70    0.50
  -1   0  -8   -0.90    0.50
  -1   0  -8   -2.20    2.20
   1   0   8   -0.50    0.60
   1   0   8   -0.60    0.50
   1   0   8   -0.20    0.50
   1   0   8   -0.90    0.90
   1   0   8   -1.10    1.00
  -2   0  -8  175.38    7.40
  -2   0  -8  171.48    7.90
  -2   0  -8  181.38    7.60
  -2   0  -8  182.48    7.50
  -2   0  -8  181.28    9.40
  -2   0  -8  192.78    7.50
  -2   0  -8  174.58    7.60
   2   0   8  183.48    7.50
   2   0   8  172.58    7.50
   2   0   8  172.48    7.50
   2   0   8  183.08    7.40
   2   0   8  174.08    9.40
   2   0   8  177.38    7.40
   2   0   8  185.18    7.80
   2   0   8  174.38    7.70
  -3   0  -8    2.30    0.80
  -3   0  -8    0.90    0.90
  -3   0  -8    0.70    1.10
  -3   0  -8    0.80    2.40
  -3   0  -8    1.20    0.70
   3   0   8    1.50    0.70
   3   0   8    1.70    0.90
   3   0   8    1.00    2.50
   3   0   8    1.80    0.70
   3   0   8    1.10    0.80
   3   0   8    1.80    1.00
   3   0   8    0.50    0.80
   3   0   8    1.40    0.70
  -4   0  -8  934.71   36.90
  -4   0  -8  981.70   36.80
  -4   0  -8  912.11   37.00
  -4   0  -8  923.81   36.90
  -4   0  -8  962.30   38.50
  -4   0  -8  916.71   37.00
  -4   0  -8  988.70   36.80
   4   0   8  961.80   37.10
   4   0   8  949.80   36.90
   4   0   8  920.11   36.80
   4   0   8  907.41   36.90
   4   0   8  881.91   38.90
   4   0   8  971.50   37.00
   4   0   8  953.10   36.90
  -5   0  -8    5.20    3.20
  -5   0  -8   -0.10    1.10
  -5   0  -8    0.20    0.90
  -5   0  -8   -1.20    0.80
  -5   0  -8    0.20    1.00
  -5   0  -8   -0.10    0.80
   5   0   8    0.50    1.00
   5   0   8    0.50    1.10
   5   0   8   -0.60    0.80
   5   0   8   -1.50    3.20
   5   0   8   -1.00    1.40
   5   0   8    1.10    1.00
   5   0   8    0.00    1.30
  -6   0  -8  214.38    9.00
  -6   0  -8  208.28    9.70
  -6   0  -8  211.48    9.60
  -6   0  -8  217.28    9.10
  -6   0  -8  205.28    9.20
  -6   0  -8  209.48   11.80
  -6   0  -8  216.48    9.50
   6   0   8  224.78    9.30
   6   0   8  220.88    9.20
   6   0   8  213.78    9.20
   6   0   8  234.08    9.70
   6   0   8  220.88    9.20
   6   0   8  210.68    9.20
   6   0   8  213.98    9.10
  -7   0  -8    0.30    1.60
  -7   0  -8    1.50    1.20
  -7   0  -8    0.80    1.80
   7   0   8   -1.50    1.10
   7   0   8   -0.40    1.50
   7   0   8    0.30    1.30
   7   0   8    0.80    1.20
   7   0   8    0.80    1.10
   7   0   8    1.10    1.40
  -8   0  -8    7.30    2.60
  -8   0  -8    6.20    2.00
  -8   0  -8    6.50    2.30
   8   0   8    4.00    1.50
   8   0   8    4.60    1.60
   8   0   8    7.10    1.40
   8   0  -9   -1.80    1.90
   8   0  -9    2.10    1.00
   8   0  -9   -0.50    0.90
  -8   0   9   -2.70    1.70
   7   0  -9    5.60    2.10
   7   0  -9   10.60    1.70
   7   0  -9    6.10    1.10
   7   0  -9    6.90    2.00
   7   0  -9    6.10    1.20
  -7   0   9    5.00    1.50
  -7   0   9    5.80    2.00
  -7   0   9    3.50    2.00
  -7   0   9    7.40    2.00
  -7   0   9    4.90    1.80
   6   0  -9   -0.40    1.70
   6   0  -9   -0.70    1.10
   6   0  -9    0.40    1.10
   6   0  -9    0.70    0.80
   6   0  -9    0.40    0.80
  -6   0   9   -0.90    1.40
  -6   0   9    1.90    1.20
  -6   0   9   -0.40    1.10
  -6   0   9   -0.10    1.10
  -6   0   9   -0.70    1.00
   5   0  -9   20.80    1.80
   5   0  -9   20.80    2.20
   5   0  -9   20.40    2.30
   5   0  -9   19.00    4.20
  -5   0   9   21.60    2.20
  -5   0   9   22.30    2.40
  -5   0   9   25.20    4.00
  -5   0   9   20.20    2.20
  -5   0   9   18.50    2.10
  -5   0   9   20.80    1.90
  -5   0   9   24.30    2.10
   4   0  -9    0.20    3.40
   4   0  -9   -1.00    0.80
   4   0  -9   -0.90    1.00
  -4   0   9   -0.90    1.10
  -4   0   9    0.20    0.80
  -4   0   9    0.70    1.00
  -4   0   9   -0.70    3.60
  -4   0   9   -0.90    0.70
  -4   0   9   -0.60    0.80
  -4   0   9   -0.20    0.80
   3   0  -9   36.40    2.20
   3   0  -9   40.00    2.40
   3   0  -9   37.10    2.40
   3   0  -9   30.00    2.40
   3   0  -9   37.80    5.60
   3   0  -9   34.50    2.70
  -3   0   9   28.00    4.60
  -3   0   9   36.90    2.20
  -3   0   9   33.30    2.30
  -3   0   9   32.80    2.30
  -3   0   9   40.70    2.50
  -3   0   9   33.00    2.40
  -3   0   9   37.90    2.40
  -3   0   9   35.50    2.20
   2   0  -9    0.30    0.70
   2   0  -9    0.90    0.90
   2   0  -9    0.10    1.00
   2   0  -9    1.00    2.90
   2   0  -9    0.70    0.70
   2   0  -9    0.00    0.70
  -2   0   9    0.30    0.80
  -2   0   9    1.30    0.80
  -2   0   9   -0.30    0.90
  -2   0   9    0.50    0.80
  -2   0   9    3.30    2.90
  -2   0   9   -0.40    0.80
  -2   0   9    0.00    0.60
  -2   0   9    0.90    0.70
   1   0  -9   33.00    6.00
   1   0  -9   30.40    2.10
   1   0  -9   29.80    2.10
   1   0  -9   26.70    2.00
   1   0  -9   27.70    2.40
   1   0  -9   27.60    2.00
   1   0  -9   29.20    1.90
  -1   0   9   32.10    2.40
  -1   0   9   28.00    2.10
  -1   0   9   28.70    1.70
  -1   0   9   28.90    1.90
  -1   0   9   31.90    2.10
  -1   0   9   29.20    2.10
  -1   0   9   25.30    2.90
   0   0  -9   -0.50    0.60
   0   0  -9   -0.40    1.00
   0   0  -9   -0.10    2.80
   0   0  -9    0.60    0.70
   0   0  -9   -1.50    0.80
   0   0  -9    0.60    0.70
   0   0   9    2.40    2.40
   0   0   9    0.20    1.20
   0   0   9   -0.10    0.60
   0   0   9   -1.10    0.70
   0   0   9   -0.80    0.70
   0   0   9   -0.10    0.60
  -1   0  -9    4.50    1.00
  -1   0  -9    5.20    1.00
  -1   0  -9    5.10    1.40
  -1   0  -9    5.10    2.90
  -1   0  -9    5.30    0.90
  -1   0  -9    3.80    0.90
   1   0   9    6.50    3.60
   1   0   9    4.70    0.90
   1   0   9    4.60    0.90
   1   0   9    4.10    0.70
   1   0   9    5.30    1.00
   1   0   9    3.90    1.00
   1   0   9    3.70    1.30
  -2   0  -9    0.40    0.80
  -2   0  -9   -0.30    0.80
  -2   0  -9    0.10    0.90
  -2   0  -9   -0.80    0.70
  -2   0  -9    2.20    1.20
  -2   0  -9    1.30    3.00
   2   0   9   -0.20    1.10
   2   0   9    0.30    0.80
   2   0   9   -0.70    0.80
   2   0   9    3.10    2.60
   2   0   9    2.10    0.90
   2   0   9    0.20    1.00
   2   0   9   -0.10    0.90
  -3   0  -9  376.16   15.10
  -3   0  -9  397.36   15.10
  -3   0  -9  366.16   15.20
  -3   0  -9  382.16   17.20
  -3   0  -9  399.56   15.10
  -3   0  -9  371.76   15.20
  -3   0  -9  354.76   15.50
   3   0   9  368.36   15.00
   3   0   9  327.37   15.40
   3   0   9  373.66   15.20
   3   0   9  382.16   15.10
   3   0   9  395.06   15.40
   3   0   9  387.36   15.10
   3   0   9  352.86   17.50
  -4   0  -9    0.40    0.80
  -4   0  -9    1.00    0.80
  -4   0  -9   -0.40    0.90
  -4   0  -9    0.90    3.10
  -4   0  -9   -0.90    0.80
   4   0   9    0.60    1.10
   4   0   9    0.70    0.80
   4   0   9   -1.00    0.90
   4   0   9    0.90    3.30
   4   0   9   -0.10    0.90
  -5   0  -9   18.20    2.00
  -5   0  -9   16.30    3.90
  -5   0  -9   22.80    2.50
  -5   0  -9   17.50    2.50
  -5   0  -9   16.60    2.20
  -5   0  -9   19.90    2.40
  -5   0  -9   19.40    2.60
  -5   0  -9   19.90    2.30
   5   0   9   18.60    2.00
   5   0   9   20.40    2.00
   5   0   9   17.80    2.50
   5   0   9   19.60    2.40
   5   0   9   15.60    5.10
   5   0   9   20.00    2.70
   5   0   9   19.00    2.70
   5   0   9   17.90    1.90
  -6   0  -9    0.80    1.20
  -6   0  -9    0.60    1.40
  -6   0  -9   -0.40    1.20
  -6   0  -9    0.70    1.10
  -6   0  -9    1.90    1.40
   6   0   9    1.50    1.70
   6   0   9    1.10    1.40
   6   0   9   -0.50    1.60
   6   0   9   -0.70    1.10
   6   0   9    0.90    0.90
   6   0   9   -0.40    1.30
   6   0   9    0.20    1.00
  -7   0  -9   -0.50    2.00
  -7   0  -9   -0.50    1.30
  -7   0  -9   -1.10    1.30
  -7   0  -9   -0.40    2.00
   7   0   9    1.10    1.40
   7   0   9    0.20    1.90
   7   0   9    1.40    1.90
   7   0   9    0.40    1.10
  -8   0  -9    0.00    1.70
   8   0   9   -2.60    1.50
   8   0   9   -0.40    1.20
   8   0   9   -1.20    1.60
   7   0 -10    1.60    1.10
   7   0 -10   -1.10    2.00
   7   0 -10    1.00    0.90
  -7   0  10    0.60    2.20
  -7   0  10    3.10    1.70
   6   0 -10    1.10    1.40
   6   0 -10    1.60    1.00
   6   0 -10    0.50    1.40
   6   0 -10    1.00    1.70
   6   0 -10    0.10    1.00
  -6   0  10   -0.20    1.30
  -6   0  10   -0.10    1.30
  -6   0  10    0.60    1.70
  -6   0  10    0.30    1.30
  -6   0  10    0.60    1.30
   5   0 -10   -0.40    0.80
   5   0 -10   -0.20    0.90
   5   0 -10   -1.80    1.20
   5   0 -10    0.30    1.20
  -5   0  10   -0.60    1.00
  -5   0  10   -1.50    1.40
  -5   0  10    0.10    1.10
  -5   0  10   -0.90    1.10
   4   0 -10    0.60    4.20
   4   0 -10    0.00    0.80
   4   0 -10    0.00    1.10
   4   0 -10    1.60    0.90
   4   0 -10   -0.90    1.20
   4   0 -10    1.20    1.00
  -4   0  10    2.30    1.00
  -4   0  10    0.10    0.90
  -4   0  10   -0.70    0.90
  -4   0  10    1.30    4.50
  -4   0  10    1.10    1.00
  -4   0  10    1.20    1.20
   3   0 -10    3.10    1.10
   3   0 -10    1.50    1.10
   3   0 -10    2.60    3.70
   3   0 -10    1.30    1.10
  -3   0  10    2.00    1.00
  -3   0  10    2.20    0.90
  -3   0  10    1.90    0.90
  -3   0  10    2.20    1.10
  -3   0  10   -0.90    4.60
  -3   0  10    1.90    1.00
  -3   0  10    0.80    0.80
   2   0 -10  449.95   20.10
   2   0 -10  527.75   19.90
   2   0 -10  472.25   21.30
   2   0 -10  522.15   19.90
   2   0 -10  519.25   22.30
   2   0 -10  511.85   21.10
  -2   0  10  484.35   19.80
  -2   0  10  509.15   20.20
  -2   0  10  471.15   19.90
  -2   0  10  507.85   19.90
  -2   0  10  539.95   20.60
  -2   0  10  476.45   19.60
  -2   0  10  472.85   19.90
  -2   0  10  517.45   19.90
  -2   0  10  478.75   22.50
   1   0 -10    0.40    0.80
   1   0 -10    1.30    1.10
   1   0 -10   -0.50    0.80
   1   0 -10   -0.20    0.80
   1   0 -10   -0.50    0.90
   1   0 -10    4.80    3.40
   1   0 -10    0.80    0.90
  -1   0  10    0.50    1.00
  -1   0  10    0.10    1.20
  -1   0  10    0.80    0.60
  -1   0  10    2.00    3.30
  -1   0  10    1.30    0.80
  -1   0  10    0.20    0.80
  -1   0  10    0.40    0.90
  -1   0  10    0.60    1.20
   0   0 -10   54.99    3.50
   0   0 -10   47.70    3.00
   0   0 -10   55.69    3.10
   0   0 -10   53.49    3.00
   0   0 -10   50.69    2.80
   0   0 -10   59.99    3.10
   0   0 -10   64.69    9.30
   0   0  10   55.39    3.10
   0   0  10   53.69    2.90
   0   0  10   48.80    4.60
   0   0  10   51.39    2.90
   0   0  10   47.70    3.00
   0   0  10   50.39    3.30
  -1   0 -10    2.30    3.30
  -1   0 -10    3.30    1.30
  -1   0 -10    2.20    1.60
  -1   0 -10    0.30    0.90
  -1   0 -10    1.90    1.00
  -1   0 -10    0.80    0.80
   1   0  10    2.40    0.90
   1   0  10    1.80    0.90
   1   0  10    1.50    1.00
   1   0  10    0.40    3.00
   1   0  10    1.70    1.30
   1   0  10    2.80    1.00
  -2   0 -10   46.90    2.70
  -2   0 -10   50.69    6.30
  -2   0 -10   46.20    2.70
  -2   0 -10   48.90    3.00
  -2   0 -10   46.80    3.30
  -2   0 -10   46.70    2.90
  -2   0 -10   48.40    3.00
   2   0  10   47.30    2.90
   2   0  10   30.60    4.80
   2   0  10   45.60    3.00
   2   0  10   46.50    3.00
   2   0  10   37.90    2.60
   2   0  10   49.90    3.30
  -3   0 -10   -1.50    0.90
  -3   0 -10   -1.90    0.90
  -3   0 -10    1.40    0.80
  -3   0 -10    0.10    1.10
  -3   0 -10   -0.20    1.20
  -3   0 -10   -3.30    3.60
  -3   0 -10    1.10    1.00
   3   0  10    1.60    1.10
   3   0  10    1.40    1.40
   3   0  10    0.40    3.50
   3   0  10    0.80    1.20
   3   0  10   -0.10    0.80
   3   0  10    0.20    0.90
   3   0  10   -1.80    1.00
  -4   0 -10 1195.58   47.10
  -4   0 -10 1155.08   45.00
  -4   0 -10 1121.99   44.90
  -4   0 -10 1156.48   44.80
  -4   0 -10 1119.29   45.00
  -4   0 -10 1203.68   44.80
   4   0  10 1158.48   45.10
   4   0  10 1187.88   44.90
   4   0  10 1116.19   45.00
   4   0  10 1196.58   44.80
   4   0  10 1081.99   47.50
   4   0  10 1023.30   45.60
   4   0  10 1169.98   44.90
   4   0  10 1133.39   44.80
  -5   0 -10    0.80    0.90
  -5   0 -10    1.60    1.20
  -5   0 -10    1.40    1.20
  -5   0 -10   -1.50    1.00
  -5   0 -10   -1.80    1.20
  -5   0 -10   -0.80    5.00
   5   0  10    0.30    1.10
   5   0  10   -0.50    1.30
   5   0  10    0.80    1.70
   5   0  10   -1.20    1.30
   5   0  10   -1.30    1.40
   5   0  10    0.00    1.00
  -6   0 -10    0.80    1.30
  -6   0 -10   -1.00    1.30
  -6   0 -10    0.60    1.50
   6   0  10    4.20    1.30
   6   0  10   -1.70    2.10
   6   0  10   -1.70    1.20
   6   0  10   -0.50    1.60
   6   0  10   -0.90    1.60
   6   0  10    0.40    1.20
   6   0  10    0.00    1.90
  -7   0 -10   -0.30    1.70
   7   0  10   -0.10    1.30
   7   0  10    0.80    1.30
   7   0  10   -2.50    1.30
   7   0 -11    2.30    2.70
   7   0 -11    1.30    1.50
   7   0 -11    1.80    1.00
  -7   0  11    1.40    1.80
   6   0 -11    2.00    1.30
   6   0 -11    1.10    1.00
   6   0 -11   -0.20    2.30
  -6   0  11    2.20    1.70
  -6   0  11   -1.70    2.10
  -6   0  11   -1.30    1.20
   5   0 -11    9.60    1.50
   5   0 -11    9.10    1.40
   5   0 -11    9.30    1.70
   5   0 -11    7.40    2.00
  -5   0  11    7.70    1.50
  -5   0  11    9.50    2.10
  -5   0  11    7.30    1.50
  -5   0  11   10.10    1.70
   4   0 -11    1.10    1.40
   4   0 -11    0.30    4.70
   4   0 -11    0.70    1.00
   4   0 -11   -1.90    1.20
   4   0 -11   -1.30    1.20
   4   0 -11    1.50    1.20
  -4   0  11   -1.30    4.30
  -4   0  11   -0.10    1.20
  -4   0  11    1.30    1.80
  -4   0  11    0.10    1.30
  -4   0  11   -0.20    1.10
  -4   0  11    1.10    1.20
   3   0 -11    8.30    4.50
   3   0 -11    7.60    1.50
   3   0 -11    5.40    1.00
   3   0 -11    5.60    1.20
   3   0 -11    4.60    1.60
   3   0 -11    6.10    1.40
  -3   0  11    9.40    4.90
  -3   0  11    5.30    1.10
  -3   0  11    7.30    1.20
  -3   0  11    8.70    1.70
  -3   0  11    6.30    1.30
  -3   0  11    7.20    1.30
  -3   0  11    4.30    1.20
   2   0 -11    1.80    4.00
   2   0 -11   -0.50    0.90
   2   0 -11   -0.10    1.20
   2   0 -11   -0.10    1.50
   2   0 -11   -1.30    1.20
  -2   0  11    1.50    1.10
  -2   0  11    0.30    1.00
  -2   0  11    2.50    1.20
  -2   0  11   -0.40    0.70
  -2   0  11   -1.10    1.00
  -2   0  11    1.30    5.50
  -2   0  11    0.70    1.20
  -2   0  11    0.30    1.20
   1   0 -11  198.38   11.40
   1   0 -11  193.08    8.00
   1   0 -11  197.18    8.20
   1   0 -11  197.08    8.20
  -1   0  11  175.68    8.20
  -1   0  11  193.18    8.30
  -1   0  11  172.68    9.50
  -1   0  11  183.88    7.70
  -1   0  11  196.88    8.60
  -1   0  11  188.48    8.10
  -1   0  11  199.98    8.20
  -1   0  11  148.09   11.60
   0   0 -11    1.50    1.10
   0   0 -11    2.60    4.10
   0   0 -11    0.00    1.00
   0   0 -11   -1.40    1.20
   0   0 -11    1.30    1.30
   0   0 -11    2.90    0.90
   0   0  11    0.30    1.00
   0   0  11    0.20    1.00
   0   0  11    4.80    3.90
   0   0  11    0.60    1.20
   0   0  11    1.20    1.00
   0   0  11    3.50    1.80
  -1   0 -11  156.68    6.70
  -1   0 -11  146.79    6.80
  -1   0 -11  151.58    6.60
  -1   0 -11  144.79   10.70
  -1   0 -11  145.39    6.40
  -1   0 -11  140.19    9.10
  -1   0 -11  143.59    6.80
   1   0  11  135.39    8.80
   1   0  11  156.58    6.70
   1   0  11  136.09   14.00
   1   0  11  142.79    6.70
   1   0  11  151.78    7.00
   1   0  11  153.08    6.70
  -2   0 -11    3.90    3.90
  -2   0 -11   -1.60    1.10
  -2   0 -11   -2.00    1.10
  -2   0 -11   -0.60    0.90
   2   0  11   -1.50    1.20
   2   0  11   -1.10    1.20
   2   0  11    0.20    1.00
   2   0  11   -3.40    4.10
   2   0  11   -1.10    0.90
  -3   0 -11   92.89    8.80
  -3   0 -11   99.49    4.90
  -3   0 -11  107.09    5.00
  -3   0 -11   91.79    4.80
  -3   0 -11  102.59    5.20
  -3   0 -11  113.59    5.60
   3   0  11  102.79    5.20
   3   0  11  105.69    4.80
   3   0  11   98.59    5.10
   3   0  11   93.29    5.00
   3   0  11  101.49    5.00
   3   0  11   87.49    9.40
   3   0  11  104.29    5.40
  -4   0 -11    0.60    4.60
  -4   0 -11   -0.60    1.80
  -4   0 -11   -0.20    1.20
  -4   0 -11    1.20    1.30
  -4   0 -11   -0.90    1.00
   4   0  11    0.00    1.00
   4   0  11    0.10    1.20
   4   0  11   -0.10    1.70
   4   0  11    1.60    1.30
   4   0  11   -0.30    0.90
   4   0  11    0.80    4.80
   4   0  11   -0.80    1.20
   4   0  11    0.50    1.40
  -5   0 -11    2.20    1.50
  -5   0 -11   -0.70    1.20
  -5   0 -11    1.40    1.40
   5   0  11    0.80    1.60
   5   0  11    0.50    1.10
   5   0  11   -1.00    1.00
   5   0  11    1.50    1.70
   5   0  11    0.30    1.20
   5   0  11   -1.10    1.60
   5   0  11    1.20    1.90
  -6   0 -11   -2.00    1.90
  -6   0 -11    0.20    1.20
  -6   0 -11   -0.10    1.70
   6   0  11    1.00    1.30
   6   0  11   -0.50    2.30
   6   0  11   -2.00    1.90
   6   0  11   -1.10    1.30
  -7   0 -11   18.00    3.50
   7   0  11   12.80    1.80
   7   0  11   12.60    1.80
   7   0  11   15.70    2.00
   6   0 -12   30.90    3.60
   6   0 -12   33.10    2.80
   6   0 -12   30.50    5.00
  -6   0  12   33.20    3.50
   5   0 -12    3.10    2.20
  -5   0  12    0.60    1.50
  -5   0  12    2.00    1.70
   4   0 -12   21.20    3.50
   4   0 -12   27.90    2.60
   4   0 -12   16.20    3.60
   4   0 -12   32.40    3.10
   4   0 -12   25.70    3.20
  -4   0  12   26.80    2.90
  -4   0  12   25.70    3.20
  -4   0  12   26.10    2.60
   3   0 -12   -0.70    1.50
   3   0 -12    0.50    1.30
   3   0 -12   -0.90    1.40
   3   0 -12   -2.40    1.10
   3   0 -12    2.10    5.00
  -3   0  12    0.40    1.10
  -3   0  12    2.10    1.50
  -3   0  12   -7.60    5.00
  -3   0  12    0.20    1.70
  -3   0  12   -1.70    1.40
  -3   0  12   -1.40    1.10
   2   0 -12    3.50    1.70
   2   0 -12    3.10    1.50
   2   0 -12    4.00    1.40
   2   0 -12    4.10    1.30
   2   0 -12    3.80    1.20
   2   0 -12    7.80    4.90
   2   0 -12    4.50    1.20
  -2   0  12    4.40    1.60
  -2   0  12    4.40    1.10
  -2   0  12    6.00    1.60
  -2   0  12    4.20    0.90
  -2   0  12    5.40    1.30
  -2   0  12    2.60    1.10
  -2   0  12    2.00    1.10
  -2   0  12    3.90    5.80
  -2   0  12    4.40    1.30
   1   0 -12    1.10    1.50
   1   0 -12   -0.70    1.40
   1   0 -12    5.30    4.90
   1   0 -12   -0.90    1.30
   1   0 -12    0.10    1.10
   1   0 -12    1.90    1.50
  -1   0  12   -0.80    1.60
  -1   0  12    1.50    5.60
  -1   0  12    0.80    1.20
  -1   0  12    0.50    1.10
  -1   0  12    0.80    0.70
  -1   0  12    0.70    1.80
  -1   0  12   -1.60    1.10
  -1   0  12    4.10    1.40
   0   0 -12   99.19    5.60
   0   0 -12   80.99    9.10
   0   0 -12  103.59    4.80
   0   0 -12   89.79    4.90
   0   0 -12  104.29    5.10
   0   0 -12  100.59    5.70
   0   0 -12  103.89    4.90
   0   0  12   98.49    5.10
   0   0  12   91.29    5.00
   0   0  12   88.49    7.00
   0   0  12   97.49    5.50
   0   0  12  106.29    4.40
   0   0  12   93.09   10.20
   0   0  12  107.19    5.70
   0   0  12  104.49    5.00
  -1   0 -12   -0.10    0.90
  -1   0 -12    1.70    1.10
  -1   0 -12    0.10    1.60
  -1   0 -12   -2.10    1.10
  -1   0 -12   -0.10    1.30
  -1   0 -12   -0.90    1.10
  -1   0 -12   -2.30    4.50
   1   0  12   -2.90    4.60
   1   0  12   -0.80    1.10
   1   0  12    0.50    1.20
   1   0  12   -0.30    1.30
   1   0  12   -1.30    1.30
   1   0  12    1.20    2.20
   1   0  12    0.60    1.60
  -2   0 -12  324.07   14.00
  -2   0 -12  350.06   14.10
  -2   0 -12  325.67   14.70
  -2   0 -12  363.46   14.10
  -2   0 -12  350.56   18.50
  -2   0 -12  340.37   14.20
  -2   0 -12  338.47   14.30
   2   0  12  349.67   14.50
   2   0  12  353.86   14.20
   2   0  12  331.17   14.20
   2   0  12  321.67   17.00
   2   0  12  360.96   14.20
   2   0  12  331.47   14.20
  -3   0 -12   -0.50    1.20
  -3   0 -12   -0.80    1.10
  -3   0 -12    4.50    5.00
  -3   0 -12   -0.70    1.60
  -3   0 -12   -1.20    0.90
  -3   0 -12    0.00    1.20
  -3   0 -12   -0.10    1.50
   3   0  12   -0.80    1.40
   3   0  12    1.20    1.70
   3   0  12    2.70    5.50
   3   0  12    1.10    1.20
   3   0  12    0.00    1.30
   3   0  12   -1.50    1.20
   3   0  12   -1.50    1.20
  -4   0 -12  290.77   13.10
  -4   0 -12  301.07   13.00
  -4   0 -12  333.17   14.00
   4   0  12  305.77   13.30
   4   0  12  302.27   12.90
   4   0  12  313.87   13.00
   4   0  12  292.37   12.90
   4   0  12  292.77   13.00
   4   0  12  314.77   12.80
  -5   0 -12    1.30    1.50
  -5   0 -12    0.10    1.20
  -5   0 -12    1.30    1.70
   5   0  12    0.30    1.30
   5   0  12   -1.40    2.10
   5   0  12   -1.70    1.30
   5   0  12   -1.20    1.50
   5   0  12   -2.30    1.90
   5   0  12    1.00    2.30
   5   0  12   -3.30    2.00
  -6   0 -12   65.29    5.00
  -6   0 -12   72.29    5.40
   6   0  12   66.59    4.70
   6   0  12   77.19    6.80
   6   0  12   71.59    4.20
   6   0  12   62.09    4.40
   6   0 -13    4.30    3.00
   6   0 -13    3.40    1.90
  -6   0  13    4.50    1.80
   5   0 -13    4.80    1.40
   5   0 -13    5.10    3.10
   5   0 -13    2.80    1.50
  -5   0  13    2.70    1.80
  -5   0  13   -0.40    2.10
   4   0 -13   -0.40    2.10
   4   0 -13    0.00    1.60
   4   0 -13    0.80    1.50
  -4   0  13   -0.30    1.60
  -4   0  13   -0.40    1.80
   3   0 -13   89.99    5.20
   3   0 -13   86.79    4.70
   3   0 -13   83.29    5.10
   3   0 -13   90.59    5.70
   3   0 -13   88.49    5.30
  -3   0  13   83.99    5.00
  -3   0  13   85.79    4.60
  -3   0  13   81.79    5.20
   2   0 -13    0.40    5.70
   2   0 -13    4.70    1.80
   2   0 -13   -0.90    1.70
   2   0 -13   -0.90    1.40
   2   0 -13   -1.10    1.20
   2   0 -13   -0.20    1.80
  -2   0  13   -0.90    1.20
  -2   0  13   -0.60    1.50
  -2   0  13    1.20    1.70
  -2   0  13   -0.30    0.90
  -2   0  13   -0.70    6.00
  -2   0  13    1.60    1.30
   1   0 -13  263.57   11.50
   1   0 -13  242.48   14.80
   1   0 -13  245.58   10.90
   1   0 -13  268.07   11.00
   1   0 -13  261.37   11.70
   1   0 -13  248.58   11.10
  -1   0  13  253.77   11.50
  -1   0  13  268.77   11.00
  -1   0  13  252.57   12.60
  -1   0  13  217.88   15.80
  -1   0  13  249.38   10.30
  -1   0  13  244.78   11.00
   0   0 -13   -3.00    1.40
   0   0 -13    0.20    1.60
   0   0 -13   -2.30    1.20
   0   0 -13   -2.70    5.40
   0   0 -13   -0.60    1.20
   0   0 -13    0.30    1.70
   0   0  13   -1.70    1.20
   0   0  13   -1.00    6.90
   0   0  13   -2.50    1.40
   0   0  13    0.00    0.80
   0   0  13   -1.40    1.30
   0   0  13    0.50    2.30
  -1   0 -13   31.90    3.70
  -1   0 -13   21.70    2.90
  -1   0 -13   25.40    4.30
  -1   0 -13   30.80    3.20
  -1   0 -13   28.10    3.30
  -1   0 -13   40.70    6.90
   1   0  13   32.60    7.10
   1   0  13   22.00    3.20
   1   0  13   28.70    3.00
   1   0  13   32.40    5.80
   1   0  13   33.60    3.30
   1   0  13   32.50    3.00
  -2   0 -13   -1.20    1.50
  -2   0 -13   -0.80    1.40
  -2   0 -13    1.00    1.80
  -2   0 -13   -4.30    5.70
   2   0  13   -0.60    1.50
   2   0  13    1.40    1.40
   2   0  13   -1.20    1.40
   2   0  13   -2.60    6.60
   2   0  13   -2.70    1.60
   2   0  13    1.70    2.60
  -3   0 -13    2.40    1.80
  -3   0 -13    0.10    1.50
  -3   0 -13    0.90    1.60
  -3   0 -13    1.30    1.90
   3   0  13    3.20    1.80
   3   0  13    0.80    1.40
   3   0  13    2.10    1.40
   3   0  13    1.10    1.90
  -4   0 -13    0.60    1.90
  -4   0 -13    1.40    2.00
   4   0  13   -1.20    1.40
   4   0  13    1.60    1.70
   4   0  13   -2.50    2.10
   4   0  13   -1.80    2.00
  -5   0 -13   17.00    2.60
  -5   0 -13   15.80    2.60
   5   0  13   15.90    2.30
   5   0  13   13.80    2.10
   5   0 -14    2.80    3.30
  -5   0  14    0.10    1.60
   4   0 -14    4.30    1.90
   4   0 -14    3.90    2.60
   4   0 -14    5.00    1.70
  -4   0  14    2.10    2.00
  -4   0  14    3.80    1.80
   3   0 -14    1.70    1.30
   3   0 -14    3.20    1.70
   3   0 -14    1.90    2.30
   3   0 -14    2.90    2.30
  -3   0  14   -1.10    1.50
  -3   0  14    1.20    2.00
  -3   0  14    1.10    2.00
   2   0 -14   41.40    4.60
   2   0 -14   35.60    4.00
   2   0 -14   33.20    3.60
   2   0 -14   39.20    4.40
   2   0 -14   46.30    4.80
  -2   0  14   41.30    4.80
  -2   0  14   40.90    4.90
  -2   0  14   38.60    3.20
  -2   0  14   34.50    2.60
  -2   0  14   34.40    3.70
   1   0 -14   -0.40    1.80
   1   0 -14    0.70    2.10
   1   0 -14    4.40    2.40
   1   0 -14   -2.60    2.00
   1   0 -14   -2.10    1.50
   1   0 -14   -5.90    6.40
  -1   0  14    1.50    1.60
  -1   0  14    0.70    1.50
  -1   0  14    0.60    7.50
  -1   0  14    1.30    0.90
  -1   0  14    0.10    2.40
   0   0 -14   52.99    4.20
   0   0 -14   56.29    4.50
   0   0 -14   61.59    5.10
   0   0 -14   57.99    4.50
   0   0 -14   51.59    4.40
   0   0 -14   62.19    8.40
   0   0  14   55.59    4.30
   0   0  14   56.29    7.10
   0   0  14   59.29    3.10
   0   0  14   61.99    4.40
   0   0  14   49.70    9.50
  -1   0 -14    0.60    2.30
  -1   0 -14    1.60    7.10
  -1   0 -14   -2.70    1.50
  -1   0 -14   -2.50    1.80
   1   0  14   -1.80   10.00
   1   0  14    2.50    2.80
   1   0  14   -1.00    1.50
   1   0  14    3.20    3.00
  -2   0 -14  210.18    9.90
  -2   0 -14  210.18    9.60
  -2   0 -14  202.78   10.40
  -2   0 -14  218.48    9.80
   2   0  14  203.68   15.10
   2   0  14  210.68    9.70
   2   0  14  216.38    9.80
   2   0  14  207.98    9.70
  -3   0 -14    1.90    2.50
  -3   0 -14   -3.10    2.60
  -3   0 -14    0.10    1.70
   3   0  14    1.00    1.50
   3   0  14   -2.30    1.80
   3   0  14   -1.30    2.40
  -4   0 -14    2.20    2.10
   4   0  14    1.90    2.30
   4   0  14    1.10    1.80
  -5   0 -14    2.00    2.90
  -5   0 -14   -1.10    1.60
   5   0  14   -0.20    2.00
   3   0 -15  194.48    9.60
   3   0 -15  177.68    8.30
   3   0 -15  181.88    9.00
  -3   0  15  171.68    9.10
  -3   0  15  182.08    8.50
   2   0 -15    2.10    2.40
   2   0 -15   -2.10    1.60
   2   0 -15    0.30    2.70
   2   0 -15    2.20    1.90
  -2   0  15    1.00    1.90
   1   0 -15    3.10    2.20
   1   0 -15   -6.10    3.80
   1   0 -15    2.00    2.20
   1   0 -15   -1.10    1.70
  -1   0  15    1.10    2.10
  -1   0  15   -0.50    1.80
   0   0 -15    4.70    2.40
   0   0 -15    0.50    8.20
   0   0 -15   -0.80    1.90
   0   0 -15   -3.30    2.40
   0   0  15   -1.40    1.80
   0   0  15    1.00    2.20
   0   0  15    0.30    1.10
   0   0  15    3.50    9.50
   0   0  15    1.40    3.30
  -1   0 -15   -0.60    2.60
  -1   0 -15    4.60    2.20
  -1   0 -15    3.40    1.90
  -1   0 -15    3.30    2.40
   1   0  15    6.40    2.40
   1   0  15    8.30    4.20
   1   0  15    2.50    2.10
   1   0  15    5.20    1.20
  -2   0 -15   -0.40    2.50
  -2   0 -15   -1.00    2.00
  -2   0 -15    2.00    2.50
   2   0  15    1.30    2.40
   2   0  15   -1.30    1.80
  -3   0 -15    1.70    2.10
  -3   0 -15   -0.40    2.40
  -3   0 -15    0.50    2.80
   3   0  15    4.70    1.90
   3   0  15   -0.60    2.30
   1   0 -16   -3.40    2.90
   1   0 -16   -2.30    2.40
  -1   0  16   -0.80    2.90
   0   0 -16   52.89    5.60
   0   0 -16   42.30    5.20
   0   0 -16   39.50    4.20
   0   0  16   45.40    5.40
  -1   0 -16    1.30    2.40
  -1   0 -16    0.00    3.10
   1   0  16   -0.90    2.50
   1   0  16    3.20    2.40
   1   1  16    9.50    2.60
   1   1  16    7.20    2.70
  -1  -1 -16    5.70    2.00
  -1  -1 -16   10.60    3.00
  -1  -1 -16    7.60    3.00
   0   1  16    8.80    2.90
   0   1  16    5.20    2.70
   0  -1 -16   12.60    3.00
   0  -1 -16    6.00    2.50
   0  -1 -16    1.60    1.70
  -1   1  16   -0.30    2.40
   1  -1 -16    1.20    3.10
   1  -1 -16   -2.70    2.30
   3   1  15   28.60    4.70
   3   1  15   33.10    3.90
  -3  -1 -15   36.90    5.20
  -3  -1 -15   22.80    3.20
  -3  -1 -15   24.50    4.40
   2   1  15   -0.10    2.00
   2   1  15    5.80    1.80
  -2  -1 -15    2.10    2.50
  -2  -1 -15    3.20    1.80
  -2  -1 -15    6.30    2.70
   1   1  15    9.00    2.30
  -1  -1 -15   11.80    2.10
  -1  -1 -15   12.10    2.70
  -1  -1 -15   14.20   10.20
  -1  -1 -15   12.50    2.50
   0   1  15    9.90    2.40
   0   1  15   10.60    1.50
   0   1  15    9.30    3.80
   0   1  15    7.60    2.30
   0  -1 -15    7.80    2.30
   0  -1 -15   10.70    3.30
   0  -1 -15    7.40    1.80
   0  -1 -15   11.10    2.60
  -1   1  15    2.20    1.30
  -1   1  15    1.80    2.20
  -1   1  15    1.60    2.10
   1  -1 -15    4.70    2.40
   1  -1 -15   -0.40    2.20
   1  -1 -15   -0.80    2.30
   1  -1 -15    1.60    1.70
  -2   1  15    6.40    2.30
  -2   1  15    0.60    1.60
   2  -1 -15    3.00    2.00
   2  -1 -15    5.90    1.70
   2  -1 -15    2.40    2.50
   2  -1 -15    7.20    2.40
  -3   1  15    2.60    1.90
  -3   1  15    5.30    2.30
   3  -1 -15    6.20    1.90
   5   1  14   -0.20    2.20
  -5  -1 -14    0.20    2.60
  -5  -1 -14    0.80    1.60
   4   1  14   27.00    4.40
   4   1  14   23.20    3.50
  -4  -1 -14   28.80    4.10
  -4  -1 -14   20.10    3.60
  -4  -1 -14   21.20    3.10
   3   1  14    8.00    1.90
   3   1  14    7.80    2.20
   3   1  14    5.20    2.40
  -3  -1 -14    9.10    2.90
  -3  -1 -14    5.60    1.90
   2   1  14   12.50    6.20
   2   1  14    9.20    1.90
   2   1  14   10.80    2.00
   2   1  14    5.80    2.20
  -2  -1 -14    6.90    2.00
  -2  -1 -14   11.30    2.10
  -2  -1 -14    6.80    2.10
  -2  -1 -14   16.40   10.00
  -2  -1 -14   12.20    2.70
   1   1  14    3.10    3.10
   1   1  14   -0.70    1.40
   1   1  14    3.90    9.30
   1   1  14   -1.90    1.90
   1   1  14   -2.10    1.80
  -1  -1 -14    7.60    7.10
  -1  -1 -14    0.80    2.20
  -1  -1 -14   -0.70    1.60
  -1  -1 -14   -2.70    1.40
  -1  -1 -14   -1.00    1.90
   0   1  14    5.50    8.20
   0   1  14    4.80    2.90
   0   1  14    6.10    1.20
   0   1  14    3.10    1.90
   0   1  14    5.40    1.80
   0  -1 -14    8.50    2.50
   0  -1 -14    3.40    6.50
   0  -1 -14    1.20    1.90
   0  -1 -14    3.20    1.90
   0  -1 -14    4.10    1.90
   0  -1 -14    5.20    1.60
  -1   1  14  104.89    5.80
  -1   1  14  112.09    5.90
  -1   1  14  102.19   13.20
  -1   1  14  116.39    8.00
  -1   1  14  100.49    5.00
   1  -1 -14   99.99    6.00
   1  -1 -14  114.49    6.00
   1  -1 -14  100.09    5.70
   1  -1 -14  114.79    6.90
   1  -1 -14  107.89   12.10
   1  -1 -14  103.99    5.90
  -2   1  14   40.70    5.00
  -2   1  14   39.70    3.70
  -2   1  14   35.80    3.10
  -2   1  14   34.70    3.00
   2  -1 -14   46.20    4.70
   2  -1 -14   31.70    4.10
   2  -1 -14   37.70    3.90
   2  -1 -14   44.90    4.90
   2  -1 -14   35.60    3.60
  -3   1  14   24.20    4.30
  -3   1  14   25.30    3.20
   3  -1 -14   32.10    3.00
   3  -1 -14   27.90    4.30
   3  -1 -14   30.80    4.10
   3  -1 -14   27.90    3.60
  -4   1  14    9.70    2.30
  -4   1  14    9.60    1.90
   4  -1 -14   10.70    2.80
  -5   1  14    3.10    1.80
   5  -1 -14    3.60    1.70
   5  -1 -14    5.90    3.10
   5   1  13   -0.30    1.60
   5   1  13    1.50    1.70
   5   1  13   -1.20    1.20
  -5  -1 -13   -0.50    2.20
  -5  -1 -13   -0.10    2.10
  -5  -1 -13   -1.70    2.00
   4   1  13   21.50    3.30
   4   1  13   20.60    3.00
   4   1  13   24.30    4.10
  -4  -1 -13   24.50    3.60
  -4  -1 -13   25.40    4.10
  -4  -1 -13   20.70    3.70
   3   1  13   11.90    1.80
   3   1  13   17.00    2.50
   3   1  13   11.20    3.20
   3   1  13   13.60    2.20
  -3  -1 -13   10.80    1.90
  -3  -1 -13   15.20    2.20
  -3  -1 -13   12.40    1.90
  -3  -1 -13   17.10    3.40
   2   1  13   -3.20    1.60
   2   1  13    1.20    1.30
   2   1  13  -10.20    6.70
   2   1  13   -0.90    1.50
   2   1  13    0.00    1.40
  -2  -1 -13    0.70    1.70
  -2  -1 -13    5.60    6.00
  -2  -1 -13    0.00    1.40
  -2  -1 -13    2.00    1.80
  -2  -1 -13   -0.40    1.50
  -2  -1 -13   -1.80    2.00
   1   1  13   12.30    1.80
   1   1  13   15.70    7.20
   1   1  13   15.80    5.40
   1   1  13   11.80    1.80
   1   1  13    5.50    2.40
   1   1  13   11.30    1.70
  -1  -1 -13   13.30    2.00
  -1  -1 -13   16.90    3.30
  -1  -1 -13   13.20    2.00
  -1  -1 -13   13.20    5.90
  -1  -1 -13    9.60    1.70
   0   1  13   43.30    3.60
   0   1  13   39.30    8.90
   0   1  13   43.20    5.80
   0   1  13   42.50    3.40
   0   1  13   38.30    3.40
   0   1  13   48.40    2.70
   0  -1 -13   37.80    3.20
   0  -1 -13   39.80    3.20
   0  -1 -13   44.80    3.60
   0  -1 -13   42.70    7.00
   0  -1 -13   42.70    3.40
   0  -1 -13   45.10    4.00
  -1   1  13    7.40    1.60
  -1   1  13    9.90    1.80
  -1   1  13    9.80    4.40
  -1   1  13    3.80    1.50
  -1   1  13    5.40    6.30
  -1   1  13    7.40    1.70
   1  -1 -13    4.30    1.40
   1  -1 -13    5.90    1.80
   1  -1 -13    4.90    1.50
   1  -1 -13   12.40    5.90
   1  -1 -13    6.50    1.80
  -2   1  13   -3.30    5.70
  -2   1  13    0.00    1.30
  -2   1  13    1.60    1.30
  -2   1  13    1.20    1.30
  -2   1  13    1.10    1.10
  -2   1  13    0.10    1.70
   2  -1 -13    0.50    1.20
   2  -1 -13   -0.50    1.30
   2  -1 -13    8.90    5.50
   2  -1 -13    0.40    1.60
   2  -1 -13    3.10    1.90
   2  -1 -13    0.00    1.60
  -3   1  13   29.10    2.80
  -3   1  13   27.30    3.60
  -3   1  13   28.50    2.80
  -3   1  13   32.60    3.40
  -3   1  13   26.90    3.00
   3  -1 -13   35.10    3.90
   3  -1 -13   32.90    3.70
   3  -1 -13   31.50    3.40
   3  -1 -13   31.40    3.70
   3  -1 -13   34.60    2.90
  -4   1  13    0.00    1.50
  -4   1  13    0.50    2.30
  -4   1  13    0.00    1.50
   4  -1 -13    0.50    2.30
   4  -1 -13    2.30    1.50
   4  -1 -13   -1.40    1.50
   4  -1 -13   -1.70    2.00
  -5   1  13    3.60    2.80
  -5   1  13    3.90    1.90
   5  -1 -13    6.70    1.40
   5  -1 -13    6.00    1.70
   5  -1 -13    8.90    3.00
   6   1  12   26.70    4.40
   6   1  12   23.30    2.90
   6   1  12   23.90    4.80
   6   1  12   20.80    3.00
   6   1  12   25.50    3.40
  -6  -1 -12   26.80    4.00
   5   1  12    2.10    2.30
   5   1  12   -0.70    2.00
   5   1  12   -0.50    2.00
   5   1  12    0.30    1.40
   5   1  12    0.70    1.30
   5   1  12   -1.20    1.20
  -5  -1 -12   -1.60    1.30
  -5  -1 -12   -0.10    1.30
  -5  -1 -12   -1.60    1.60
   4   1  12   18.70    3.40
   4   1  12   15.40    1.90
   4   1  12   11.00    2.10
   4   1  12   14.20    2.20
   4   1  12   11.90    1.70
   4   1  12   15.30    2.10
  -4  -1 -12   16.50    3.20
  -4  -1 -12   13.70    2.00
  -4  -1 -12   16.60    2.40
  -4  -1 -12   18.10    3.00
   3   1  12    3.60    1.70
   3   1  12    6.30    1.50
   3   1  12    6.30    1.80
   3   1  12    4.40    6.70
   3   1  12    4.90    1.70
   3   1  12    5.80    2.80
   3   1  12    3.60    1.40
  -3  -1 -12    4.70    1.50
  -3  -1 -12    7.80    1.90
  -3  -1 -12    6.00    1.40
  -3  -1 -12   10.20    1.90
  -3  -1 -12    4.40    1.20
  -3  -1 -12    5.70    1.90
  -3  -1 -12    3.20    5.40
   2   1  12   10.40    6.30
   2   1  12    3.30    1.30
   2   1  12    0.80    1.30
   2   1  12    2.20    1.10
   2   1  12    4.80    1.80
   2   1  12    4.60    2.60
   2   1  12    2.30    1.40
  -2  -1 -12    2.10    1.00
  -2  -1 -12    0.20    1.30
  -2  -1 -12    4.60    5.10
  -2  -1 -12    3.00    1.30
  -2  -1 -12    2.40    1.20
  -2  -1 -12    5.60    1.80
  -2  -1 -12   -0.20    1.20
   1   1  12   23.00    2.50
   1   1  12   20.90    2.80
   1   1  12   25.20    4.90
   1   1  12   19.70    2.50
   1   1  12   24.90    6.00
   1   1  12   22.20    2.80
  -1  -1 -12   30.20    3.10
  -1  -1 -12   22.30    2.60
  -1  -1 -12   25.30    2.70
  -1  -1 -12   23.00    2.50
  -1  -1 -12   19.40    2.50
  -1  -1 -12   26.20    2.40
  -1  -1 -12   23.20    5.40
   0   1  12  185.88    8.50
   0   1  12  200.08    8.90
   0   1  12  201.98    8.50
   0   1  12  168.38   12.80
   0   1  12  180.18   10.60
   0   1  12  196.38    8.50
   0  -1 -12  210.68    8.60
   0  -1 -12  192.08    8.60
   0  -1 -12  197.98    9.20
   0  -1 -12  194.98   12.00
   0  -1 -12  194.78    8.70
   0  -1 -12  194.98    8.40
  -1   1  12   48.50    7.80
  -1   1  12   50.99    3.90
  -1   1  12   56.79    3.50
  -1   1  12   53.59    2.90
  -1   1  12   57.39    3.50
  -1   1  12   54.29    3.50
  -1   1  12   51.39    3.50
   1  -1 -12   55.49    4.10
   1  -1 -12   55.49    3.50
   1  -1 -12   50.69    3.50
   1  -1 -12   53.49    3.60
   1  -1 -12   54.99    8.10
   1  -1 -12   52.09    3.20
   1  -1 -12   53.99    3.40
  -2   1  12   18.60    5.90
  -2   1  12   17.10    2.40
  -2   1  12   19.00    2.60
  -2   1  12   23.00    3.30
  -2   1  12   18.40    2.00
  -2   1  12   23.70    2.60
  -2   1  12   19.40    2.00
  -2   1  12   15.00    2.60
  -2   1  12   18.40    2.20
   2  -1 -12   18.20    2.40
   2  -1 -12   18.00    2.40
   2  -1 -12   21.40    5.10
   2  -1 -12   17.20    2.30
   2  -1 -12   16.90    2.30
   2  -1 -12   18.60    2.70
   2  -1 -12   19.50    2.80
  -3   1  12    7.30    2.00
  -3   1  12    5.00    2.10
  -3   1  12    5.90    1.30
  -3   1  12    5.10    1.50
  -3   1  12    4.80    1.30
  -3   1  12    6.90    1.50
  -3   1  12    6.10    1.40
  -3   1  12    9.40    5.20
   3  -1 -12    4.80    5.10
   3  -1 -12    6.70    1.60
   3  -1 -12    8.30    1.70
   3  -1 -12   10.20    2.20
   3  -1 -12    5.80    1.50
   3  -1 -12    5.50    1.30
  -4   1  12   34.90    3.00
  -4   1  12   37.00    2.90
  -4   1  12   26.90    3.30
   4  -1 -12   36.40    3.30
   4  -1 -12   40.50    3.20
   4  -1 -12   33.30    2.90
   4  -1 -12   34.70    3.70
   4  -1 -12   38.00    3.40
  -5   1  12   29.20    3.30
  -5   1  12   32.50    3.30
   5  -1 -12   40.10    3.20
   5  -1 -12   38.80    4.30
  -6   1  12   15.00    3.10
   6  -1 -12   10.20    1.90
   6  -1 -12   12.70    3.10
   6  -1 -12    8.90    1.40
   7   1  11   -1.90    1.30
   7   1  11   -0.70    1.20
  -7  -1 -11   -0.70    2.10
  -7  -1 -11   -0.80    1.60
   6   1  11    5.40    2.40
   6   1  11    2.00    1.40
   6   1  11    4.90    1.40
   6   1  11    2.00    1.90
   6   1  11    3.90    1.50
  -6  -1 -11    2.30    1.30
  -6  -1 -11    4.60    1.70
   5   1  11   16.10    2.20
   5   1  11   12.30    1.90
   5   1  11   11.80    1.90
   5   1  11   14.50    1.80
   5   1  11   19.00    3.20
   5   1  11   11.80    1.70
   5   1  11   13.10    2.20
  -5  -1 -11   13.90    1.90
  -5  -1 -11   12.00    2.80
   4   1  11    7.90    1.50
   4   1  11    6.30    1.40
   4   1  11    4.50    1.10
   4   1  11    7.40    1.50
   4   1  11    4.40    1.10
   4   1  11    5.50    1.60
   4   1  11    9.30    1.90
   4   1  11    7.40    2.90
   4   1  11    5.20    4.80
  -4  -1 -11    5.70    1.10
  -4  -1 -11    8.50    2.10
  -4  -1 -11    6.80    1.30
  -4  -1 -11    4.20    5.10
  -4  -1 -11    6.90    1.50
  -4  -1 -11    7.90    1.50
   3   1  11   64.89    4.90
   3   1  11   64.69    4.10
   3   1  11   54.59    8.20
   3   1  11   60.79    3.50
   3   1  11   62.89    3.70
   3   1  11   64.69    3.80
   3   1  11   56.59    6.50
  -3  -1 -11   60.09    3.30
  -3  -1 -11   62.99    3.80
  -3  -1 -11   61.39    8.00
  -3  -1 -11   69.09    3.90
  -3  -1 -11   58.49    3.40
  -3  -1 -11   65.89    3.60
   2   1  11  193.58    8.50
   2   1  11  187.48    8.00
   2   1  11  174.18   10.70
   2   1  11  182.88    8.10
   2   1  11  173.58   12.80
   2   1  11  188.08    8.10
  -2  -1 -11  193.78    8.10
  -2  -1 -11  180.98   11.50
  -2  -1 -11  182.88    8.30
  -2  -1 -11  183.38    8.20
  -2  -1 -11  187.18    8.00
  -2  -1 -11  190.38    8.00
   1   1  11   15.90    4.10
   1   1  11   15.90    2.40
   1   1  11   14.70    2.10
   1   1  11   11.60    1.60
   1   1  11   12.30    1.90
   1   1  11   14.40    5.60
  -1  -1 -11   12.80    1.90
  -1  -1 -11   13.80    2.20
  -1  -1 -11   18.90    5.40
  -1  -1 -11   14.80    2.00
  -1  -1 -11   13.20    1.70
  -1  -1 -11   13.00    3.20
   0   1  11  183.68    7.70
   0   1  11  158.98   11.00
   0   1  11  172.68    7.80
   0   1  11  185.48    8.10
   0   1  11  165.28    7.70
   0   1  11  155.78    9.50
   0   1  11  180.58    7.70
   0  -1 -11  164.98    8.90
   0  -1 -11  190.48    7.70
   0  -1 -11  177.68    7.60
   0  -1 -11  184.88   11.00
   0  -1 -11  182.58    7.60
   0  -1 -11  171.88    7.80
  -1   1  11  427.46   17.20
  -1   1  11  420.76   17.60
  -1   1  11  442.06   17.80
  -1   1  11  414.66   17.50
  -1   1  11  429.96   18.90
  -1   1  11  398.56   20.50
  -1   1  11  447.96   17.50
  -1   1  11  433.26   17.40
   1  -1 -11  437.26   19.90
   1  -1 -11  431.86   17.40
   1  -1 -11  440.86   18.80
   1  -1 -11  449.06   17.50
   1  -1 -11  446.86   17.40
  -2   1  11    1.10    1.00
  -2   1  11    1.50    5.30
  -2   1  11    1.40    1.20
  -2   1  11    0.60    1.00
  -2   1  11    1.50    1.20
  -2   1  11   -0.40    0.80
  -2   1  11    1.10    1.00
  -2   1  11   -0.10    1.20
  -2   1  11    0.80    1.10
   2  -1 -11   -1.30    1.00
   2  -1 -11    1.10    1.10
   2  -1 -11    0.30    0.90
   2  -1 -11    1.50    1.00
   2  -1 -11   -2.40    3.90
   2  -1 -11   -0.30    1.30
   2  -1 -11    1.10    1.60
  -3   1  11   34.50    2.50
  -3   1  11   35.30    2.60
  -3   1  11   24.30    5.50
  -3   1  11   32.00    2.60
  -3   1  11   34.20    2.60
  -3   1  11   36.80    2.80
  -3   1  11   34.30    2.70
  -3   1  11   38.80    2.50
   3  -1 -11   34.70    2.90
   3  -1 -11   38.20    2.80
   3  -1 -11   32.30    5.00
   3  -1 -11   33.50    2.70
   3  -1 -11   32.40    3.10
   3  -1 -11   31.00    2.40
  -4   1  11   55.39    3.30
  -4   1  11   42.20    7.00
  -4   1  11   62.89    3.50
  -4   1  11   62.29    3.80
  -4   1  11   73.59    4.80
  -4   1  11   56.29    3.70
   4  -1 -11   65.99    3.70
   4  -1 -11   62.49    3.50
   4  -1 -11   60.79    4.00
   4  -1 -11   65.09    3.80
   4  -1 -11   66.89    3.60
   4  -1 -11   44.80    7.20
  -5   1  11   -2.00    1.90
  -5   1  11    1.30    1.20
  -5   1  11    1.20    1.40
  -5   1  11    0.90    1.30
  -5   1  11    0.90    1.70
   5  -1 -11    1.40    1.50
   5  -1 -11    0.90    1.30
   5  -1 -11    1.50    1.80
   5  -1 -11    2.90    1.30
  -6   1  11    0.60    2.60
  -6   1  11    0.70    1.80
  -6   1  11    0.10    1.60
   6  -1 -11    1.80    2.40
   6  -1 -11   -0.70    1.00
   6  -1 -11    0.70    1.20
  -7   1  11   -1.30    2.00
   7  -1 -11    0.80    2.70
   7  -1 -11    2.40    1.00
   7  -1 -11    1.20    1.30
   7   1  10   -1.60    1.30
   7   1  10   -2.30    1.30
   7   1  10    0.30    1.30
  -7  -1 -10   -1.50    1.90
  -7  -1 -10   -0.50    1.90
   6   1  10    2.70    1.90
   6   1  10    2.10    1.20
   6   1  10    1.50    1.60
   6   1  10   -1.40    2.20
   6   1  10    1.60    1.10
   6   1  10    2.50    1.30
   6   1  10    3.90    1.70
  -6  -1 -10    4.60    2.00
  -6  -1 -10    3.00    1.40
  -6  -1 -10    1.20    1.50
  -6  -1 -10    0.60    1.40
   5   1  10   34.00    2.90
   5   1  10   33.40    3.20
   5   1  10   29.00    2.50
   5   1  10   29.50    3.00
   5   1  10   30.10    2.50
   5   1  10   28.90    2.60
   5   1  10   33.30    2.90
  -5  -1 -10   31.10    2.80
  -5  -1 -10   32.60    6.00
  -5  -1 -10   29.10    2.80
  -5  -1 -10   36.40    2.80
  -5  -1 -10   32.60    2.50
  -5  -1 -10   29.80    2.70
   4   1  10  165.18    7.10
   4   1  10  167.08    7.10
   4   1  10  134.99   10.50
   4   1  10  159.58    7.10
   4   1  10  161.28    7.10
   4   1  10  163.48    7.40
  -4  -1 -10  154.58   10.40
  -4  -1 -10  150.08    7.40
  -4  -1 -10  155.68    7.20
  -4  -1 -10  149.19    7.00
  -4  -1 -10  161.68    6.90
  -4  -1 -10  155.48    7.00
  -4  -1 -10  157.68    7.00
  -4  -1 -10  154.18    7.10
   3   1  10   11.90    2.20
   3   1  10   12.80    1.90
   3   1  10   17.40    4.70
   3   1  10   15.60    2.30
   3   1  10   18.60    2.40
   3   1  10   15.80    1.90
  -3  -1 -10   13.90    2.30
  -3  -1 -10   14.40    2.10
  -3  -1 -10   15.20    2.10
  -3  -1 -10   17.50    2.00
  -3  -1 -10   13.40    1.90
  -3  -1 -10   13.90    2.00
  -3  -1 -10   19.40    4.30
   2   1  10  888.41   40.10
   2   1  10  938.01   37.70
   2   1  10  995.80   37.90
   2   1  10  995.80   38.00
   2   1  10  989.30   37.60
   2   1  10  888.11   39.90
  -2  -1 -10  983.60   37.60
  -2  -1 -10  942.51   37.80
  -2  -1 -10 1002.40   39.80
  -2  -1 -10  958.60   37.80
  -2  -1 -10 1010.90   37.60
  -2  -1 -10  950.10   37.60
  -2  -1 -10  920.41   38.10
   1   1  10   11.60    4.00
   1   1  10   17.00    2.20
   1   1  10   12.50    2.00
   1   1  10   15.60    1.80
   1   1  10   15.70    3.50
   1   1  10   15.40    1.70
   1   1  10   13.90    1.90
  -1  -1 -10   16.50    3.80
  -1  -1 -10   14.80    2.20
  -1  -1 -10   15.20    1.70
  -1  -1 -10   12.50    1.80
  -1  -1 -10   15.40    1.90
  -1  -1 -10   15.70    1.90
  -1  -1 -10   12.00    2.00
   0   1  10    0.60    0.80
   0   1  10    1.40    1.40
   0   1  10    0.90    0.80
   0   1  10    1.00    1.00
   0   1  10   -0.40    0.90
   0   1  10    4.20    4.10
   0   1  10    0.10    1.40
   0  -1 -10    1.40    0.90
   0  -1 -10    0.80    1.00
   0  -1 -10   -0.90    0.80
   0  -1 -10    1.20    1.20
   0  -1 -10    0.50    3.30
   0  -1 -10    0.60    0.80
   0  -1 -10    1.90    0.90
  -1   1  10   16.90    2.30
  -1   1  10   17.80    2.00
  -1   1  10   12.20    3.90
  -1   1  10   16.90    2.80
  -1   1  10   18.60    1.70
  -1   1  10   17.90    1.50
  -1   1  10   17.00    2.00
  -1   1  10   19.00    1.90
   1  -1 -10   18.30    3.80
   1  -1 -10   19.10    2.00
   1  -1 -10   15.30    1.80
   1  -1 -10   16.90    1.90
   1  -1 -10   18.80    2.20
   1  -1 -10   16.30    1.80
   1  -1 -10   17.40    2.60
  -2   1  10   29.50    2.50
  -2   1  10   28.50    2.20
  -2   1  10   27.50    4.90
  -2   1  10   32.60    3.00
  -2   1  10   25.30    2.40
  -2   1  10   29.20    2.10
  -2   1  10   26.70    2.30
  -2   1  10   27.30    2.00
   2  -1 -10   26.10    3.20
   2  -1 -10   25.20    4.20
   2  -1 -10   28.80    2.40
   2  -1 -10   27.30    2.40
  -3   1  10  174.18   12.20
  -3   1  10  189.58    8.60
  -3   1  10  214.38    8.50
  -3   1  10  219.18    9.40
  -3   1  10  199.98    8.80
  -3   1  10  192.48    8.50
  -3   1  10  197.48    8.70
  -3   1  10  189.68    8.60
  -3   1  10  218.58    8.60
   3  -1 -10  209.98    8.60
   3  -1 -10  207.68    9.30
   3  -1 -10  212.78    8.60
   3  -1 -10  210.68   11.20
   3  -1 -10  193.68    8.70
  -4   1  10   87.29    4.40
  -4   1  10   88.29    4.10
  -4   1  10   85.59    4.10
  -4   1  10   86.29    4.30
  -4   1  10   81.59    4.30
  -4   1  10   81.49    8.40
  -4   1  10   78.19    4.40
   4  -1 -10   88.49    4.20
   4  -1 -10  100.39    7.80
   4  -1 -10   83.89    4.20
   4  -1 -10   78.29    5.20
   4  -1 -10   93.99    4.40
   4  -1 -10   78.79    4.50
  -5   1  10   11.80    1.90
  -5   1  10   11.00    2.00
  -5   1  10    8.80    1.30
  -5   1  10    8.30    1.30
  -5   1  10    7.00    1.60
  -5   1  10    8.90    1.40
   5  -1 -10   11.50    2.10
   5  -1 -10   13.70    1.70
   5  -1 -10    9.60    1.50
   5  -1 -10   10.80    1.50
  -6   1  10   -0.30    1.20
  -6   1  10   -2.10    1.30
  -6   1  10    2.10    1.70
  -6   1  10    1.10    1.20
  -6   1  10    0.50    1.50
   6  -1 -10   -0.30    0.90
   6  -1 -10   -0.30    1.20
   6  -1 -10    0.50    1.30
   6  -1 -10    0.60    1.00
   6  -1 -10    0.50    1.70
  -7   1  10    2.60    2.30
  -7   1  10    1.50    1.70
   7  -1 -10    2.10    1.20
   7  -1 -10    1.00    2.20
   7  -1 -10    4.10    1.00
   8   1   9    1.70    1.60
   8   1   9    3.40    1.20
   8   1   9    0.60    1.50
  -8  -1  -9    1.50    1.60
  -8  -1  -9    1.00    2.20
   7   1   9   -0.90    1.80
   7   1   9   -2.00    1.30
   7   1   9   -1.00    1.10
   7   1   9   -0.90    1.40
   7   1   9   -1.30    1.70
  -7  -1  -9   -0.30    1.40
  -7  -1  -9    0.90    1.60
  -7  -1  -9   -1.30    1.90
  -7  -1  -9   -1.50    1.20
   6   1   9    1.00    1.00
   6   1   9   -0.80    1.60
   6   1   9    2.00    1.60
   6   1   9    1.10    1.40
   6   1   9    0.20    1.00
   6   1   9    0.90    0.90
   6   1   9    1.50    1.30
  -6  -1  -9   -0.60    1.30
  -6  -1  -9    0.70    1.20
  -6  -1  -9    1.30    1.40
  -6  -1  -9    1.10    1.30
   5   1   9  492.45   19.10
   5   1   9  465.65   22.10
   5   1   9  495.45   19.30
   5   1   9  481.75   19.10
   5   1   9  467.15   19.10
   5   1   9  461.05   19.10
   5   1   9  451.95   19.10
   5   1   9  484.05   19.20
  -5  -1  -9  459.65   19.30
  -5  -1  -9  491.35   19.10
  -5  -1  -9  452.35   19.40
  -5  -1  -9  501.35   19.00
  -5  -1  -9  471.35   19.20
  -5  -1  -9  482.75   21.30
  -5  -1  -9  473.85   19.30
  -5  -1  -9  467.45   19.20
   4   1   9   97.39    4.80
   4   1   9   88.99    4.60
   4   1   9   85.39    7.40
   4   1   9   95.49    4.60
   4   1   9   98.69    4.60
   4   1   9   86.59    4.80
  -4  -1  -9   84.89    4.90
  -4  -1  -9   98.19    4.40
  -4  -1  -9   86.49    4.60
  -4  -1  -9  100.09    7.50
  -4  -1  -9   97.29    4.60
  -4  -1  -9   93.39    4.70
  -4  -1  -9   93.19    4.50
  -4  -1  -9   94.79    4.50
   3   1   9  105.89    5.10
   3   1   9   99.89    4.70
   3   1   9  105.59    4.70
   3   1   9   93.69    7.30
   3   1   9   94.39    5.10
   3   1   9  104.19    4.80
   3   1   9   97.19    4.80
   3   1   9   95.79    5.00
  -3  -1  -9  106.09    4.70
  -3  -1  -9   98.39    4.70
  -3  -1  -9  105.89    4.80
  -3  -1  -9   99.39    4.80
  -3  -1  -9  107.09    4.80
  -3  -1  -9  102.19    4.90
  -3  -1  -9  107.79    7.50
  -3  -1  -9   96.09    5.20
   2   1   9 1038.40   39.30
   2   1   9  961.60   39.10
   2   1   9 1018.50   39.00
   2   1   9 1012.30   39.00
   2   1   9  970.10   41.10
   2   1   9  958.90   38.90
   2   1   9  997.10   38.80
   2   1   9  978.30   39.10
  -2  -1  -9 1057.49   39.00
  -2  -1  -9  967.90   39.10
  -2  -1  -9 1054.09   40.90
  -2  -1  -9 1014.10   38.90
  -2  -1  -9  965.10   39.40
  -2  -1  -9  974.00   38.90
  -2  -1  -9  971.80   39.10
   1   1   9  498.45   19.50
   1   1   9  461.95   19.50
   1   1   9  486.75   19.60
   1   1   9  475.45   21.50
   1   1   9  519.55   19.80
   1   1   9  470.45   19.50
  -1  -1  -9  489.85   19.60
  -1  -1  -9  482.55   19.50
  -1  -1  -9  505.75   21.40
  -1  -1  -9  500.15   19.40
  -1  -1  -9  502.65   19.40
  -1  -1  -9  475.45   19.90
  -1  -1  -9  494.55   19.40
   0   1   9   93.89    4.70
   0   1   9   92.79    4.30
   0   1   9   83.19    5.70
   0   1   9   93.59    4.30
   0   1   9   89.59    4.30
   0   1   9   93.09    4.30
   0  -1  -9   93.79    4.80
   0  -1  -9   97.89    4.30
   0  -1  -9  108.09    6.80
   0  -1  -9   95.39    4.40
   0  -1  -9   89.69    5.20
   0  -1  -9   97.99    4.30
   0  -1  -9   91.89    4.30
  -1   1   9   18.90    1.40
  -1   1   9   16.40    1.60
  -1   1   9   17.50    1.80
  -1   1   9   18.50    1.70
  -1   1   9   13.40    3.10
  -1   1   9   15.30    2.50
  -1   1   9   19.30    2.10
  -1   1   9   16.00    1.80
   1  -1  -9   16.10    1.50
   1  -1  -9   16.40    1.70
   1  -1  -9   18.50    2.00
   1  -1  -9   14.90    1.70
   1  -1  -9   22.80    3.30
   1  -1  -9   17.00    1.50
   1  -1  -9   17.90    1.70
  -2   1   9   67.19    3.30
  -2   1   9   67.79    3.30
  -2   1   9   50.29    6.30
  -2   1   9   69.59    3.40
  -2   1   9   80.49    4.20
  -2   1   9   65.79    3.50
  -2   1   9   69.79    3.70
  -2   1   9   72.69    3.40
  -2   1   9   74.99    3.50
   2  -1  -9   72.29    3.40
   2  -1  -9   71.09    3.50
   2  -1  -9   66.89    3.40
   2  -1  -9   70.69    6.00
   2  -1  -9   65.29    3.50
   2  -1  -9   68.39    3.80
  -3   1   9   31.70    2.00
  -3   1   9   27.80    2.10
  -3   1   9   31.50    2.30
  -3   1   9   21.40    4.20
  -3   1   9   29.50    2.00
  -3   1   9   34.50    2.20
  -3   1   9   30.40    2.20
  -3   1   9   28.90    2.00
  -3   1   9   30.10    2.20
   3  -1  -9   30.60    2.50
   3  -1  -9   27.20    2.00
   3  -1  -9   29.90    4.00
   3  -1  -9   28.00    2.00
   3  -1  -9   31.20    2.10
   3  -1  -9   30.40    2.50
  -4   1   9   18.60    3.80
  -4   1   9   22.90    2.10
  -4   1   9   19.80    2.10
  -4   1   9   22.10    1.80
  -4   1   9   22.10    2.00
  -4   1   9   20.70    2.30
  -4   1   9   27.20    1.90
   4  -1  -9   24.70    2.00
   4  -1  -9   27.90    4.10
   4  -1  -9   20.80    2.30
   4  -1  -9   22.20    2.10
  -5   1   9   11.70    1.90
  -5   1   9   15.20    2.10
  -5   1   9   15.10    1.60
  -5   1   9   15.90    2.00
  -5   1   9   18.90    2.40
  -5   1   9    8.30    3.10
   5  -1  -9   17.70    1.70
   5  -1  -9   20.80    1.90
   5  -1  -9   18.00    2.00
   5  -1  -9   24.60    4.00
   5  -1  -9   17.80    2.30
  -6   1   9   29.40    3.00
  -6   1   9   30.90    2.50
  -6   1   9   34.60    2.80
  -6   1   9   28.70    2.40
   6  -1  -9   33.10    2.60
   6  -1  -9   32.20    2.50
   6  -1  -9   34.90    2.30
   6  -1  -9   31.60    3.50
   6  -1  -9   33.40    2.50
   6  -1  -9   34.40    3.20
  -7   1   9   36.60    3.80
  -7   1   9   36.70    2.50
  -7   1   9   45.60    3.80
  -7   1   9   35.50    3.00
   7  -1  -9   39.20    2.60
   7  -1  -9   38.70    5.00
   7  -1  -9   40.40    2.60
   7  -1  -9   38.60    2.30
  -8   1   9   -0.20    2.00
   8  -1  -9    1.20    2.40
   8  -1  -9    0.30    1.90
   8   1   8   52.39    3.40
   8   1   8   55.29    3.80
   8   1   8   49.40    3.60
  -8  -1  -8   57.09    6.20
  -8  -1  -8   53.19    4.00
  -8  -1  -8   49.60    4.50
   7   1   8   33.00    3.00
   7   1   8   27.50    2.70
   7   1   8   26.50    2.60
   7   1   8   32.30    2.90
  -7  -1  -8   34.00    2.80
  -7  -1  -8   24.80    3.20
  -7  -1  -8   30.20    3.40
  -7  -1  -8   31.40    3.50
   6   1   8  225.88    9.30
   6   1   8  216.78    9.30
   6   1   8  222.78    9.20
   6   1   8  216.18    9.60
   6   1   8  221.08    9.50
   6   1   8  219.08    9.20
   6   1   8  217.98    9.30
  -6  -1  -8  219.68    9.10
  -6  -1  -8  222.08    9.10
  -6  -1  -8  211.18    9.30
  -6  -1  -8  217.68    9.30
  -6  -1  -8  214.48    9.60
  -6  -1  -8  221.18    9.60
  -6  -1  -8  220.18    9.70
  -6  -1  -8  174.28   11.60
   5   1   8    2.50    3.90
   5   1   8    0.00    1.20
   5   1   8   -0.20    0.80
   5   1   8    0.90    1.10
   5   1   8    2.00    1.10
   5   1   8   -0.10    1.20
  -5  -1  -8   -0.10    1.10
  -5  -1  -8    1.20    0.90
  -5  -1  -8    2.40    0.90
  -5  -1  -8    0.90    0.80
  -5  -1  -8    4.70    3.00
  -5  -1  -8    0.30    1.00
  -5  -1  -8    1.90    0.90
   4   1   8   53.29    3.10
   4   1   8   51.39    3.10
   4   1   8   48.10    2.80
   4   1   8   51.39    3.00
   4   1   8   54.09    2.90
   4   1   8   49.20    5.40
   4   1   8   46.40    4.00
  -4  -1  -8   51.99    3.10
  -4  -1  -8   59.09    3.10
  -4  -1  -8   52.19    5.10
  -4  -1  -8   51.99    2.90
  -4  -1  -8   46.50    3.20
  -4  -1  -8   49.60    2.90
  -4  -1  -8   49.60    3.00
  -4  -1  -8   50.39    3.00
  -4  -1  -8   52.79    2.80
   3   1   8    0.80    0.80
   3   1   8    1.10    0.90
   3   1   8    1.70    1.30
   3   1   8    0.80    2.50
   3   1   8    1.00    0.60
   3   1   8    2.80    1.00
   3   1   8    1.40    0.70
   3   1   8    3.40    0.80
  -3  -1  -8    0.80    0.70
  -3  -1  -8    1.90    1.00
  -3  -1  -8    1.90    0.70
  -3  -1  -8    1.80    0.80
  -3  -1  -8    2.60    0.80
  -3  -1  -8    2.10    2.40
  -3  -1  -8    1.70    0.80
   2   1   8  457.85   18.90
   2   1   8  444.66   19.50
   2   1   8  476.85   19.00
   2   1   8  496.35   19.20
   2   1   8  497.45   18.80
   2   1   8  493.75   19.00
   2   1   8  470.95   20.70
   2   1   8  457.85   19.00
  -2  -1  -8  460.45   19.30
  -2  -1  -8  469.75   19.00
  -2  -1  -8  468.75   19.00
  -2  -1  -8  489.35   18.90
  -2  -1  -8  493.35   20.60
  -2  -1  -8  505.15   18.90
  -2  -1  -8  459.05   18.80
  -2  -1  -8  491.65   18.90
   1   1   8   76.89    3.60
   1   1   8   74.19    3.50
   1   1   8   76.09    5.70
   1   1   8   78.59    3.20
   1   1   8   74.09    3.50
   1   1   8   74.89    3.80
   1   1   8   74.99    3.60
   1   1   8   66.19    5.00
  -1  -1  -8   73.99    3.50
  -1  -1  -8   79.69    5.50
  -1  -1  -8   76.69    3.60
  -1  -1  -8   75.09    3.50
  -1  -1  -8   72.79    4.30
  -1  -1  -8   75.29    3.50
  -1  -1  -8   70.19    3.80
   0   1   8  468.95   18.00
   0   1   8  470.15   18.00
   0   1   8  430.66   19.60
   0   1   8  453.65   18.10
   0   1   8  401.96   19.20
   0   1   8  450.95   18.00
   0   1   8  448.26   18.20
   0  -1  -8  447.06   18.10
   0  -1  -8  448.56   18.00
   0  -1  -8  477.85   19.60
   0  -1  -8  440.06   18.30
   0  -1  -8  477.35   18.00
   0  -1  -8  469.05   18.00
   0  -1  -8  464.15   17.90
  -1   1   8  886.41   34.50
  -1   1   8  815.22   35.50
  -1   1   8  916.31   34.60
  -1   1   8  887.31   34.70
  -1   1   8  883.51   34.70
  -1   1   8  857.31   34.70
  -1   1   8  909.41   34.90
   1  -1  -8  892.51   34.60
   1  -1  -8  867.01   35.00
   1  -1  -8  903.01   36.10
   1  -1  -8  924.51   34.60
   1  -1  -8  918.21   34.60
   1  -1  -8  875.41   34.70
   1  -1  -8  873.01   34.70
  -2   1   8   40.20    2.50
  -2   1   8   44.10    2.80
  -2   1   8   36.00    4.40
  -2   1   8   39.60    2.20
  -2   1   8   34.90    2.20
  -2   1   8   41.80    2.30
  -2   1   8   36.40    2.10
  -2   1   8   36.20    2.10
   2  -1  -8   37.50    2.20
   2  -1  -8   39.20    2.20
   2  -1  -8   37.50    2.20
   2  -1  -8   38.60    2.20
   2  -1  -8   37.50    4.30
  -3   1   8   23.80    1.80
  -3   1   8   24.20    1.80
  -3   1   8   26.40    1.60
  -3   1   8   19.10    1.40
  -3   1   8   21.70    1.90
  -3   1   8   22.30    1.70
  -3   1   8   20.10    3.80
  -3   1   8   18.10    1.80
   3  -1  -8   17.00    1.60
   3  -1  -8   18.80    1.70
   3  -1  -8   21.80    1.70
   3  -1  -8   22.70    1.70
   3  -1  -8   22.20    2.00
   3  -1  -8   26.10    3.50
  -4   1   8   20.50    1.80
  -4   1   8   22.10    1.70
  -4   1   8   21.00    3.60
  -4   1   8   18.10    1.70
  -4   1   8   17.20    1.90
  -4   1   8   22.60    1.70
  -4   1   8   21.80    1.90
   4  -1  -8   19.70    1.60
   4  -1  -8   21.80    3.40
   4  -1  -8   24.40    1.90
   4  -1  -8   21.90    2.20
   4  -1  -8   22.70    1.80
  -5   1   8   24.60    2.30
  -5   1   8   21.80    1.70
  -5   1   8   21.20    1.90
  -5   1   8   22.20    1.90
  -5   1   8   18.90    1.80
   5  -1  -8   20.70    1.60
   5  -1  -8   23.40    1.90
   5  -1  -8   20.90    2.40
   5  -1  -8   20.60    1.80
   5  -1  -8   23.70    2.50
   5  -1  -8   23.30    3.40
   5  -1  -8   22.00    1.90
  -6   1   8    1.80    1.10
  -6   1   8    0.20    1.30
  -6   1   8    0.20    0.80
  -6   1   8   -0.30    0.90
  -6   1   8   -0.20    2.80
  -6   1   8    1.30    1.00
  -6   1   8    0.00    0.90
   6  -1  -8   -4.80    2.90
   6  -1  -8    0.00    0.90
   6  -1  -8    0.50    1.30
   6  -1  -8    1.10    1.70
   6  -1  -8    0.80    0.80
   6  -1  -8    1.50    1.10
   6  -1  -8    1.20    0.60
  -7   1   8    1.40    1.50
  -7   1   8    0.80    1.10
  -7   1   8    0.60    0.90
  -7   1   8    0.30    0.70
  -7   1   8    1.60    1.20
  -7   1   8    0.10    0.90
   7  -1  -8    1.50    0.70
   7  -1  -8    0.50    1.50
   7  -1  -8    2.70    1.70
   7  -1  -8    1.20    0.80
  -8   1   8    4.10    1.60
  -8   1   8    3.40    1.90
   8  -1  -8    4.80    0.90
   8  -1  -8    3.20    0.90
   8  -1  -8    6.90    3.40
   8  -1  -8    0.80    1.80
   8   1   7   -0.70    1.30
   8   1   7   -0.20    1.60
   8   1   7   -0.20    1.00
  -8  -1  -7    0.10    1.40
  -8  -1  -7    1.20    1.30
  -8  -1  -7   -0.70    1.80
   7   1   7   69.09    3.80
   7   1   7   61.89    3.70
   7   1   7   71.89    3.90
   7   1   7   64.99    3.70
   7   1   7   63.69    3.70
   7   1   7   65.69    3.50
  -7  -1  -7   69.49    4.50
  -7  -1  -7   72.99    4.50
  -7  -1  -7   70.59    3.90
   6   1   7    0.80    1.20
   6   1   7    1.80    0.80
   6   1   7    1.90    0.80
   6   1   7    1.60    1.10
   6   1   7    2.50    1.00
   6   1   7    0.40    1.40
   6   1   7    2.80    1.00
   6   1   7    3.90    3.50
  -6  -1  -7    0.70    3.20
  -6  -1  -7    1.20    0.80
  -6  -1  -7    1.90    1.00
  -6  -1  -7    1.70    1.30
  -6  -1  -7    1.10    1.00
  -6  -1  -7    2.50    1.20
  -6  -1  -7    0.70    0.90
  -6  -1  -7    2.30    1.10
   5   1   7   65.09    3.40
   5   1   7   67.89    3.40
   5   1   7   62.69    6.20
   5   1   7   66.89    3.60
   5   1   7   64.49    3.70
   5   1   7   69.19    3.40
   5   1   7   69.69    3.40
  -5  -1  -7   66.79    3.50
  -5  -1  -7   70.19    3.60
  -5  -1  -7   61.99    3.70
  -5  -1  -7   65.09    3.30
  -5  -1  -7   68.79    3.80
  -5  -1  -7   68.09    3.30
  -5  -1  -7   67.89    3.50
   4   1   7  982.40   40.50
   4   1   7  999.90   38.60
   4   1   7  970.00   38.70
   4   1   7 1030.40   38.80
   4   1   7  971.80   38.70
   4   1   7 1020.60   38.60
   4   1   7 1023.10   38.80
   4   1   7  978.40   38.70
  -4  -1  -7 1033.10   38.60
  -4  -1  -7 1017.90   40.10
  -4  -1  -7 1001.20   38.70
  -4  -1  -7  939.91   38.90
  -4  -1  -7  917.61   38.90
  -4  -1  -7  971.90   38.70
  -4  -1  -7  985.00   38.80
  -4  -1  -7  951.20   38.80
  -4  -1  -7 1018.80   38.60
   3   1   7   28.00    1.70
   3   1   7   23.50    2.00
   3   1   7   26.60    1.70
   3   1   7   32.80    3.50
   3   1   7   27.30    1.70
   3   1   7   27.50    1.80
   3   1   7   24.40    1.80
   3   1   7   26.00    1.90
  -3  -1  -7   27.10    1.70
  -3  -1  -7   23.90    2.00
  -3  -1  -7   27.40    1.70
  -3  -1  -7   23.80    1.80
  -3  -1  -7   27.30    1.90
  -3  -1  -7   27.60    3.60
  -3  -1  -7   26.10    1.80
  -3  -1  -7   26.00    1.80
   2   1   7  797.12   30.50
   2   1   7  798.92   30.50
   2   1   7  768.72   32.10
   2   1   7  755.12   30.60
   2   1   7  815.12   30.70
   2   1   7  803.82   30.60
   2   1   7  754.32   30.60
   2   1   7  748.83   30.50
  -2  -1  -7  745.83   30.80
  -2  -1  -7  750.22   30.60
  -2  -1  -7  844.42   32.00
  -2  -1  -7  818.92   30.50
  -2  -1  -7  739.93   30.50
  -2  -1  -7  787.52   30.60
   1   1   7   16.10    2.30
   1   1   7   14.30    1.20
   1   1   7   12.00    1.20
   1   1   7   13.90    1.10
   1   1   7   12.10    1.30
   1   1   7   15.40    1.00
   1   1   7   12.50    1.50
  -1  -1  -7   13.50    1.10
  -1  -1  -7   11.70    1.40
  -1  -1  -7   12.70    1.00
  -1  -1  -7   14.20    1.20
  -1  -1  -7   14.60    1.20
  -1  -1  -7   14.00    1.10
  -1  -1  -7   14.70    2.40
  -1  -1  -7   12.30    1.20
   0   1   7    9.60    1.10
   0   1   7    9.70    1.00
   0   1   7   10.10    1.20
   0   1   7   10.00    1.40
   0   1   7   11.10    1.10
   0   1   7   13.10    2.20
   0   1   7    9.70    2.00
   0  -1  -7    9.70    1.10
   0  -1  -7    8.90    1.10
   0  -1  -7    9.80    1.20
   0  -1  -7   10.80    1.10
   0  -1  -7   15.80    2.40
   0  -1  -7    9.90    1.10
   0  -1  -7   12.50    1.40
  -1   1   7  512.15   21.40
  -1   1   7  522.45   19.80
  -1   1   7  520.95   20.10
  -1   1   7  485.35   19.90
  -1   1   7  511.15   19.90
  -1   1   7  458.35   20.60
  -1   1   7  500.35   19.90
  -1   1   7  530.15   19.90
   1  -1  -7  536.65   21.20
   1  -1  -7  483.05   20.10
   1  -1  -7  501.05   19.90
   1  -1  -7  514.75   19.80
   1  -1  -7  508.05   19.90
   1  -1  -7  478.95   19.90
  -2   1   7  682.43   28.20
  -2   1   7  717.03   28.00
  -2   1   7  677.83   27.90
  -2   1   7  714.93   29.50
  -2   1   7  756.22   28.50
  -2   1   7  696.73   28.00
  -2   1   7  693.73   28.00
  -2   1   7  750.52   28.40
  -2   1   7  698.13   28.30
   2  -1  -7  722.33   28.00
   2  -1  -7  756.22   29.30
   2  -1  -7  710.43   28.00
   2  -1  -7  725.13   28.30
   2  -1  -7  726.93   28.00
   2  -1  -7  695.43   28.00
  -3   1   7  434.66   20.00
  -3   1   7  542.15   19.60
  -3   1   7  438.06   20.10
  -3   1   7  533.75   19.50
  -3   1   7  487.85   19.70
  -3   1   7  479.45   21.00
  -3   1   7  487.95   19.60
  -3   1   7  497.75   19.60
   3  -1  -7  509.45   19.90
   3  -1  -7  506.45   19.50
   3  -1  -7  525.55   20.90
   3  -1  -7  487.75   19.60
   3  -1  -7  515.65   19.50
   3  -1  -7  488.75   19.60
  -4   1   7   30.30    2.00
  -4   1   7   36.20    1.90
  -4   1   7   30.00    2.20
  -4   1   7   29.80    2.00
  -4   1   7   34.20    2.00
  -4   1   7   30.90    4.00
  -4   1   7   37.30    2.20
   4  -1  -7   30.50    2.40
   4  -1  -7   32.70    1.90
   4  -1  -7   34.40    4.30
   4  -1  -7   29.80    2.50
   4  -1  -7   35.60    2.00
   4  -1  -7   35.80    2.00
   4  -1  -7   34.40    2.00
  -5   1   7  213.38    9.00
  -5   1   7  226.48    9.20
  -5   1   7  231.28    9.00
  -5   1   7  207.98    9.20
  -5   1   7  202.48   10.80
  -5   1   7  228.98    9.40
  -5   1   7  235.98    9.10
  -5   1   7  237.68    9.50
   5  -1  -7  227.58    9.00
   5  -1  -7  218.78    9.10
   5  -1  -7  223.88    9.40
   5  -1  -7  221.38    9.60
   5  -1  -7  225.58   10.60
   5  -1  -7  225.28    9.10
   5  -1  -7  221.78    9.40
  -6   1   7    9.80    1.20
  -6   1   7   10.40    1.50
  -6   1   7   11.70    1.60
  -6   1   7    7.60    0.90
  -6   1   7   12.60    1.90
  -6   1   7   14.40    1.90
  -6   1   7    8.10    2.60
  -6   1   7   14.40    2.00
   6  -1  -7    8.20    1.80
   6  -1  -7   10.00    1.20
   6  -1  -7    7.20    1.60
   6  -1  -7    9.40    2.90
   6  -1  -7   11.50    1.40
   6  -1  -7   11.50    1.40
   6  -1  -7   12.20    1.20
  -7   1   7    5.40    1.40
  -7   1   7    6.90    1.00
  -7   1   7    7.40    1.60
  -7   1   7    5.70    0.70
  -7   1   7    5.00    0.80
  -7   1   7    5.80    1.50
   7  -1  -7    6.60    1.80
   7  -1  -7    7.90    1.30
   7  -1  -7    8.00    1.10
   7  -1  -7    7.40    1.70
   7  -1  -7    5.20    1.60
  -8   1   7    2.00    2.10
  -8   1   7    4.50    0.90
  -8   1   7    4.90    1.80
   8  -1  -7    4.10    0.80
   8  -1  -7    4.30    0.70
   8  -1  -7    6.50    1.80
   8  -1  -7    3.50    2.10
  -9   1   7    0.80    1.70
   9   1   6    2.20    0.90
   9   1   6    5.00    1.80
   9   1   6    0.90    1.50
  -9  -1  -6    1.50    1.80
  -9  -1  -6    5.90    2.10
   8   1   6   15.20    2.70
   8   1   6   11.10    1.50
   8   1   6   13.80    2.10
  -8  -1  -6   13.50    2.10
  -8  -1  -6   13.00    2.40
  -8  -1  -6   19.50    2.30
  -8  -1  -6   17.90    2.90
   7   1   6    4.00    1.00
   7   1   6    5.20    1.10
   7   1   6    2.80    1.00
   7   1   6    5.10    1.20
   7   1   6    5.20    1.00
   7   1   6    7.80    2.60
   7   1   6    3.60    0.90
  -7  -1  -6    3.90    1.00
  -7  -1  -6    5.40    1.20
  -7  -1  -6    6.70    1.50
  -7  -1  -6    4.80    1.10
  -7  -1  -6    4.80    1.60
  -7  -1  -6    5.10    1.90
  -7  -1  -6    3.00    2.90
   6   1   6   48.80    2.80
   6   1   6   49.80    3.50
   6   1   6   53.19    2.80
   6   1   6   53.49    2.90
   6   1   6   44.70    5.90
   6   1   6   52.49    2.90
  -6  -1  -6   53.29    2.80
  -6  -1  -6   54.79    3.30
  -6  -1  -6   50.59    2.90
  -6  -1  -6   46.00    4.20
  -6  -1  -6   53.19    3.40
  -6  -1  -6   47.20    2.90
  -6  -1  -6   54.69    5.20
  -6  -1  -6   53.39    2.80
   5   1   6    0.60    0.70
   5   1   6    1.00    0.80
   5   1   6    6.50    2.90
   5   1   6    1.70    0.70
   5   1   6    0.40    0.80
   5   1   6    2.60    1.10
   5   1   6    1.20    0.70
   5   1   6    1.20    0.60
  -5  -1  -6    2.00    0.70
  -5  -1  -6    1.00    1.00
  -5  -1  -6    0.70    0.60
  -5  -1  -6    0.40    0.70
  -5  -1  -6    1.20    0.60
  -5  -1  -6    1.60    0.90
  -5  -1  -6    1.00    1.90
  -5  -1  -6    0.40    0.80
   4   1   6    4.40    0.90
   4   1   6    4.50    0.80
   4   1   6    3.70    0.70
   4   1   6    4.70    0.70
   4   1   6    4.30    0.80
   4   1   6    5.60    2.40
   4   1   6    5.20    1.10
   4   1   6    5.20    0.80
  -4  -1  -6    5.80    1.20
  -4  -1  -6    7.00    1.30
  -4  -1  -6    4.30    0.80
  -4  -1  -6    4.90    0.80
  -4  -1  -6    6.30    1.30
  -4  -1  -6    4.20    0.70
  -4  -1  -6    6.40    0.80
  -4  -1  -6    6.80    2.20
   3   1   6  792.02   31.10
   3   1   6  804.42   31.00
   3   1   6  777.12   31.00
   3   1   6  805.82   32.50
   3   1   6  785.72   31.10
   3   1   6  810.02   31.10
   3   1   6  809.82   31.20
   3   1   6  810.82   31.10
  -3  -1  -6  796.92   31.10
  -3  -1  -6  788.72   31.10
  -3  -1  -6  762.62   31.20
  -3  -1  -6  792.32   31.10
  -3  -1  -6  812.92   31.00
  -3  -1  -6  815.42   32.20
  -3  -1  -6  752.62   31.20
   2   1   6   76.59    3.30
   2   1   6   73.59    3.30
   2   1   6   74.19    3.30
   2   1   6   73.29    3.30
   2   1   6   73.09    3.30
   2   1   6   76.19    3.30
   2   1   6   73.09    4.70
   2   1   6   75.59    3.50
  -2  -1  -6   71.49    3.30
  -2  -1  -6   72.69    3.30
  -2  -1  -6   72.39    3.50
  -2  -1  -6   77.49    3.40
  -2  -1  -6   76.59    3.40
  -2  -1  -6   73.89    3.30
  -2  -1  -6   77.19    3.30
  -2  -1  -6   73.39    4.60
   1   1   6 1187.68   45.50
   1   1   6 1147.79   45.40
   1   1   6 1203.18   46.80
   1   1   6 1204.28   45.50
   1   1   6 1137.09   45.50
   1   1   6 1224.78   45.70
   1   1   6 1127.69   45.50
   1   1   6 1151.58   45.50
  -1  -1  -6 1150.58   45.50
  -1  -1  -6 1185.58   45.50
  -1  -1  -6 1085.19   45.40
  -1  -1  -6 1267.87   46.70
  -1  -1  -6 1184.88   45.50
  -1  -1  -6 1171.78   45.50
  -1  -1  -6 1138.19   45.70
  -1  -1  -6 1165.28   45.60
   0   1   6 2341.57   88.59
   0   1   6 2279.07   88.39
   0   1   6 2290.17   88.39
   0   1   6 1999.90   89.29
   0   1   6 2464.85   89.69
   0   1   6 2306.27   88.39
   0   1   6 2220.08   88.39
   0  -1  -6 2276.47   88.29
   0  -1  -6 2338.37   88.39
   0  -1  -6 2221.98   88.39
   0  -1  -6 2255.37   88.39
   0  -1  -6 2530.05   89.59
   0  -1  -6 2199.78   88.59
   0  -1  -6 2269.07   88.39
  -1   1   6   61.29    2.80
  -1   1   6   57.49    3.40
  -1   1   6   62.49    2.80
  -1   1   6   59.89    3.00
  -1   1   6   65.99    2.70
  -1   1   6   62.09    2.80
  -1   1   6   59.39    4.10
   1  -1  -6   58.29    2.80
   1  -1  -6   64.19    4.10
   1  -1  -6   63.69    2.80
   1  -1  -6   59.29    3.00
   1  -1  -6   61.49    2.80
   1  -1  -6   58.79    2.80
  -2   1   6  137.19    7.40
  -2   1   6  144.79    6.20
  -2   1   6  152.98    6.20
  -2   1   6  146.99    6.20
  -2   1   6  159.28    6.40
  -2   1   6  167.78    6.60
  -2   1   6  147.99    6.20
  -2   1   6  157.88    6.20
   2  -1  -6  155.28    7.40
   2  -1  -6  145.39    6.20
   2  -1  -6  144.59    6.30
   2  -1  -6  148.29    6.50
   2  -1  -6  151.18    6.20
   2  -1  -6  150.08    6.20
  -3   1   6   61.39    2.80
  -3   1   6   53.19    2.70
  -3   1   6   57.59    2.90
  -3   1   6   55.49    2.90
  -3   1   6   62.09    2.60
  -3   1   6   59.69    3.00
  -3   1   6   53.79    2.80
  -3   1   6   66.49    2.90
   3  -1  -6   58.79    2.70
   3  -1  -6   62.19    2.80
   3  -1  -6   57.09    2.70
   3  -1  -6   59.29    3.10
   3  -1  -6   53.49    2.80
   3  -1  -6   54.89    2.70
  -4   1   6   47.10    2.80
  -4   1   6   49.99    2.30
  -4   1   6   45.80    2.30
  -4   1   6   44.30    2.30
  -4   1   6   36.10    3.70
  -4   1   6   40.90    2.60
  -4   1   6   45.30    2.50
  -4   1   6   49.50    2.60
  -4   1   6   45.10    2.50
   4  -1  -6   42.80    2.60
   4  -1  -6   49.50    2.30
   4  -1  -6   45.40    2.30
   4  -1  -6   49.60    4.00
   4  -1  -6   45.20    2.30
   4  -1  -6   47.80    2.70
  -5   1   6    1.50    0.60
  -5   1   6    2.50    1.00
  -5   1   6    1.00    0.60
  -5   1   6    0.60    0.60
  -5   1   6    0.60    0.50
  -5   1   6    0.30    0.90
  -5   1   6    0.60    0.80
  -5   1   6   -0.10    2.00
  -5   1   6    0.90    0.80
   5  -1  -6    2.00    0.90
   5  -1  -6    1.10    0.90
   5  -1  -6    0.00    0.90
   5  -1  -6    0.30    2.00
   5  -1  -6    0.00    0.50
   5  -1  -6    1.20    0.50
   5  -1  -6    1.60    0.60
   5  -1  -6    1.60    0.60
  -6   1   6   17.20    2.20
  -6   1   6   20.50    2.10
  -6   1   6   17.40    1.60
  -6   1   6   16.20    1.40
  -6   1   6   18.20    2.50
  -6   1   6   18.40    3.40
  -6   1   6   19.30    2.30
  -6   1   6   17.70    1.20
  -6   1   6   18.20    1.30
   6  -1  -6   21.60    1.40
   6  -1  -6   18.50    2.00
   6  -1  -6   20.20    1.30
   6  -1  -6   19.20    1.50
   6  -1  -6   17.10    2.60
   6  -1  -6   17.40    2.60
   6  -1  -6   20.80    1.40
  -7   1   6   15.50    2.40
  -7   1   6   12.40    2.30
  -7   1   6   15.30    2.40
  -7   1   6   14.80    1.50
   7  -1  -6   10.80    1.90
   7  -1  -6   12.40    2.20
   7  -1  -6   14.40    1.20
   7  -1  -6   13.80    2.50
   7  -1  -6   12.40    2.40
   7  -1  -6   15.70    1.00
   7  -1  -6   13.00    2.00
   7  -1  -6   16.90    1.30
   7  -1  -6   17.20    1.20
  -8   1   6    2.90    1.80
  -8   1   6    1.70    1.30
  -8   1   6    1.30    1.80
   8  -1  -6    1.60    1.70
   8  -1  -6    1.40    0.60
   8  -1  -6    2.70    1.40
   8  -1  -6    2.00    0.60
  -9   1   6   -0.10    1.60
   9  -1  -6    0.80    2.10
   9   1   5    2.50    1.50
   9   1   5    2.60    1.40
  -9  -1  -5    2.30    1.80
   8   1   5   20.40    2.50
   8   1   5   21.90    2.40
   8   1   5   16.60    2.30
   8   1   5   22.70    2.80
   8   1   5   17.90    2.00
  -8  -1  -5   20.40    2.80
  -8  -1  -5   18.60    2.70
  -8  -1  -5   18.10    3.10
  -8  -1  -5   20.80    2.30
   7   1   5   34.10    2.40
   7   1   5   33.00    2.60
   7   1   5   30.90    2.20
   7   1   5   32.30    1.90
   7   1   5   34.40    2.30
   7   1   5   28.60    3.20
   7   1   5   32.10    2.30
   7   1   5   40.00    5.00
   7   1   5   36.80    2.60
  -7  -1  -5   35.50    2.10
  -7  -1  -5   31.30    3.20
  -7  -1  -5   35.20    3.10
  -7  -1  -5   37.00    3.00
  -7  -1  -5   34.20    2.30
  -7  -1  -5   34.00    2.50
  -7  -1  -5   34.20    4.50
  -7  -1  -5   33.90    2.30
   6   1   5  180.78    9.70
   6   1   5  195.38    8.30
   6   1   5  178.98    7.70
   6   1   5  187.28    8.20
   6   1   5  184.18    8.10
   6   1   5  182.28    7.70
   6   1   5  180.08    7.60
  -6  -1  -5  190.38    7.70
  -6  -1  -5  187.68    8.30
  -6  -1  -5  188.58    8.10
  -6  -1  -5  188.88    9.00
  -6  -1  -5  189.58    7.60
  -6  -1  -5  180.38    7.70
  -6  -1  -5  174.38    8.50
   5   1   5   10.70    1.20
   5   1   5    9.00    1.20
   5   1   5    9.80    2.40
   5   1   5    7.10    1.30
   5   1   5   10.50    1.10
   5   1   5   12.60    1.80
   5   1   5   11.50    1.30
   5   1   5    7.80    1.30
  -5  -1  -5    8.10    1.60
  -5  -1  -5    8.50    1.50
  -5  -1  -5    9.80    1.10
  -5  -1  -5    9.80    2.20
  -5  -1  -5   10.00    1.20
  -5  -1  -5   11.70    1.30
  -5  -1  -5   10.10    1.40
  -5  -1  -5    8.70    1.40
   4   1   5 1051.19   39.80
   4   1   5 1037.50   39.70
   4   1   5 1005.40   39.80
   4   1   5 1017.00   39.90
   4   1   5  987.50   40.30
   4   1   5  987.90   39.80
   4   1   5 1045.70   39.80
  -4  -1  -5 1009.60   40.10
  -4  -1  -5 1039.40   39.90
  -4  -1  -5 1060.59   39.70
  -4  -1  -5  957.20   40.00
  -4  -1  -5 1060.99   39.70
  -4  -1  -5 1007.20   40.00
  -4  -1  -5 1032.90   39.80
   3   1   5    0.50    0.40
   3   1   5   -0.60    0.60
   3   1   5    0.60    0.50
   3   1   5    0.20    0.40
   3   1   5    0.40    0.50
   3   1   5    0.50    0.60
   3   1   5    0.20    0.40
   3   1   5   -0.10    1.70
  -3  -1  -5   -0.20    0.40
  -3  -1  -5    0.30    0.40
  -3  -1  -5   -0.30    0.40
  -3  -1  -5   -0.10    0.50
  -3  -1  -5    5.50    1.90
  -3  -1  -5   -0.30    0.50
  -3  -1  -5    1.20    0.60
  -3  -1  -5    0.50    0.50
   2   1   5   32.00    1.70
   2   1   5   35.60    1.70
   2   1   5   29.70    1.60
   2   1   5   30.50    1.60
   2   1   5   29.30    1.60
   2   1   5   30.80    1.70
   2   1   5   28.70    1.60
   2   1   5   31.50    2.90
  -2  -1  -5   30.60    1.60
  -2  -1  -5   29.10    1.60
  -2  -1  -5   31.60    1.60
  -2  -1  -5   28.80    1.70
  -2  -1  -5   30.70    1.60
  -2  -1  -5   29.10    1.70
  -2  -1  -5   30.30    1.60
  -2  -1  -5   34.40    2.70
   1   1   5  135.09    5.70
   1   1   5  137.99    5.70
   1   1   5  137.59    5.70
   1   1   5  139.29    6.70
   1   1   5  142.69    5.60
   1   1   5  134.49    5.70
   1   1   5  147.19    5.90
   1   1   5  140.99    5.70
  -1  -1  -5  139.59    5.80
  -1  -1  -5  141.19    5.70
  -1  -1  -5  143.79    5.70
  -1  -1  -5  150.08    6.80
  -1  -1  -5  134.39    5.70
  -1  -1  -5  137.79    5.70
  -1  -1  -5  139.09    5.90
  -1  -1  -5  138.89    5.70
   0   1   5 2998.10  124.09
   0   1   5 3322.97  125.19
   0   1   5 3061.49  124.19
   0  -1  -5 3479.25  125.09
  -1   1   5    0.20    0.30
  -1   1   5   -0.90    0.90
  -1   1   5   -0.30    0.30
  -1   1   5   -0.60    0.40
  -1   1   5    0.60    0.40
   1  -1  -5    0.30    0.40
   1  -1  -5    0.00    0.30
   1  -1  -5    1.30    1.30
   1  -1  -5   -0.60    0.30
   1  -1  -5    0.50    0.40
   1  -1  -5   -0.70    0.50
  -2   1   5    8.40    1.00
  -2   1   5    7.60    0.80
  -2   1   5    8.80    0.80
  -2   1   5    8.10    0.90
  -2   1   5    9.00    1.00
  -2   1   5    8.90    0.80
  -2   1   5   11.60    1.70
  -2   1   5   10.20    0.80
   2  -1  -5    6.90    1.10
   2  -1  -5    6.40    0.70
   2  -1  -5    7.80    0.80
   2  -1  -5    9.40    0.80
   2  -1  -5   10.80    0.90
   2  -1  -5   10.00    1.70
  -3   1   5  415.66   18.10
  -3   1   5  456.35   18.10
  -3   1   5  443.96   17.90
  -3   1   5  390.96   20.20
  -3   1   5  469.65   18.10
  -3   1   5  489.65   17.90
  -3   1   5  458.35   18.00
  -3   1   5  450.65   18.10
  -3   1   5  482.55   17.90
  -3   1   5  458.35   17.90
   3  -1  -5  449.36   17.90
   3  -1  -5  477.05   17.90
   3  -1  -5  491.75   18.80
   3  -1  -5  443.96   17.90
   3  -1  -5  451.15   18.20
   3  -1  -5  459.25   18.00
   3  -1  -5  466.55   17.90
  -4   1   5  242.38    9.90
  -4   1   5  218.68   10.50
  -4   1   5  259.27    9.70
  -4   1   5  252.37   10.00
  -4   1   5  244.98    9.80
  -4   1   5  235.18    9.70
  -4   1   5  240.48    9.60
  -4   1   5  253.87    9.70
  -4   1   5  249.48   10.00
   4  -1  -5  237.58   10.00
   4  -1  -5  244.18    9.70
   4  -1  -5  230.08    9.70
   4  -1  -5  245.28    9.90
   4  -1  -5  226.38   10.00
   4  -1  -5  250.57    9.70
   4  -1  -5  260.17   10.60
   4  -1  -5  232.88    9.60
  -5   1   5    2.60    0.60
  -5   1   5    1.40    0.80
  -5   1   5    2.50    1.60
  -5   1   5    1.50    0.40
  -5   1   5    1.60    0.40
  -5   1   5    1.10    0.80
  -5   1   5    2.70    0.90
   5  -1  -5    2.40    0.60
   5  -1  -5    2.40    0.50
   5  -1  -5    1.90    0.80
   5  -1  -5    2.40    0.40
   5  -1  -5    2.30    0.90
   5  -1  -5    1.30    0.90
   5  -1  -5    2.30    0.50
   5  -1  -5    3.30    1.80
  -6   1   5    0.90    1.60
  -6   1   5    2.40    0.70
  -6   1   5    2.10    0.50
  -6   1   5    1.30    0.50
  -6   1   5    1.50    1.00
  -6   1   5    1.30    0.90
  -6   1   5    2.10    1.10
   6  -1  -5    3.70    1.90
   6  -1  -5    2.00    0.80
   6  -1  -5    2.70    0.50
   6  -1  -5    3.00    1.10
   6  -1  -5    2.10    0.40
   6  -1  -5    3.70    1.20
   6  -1  -5    3.20    0.50
   6  -1  -5    0.30    0.90
  -7   1   5   -1.50    0.90
  -7   1   5   -1.20    1.10
  -7   1   5   -0.20    0.50
  -7   1   5    0.10    0.60
  -7   1   5   -0.80    1.10
   7  -1  -5    0.10    0.50
   7  -1  -5   -0.30    1.10
   7  -1  -5    0.20    1.50
   7  -1  -5    0.30    1.00
   7  -1  -5    0.50    1.10
   7  -1  -5    0.90    1.10
   7  -1  -5    0.10    1.60
   7  -1  -5    0.60    1.40
   7  -1  -5   -0.50    1.00
   7  -1  -5   -0.10    0.30
  -8   1   5   -0.10    1.60
   8  -1  -5    0.10    0.40
   8  -1  -5    0.10    1.50
   8  -1  -5    0.80    1.40
   8  -1  -5   -0.10    0.70
   8  -1  -5    0.30    1.40
   8  -1  -5   -0.10    1.20
  -9   1   5    2.80    2.70
  -9   1   5    2.60    1.70
   9  -1  -5   -0.30    1.90
   9   1   4    4.90    1.10
   9   1   4    9.70    1.90
   9   1   4    4.90    1.30
  -9  -1  -4    7.90    2.20
   8   1   4   46.70    3.30
   8   1   4   42.40    2.80
   8   1   4   40.50    2.50
   8   1   4   42.20    2.80
   8   1   4   38.20    2.50
  -8  -1  -4   41.00    3.00
  -8  -1  -4   41.50    3.70
  -8  -1  -4   46.90    2.80
  -8  -1  -4   42.10    3.60
  -8  -1  -4   42.80    2.90
   7   1   4    2.70    1.30
   7   1   4    0.00    0.90
   7   1   4   -0.80    1.60
   7   1   4    3.90    3.40
   7   1   4   -0.50    0.80
   7   1   4   -0.50    0.60
  -7  -1  -4   -0.10    1.20
  -7  -1  -4    0.70    0.90
  -7  -1  -4    0.60    0.60
  -7  -1  -4   -0.10    1.00
  -7  -1  -4   -1.20    1.30
  -7  -1  -4    0.10    0.70
  -7  -1  -4    0.30    0.90
   6   1   4  230.08    9.60
   6   1   4  246.18   10.20
   6   1   4  231.68   10.00
   6   1   4  231.38   10.00
   6   1   4  235.58   11.40
   6   1   4  237.18    9.60
   6   1   4  232.08    9.40
   6   1   4  233.18    9.70
   6   1   4  236.08    9.70
  -6  -1  -4  238.78    9.70
  -6  -1  -4  248.28    9.60
  -6  -1  -4  250.07    9.60
  -6  -1  -4  235.58   10.20
  -6  -1  -4  245.28   10.50
  -6  -1  -4  231.48    9.70
  -6  -1  -4  243.68   10.10
  -6  -1  -4  232.48   10.80
   5   1   4  826.02   33.30
   5   1   4  824.82   34.60
   5   1   4  838.32   33.30
   5   1   4  838.42   33.50
   5   1   4  835.72   33.30
   5   1   4  838.22   33.30
   5   1   4  860.01   33.30
   5   1   4  902.61   33.70
  -5  -1  -4  887.21   33.30
  -5  -1  -4  890.21   33.30
  -5  -1  -4  855.21   33.40
  -5  -1  -4  895.11   34.40
  -5  -1  -4  866.91   33.60
  -5  -1  -4  830.42   33.70
  -5  -1  -4  834.52   33.70
   4   1   4  546.95   22.20
   4   1   4  573.24   22.20
   4   1   4  580.54   22.20
   4   1   4  573.54   22.80
   4   1   4  567.34   22.20
   4   1   4  552.54   22.20
   4   1   4  568.34   22.30
   4   1   4  553.84   23.40
  -4  -1  -4  561.54   22.50
  -4  -1  -4  568.14   22.20
  -4  -1  -4  553.24   22.50
  -4  -1  -4  565.84   22.30
  -4  -1  -4  561.34   22.30
  -4  -1  -4  593.24   23.20
  -4  -1  -4  600.84   22.60
  -4  -1  -4  561.14   22.50
   3   1   4  532.65   20.20
   3   1   4  508.85   20.00
   3   1   4  488.35   20.00
   3   1   4  515.15   20.00
   3   1   4  509.95   20.00
   3   1   4  498.25   20.00
   3   1   4  512.75   21.00
   3   1   4  526.95   20.00
  -3  -1  -4  508.55   20.00
  -3  -1  -4  479.85   20.10
  -3  -1  -4  519.35   20.00
  -3  -1  -4  495.55   20.00
  -3  -1  -4  517.75   20.10
  -3  -1  -4  497.15   20.20
  -3  -1  -4  535.05   20.00
   2   1   4 2328.27   91.59
   2   1   4 2316.27   91.59
   2   1   4 2350.26   91.59
   2   1   4 2530.05   92.49
   2   1   4 2341.37   91.59
   2   1   4 2284.87   91.59
  -2  -1  -4 2343.37   91.59
  -2  -1  -4 2355.16   91.59
  -2  -1  -4 2339.57   91.59
  -2  -1  -4 2252.37   91.69
  -2  -1  -4 2629.94   92.39
   1   1   4   -0.60    0.20
   1   1   4   -0.70    0.70
   1   1   4    0.30    0.30
   1   1   4   -0.40    0.30
   1   1   4   -0.60    0.30
   1   1   4   -0.50    0.30
  -1  -1  -4   -0.60    0.40
  -1  -1  -4   -0.50    0.30
  -1  -1  -4   -0.10    0.30
  -1  -1  -4    0.60    0.80
  -1  -1  -4   -0.50    0.30
  -1  -1  -4   -0.40    0.30
  -1  -1  -4   -0.10    0.30
  -1  -1  -4   -0.60    0.20
   0   1   4  512.15   19.80
   0   1   4  450.35   20.40
   0   1   4  522.85   19.80
   0   1   4  525.95   19.90
   0   1   4  528.15   20.60
   0   1   4  501.45   19.80
   0   1   4  519.45   19.80
   0  -1  -4  518.85   19.80
   0  -1  -4  512.85   19.80
   0  -1  -4  496.25   19.80
   0  -1  -4  515.85   19.80
   0  -1  -4  520.05   19.80
   0  -1  -4  537.05   20.50
   0  -1  -4  473.55   19.60
   0  -1  -4  479.45   19.90
  -1   1   4   13.00    0.80
  -1   1   4   11.00    1.00
  -1   1   4   12.70    0.80
  -1   1   4   11.80    1.60
  -1   1   4   11.90    0.80
  -1   1   4   10.90    0.80
  -1   1   4   11.50    0.80
   1  -1  -4   13.00    1.80
   1  -1  -4   13.30    0.80
   1  -1  -4   11.80    1.00
   1  -1  -4   11.80    0.80
   1  -1  -4   10.60    0.80
   1  -1  -4   13.60    0.80
  -2   1   4  386.16   14.90
  -2   1   4  332.07   14.90
  -2   1   4  385.66   15.50
  -2   1   4  364.96   14.80
  -2   1   4  343.97   14.70
  -2   1   4  391.36   14.70
  -2   1   4  370.56   14.80
  -2   1   4  354.46   14.70
  -2   1   4  382.26   14.80
  -2   1   4  424.46   14.80
  -2   1   4  393.86   14.70
   2  -1  -4  394.96   14.80
   2  -1  -4  376.26   14.70
   2  -1  -4  416.66   15.50
   2  -1  -4  318.47   14.90
   2  -1  -4  373.36   14.80
   2  -1  -4  379.76   14.80
   2  -1  -4  398.16   14.70
   2  -1  -4  376.96   14.90
   2  -1  -4  365.56   14.60
  -3   1   4    8.10    1.20
  -3   1   4    5.20    0.80
  -3   1   4    4.00    0.70
  -3   1   4    6.20    0.90
  -3   1   4    4.90    0.60
  -3   1   4    4.30    0.90
  -3   1   4    6.00    0.70
  -3   1   4    4.30    0.80
  -3   1   4    2.70    0.50
   3  -1  -4    3.40    0.70
   3  -1  -4    4.30    0.80
   3  -1  -4    4.80    0.70
   3  -1  -4    3.50    0.60
   3  -1  -4    4.60    0.70
   3  -1  -4    2.90    0.50
   3  -1  -4    5.20    0.90
   3  -1  -4    4.70    0.70
   3  -1  -4    4.30    1.00
  -4   1   4  790.12   29.70
  -4   1   4  745.43   29.90
  -4   1   4  808.92   29.70
  -4   1   4  769.92   30.00
  -4   1   4  737.33   29.70
  -4   1   4  727.23   30.40
  -4   1   4  786.22   30.10
  -4   1   4  875.31   30.10
   4  -1  -4  748.83   29.90
   4  -1  -4  739.13   29.70
   4  -1  -4  673.53   30.50
   4  -1  -4  760.12   29.70
   4  -1  -4  753.82   30.10
   4  -1  -4  811.02   30.40
   4  -1  -4  772.72   30.00
   4  -1  -4  798.82   29.70
   4  -1  -4  726.83   29.70
   4  -1  -4  748.53   30.00
  -5   1   4   15.30    1.00
  -5   1   4   12.80    1.80
  -5   1   4   15.80    1.10
  -5   1   4   15.10    0.90
  -5   1   4   13.70    1.50
  -5   1   4   15.30    0.90
  -5   1   4   11.20    1.50
  -5   1   4   10.80    1.50
   5  -1  -4   12.90    2.00
   5  -1  -4   14.70    1.60
   5  -1  -4   15.40    1.10
   5  -1  -4   13.30    0.90
   5  -1  -4   11.90    1.60
   5  -1  -4   15.00    1.00
   5  -1  -4   12.80    1.50
   5  -1  -4   13.80    1.80
   5  -1  -4   12.30    1.30
   5  -1  -4   12.70    0.80
  -6   1   4    0.20    0.90
  -6   1   4   -0.90    0.90
  -6   1   4   -0.50    0.30
  -6   1   4    0.30    0.50
   6  -1  -4    1.30    1.10
   6  -1  -4    0.50    1.50
   6  -1  -4   -0.80    1.00
   6  -1  -4    0.50    0.90
   6  -1  -4    0.20    0.30
   6  -1  -4   -0.60    0.80
   6  -1  -4    0.60    0.40
   6  -1  -4    0.20    0.30
   6  -1  -4   -0.90    0.70
   6  -1  -4    0.70    1.10
  -7   1   4    4.50    1.20
  -7   1   4    4.60    0.70
  -7   1   4    7.10    1.40
  -7   1   4    4.20    1.70
   7  -1  -4    5.10    0.80
   7  -1  -4    6.70    1.30
   7  -1  -4    2.70    1.50
   7  -1  -4    3.30    1.40
   7  -1  -4    6.00    1.20
   7  -1  -4    5.40    1.10
   7  -1  -4    3.90    1.20
  -8   1   4   22.20    2.90
  -8   1   4   17.40    2.70
   8  -1  -4   18.70    1.90
   8  -1  -4   15.10    3.80
   8  -1  -4   17.90    3.80
   8  -1  -4   24.30    3.10
  -9   1   4    0.40    2.30
  -9   1   4   -1.70    1.50
   9  -1  -4   -0.90    1.80
   9   1   3    9.50    1.10
   9   1   3   11.60    2.00
   9   1   3   13.80    2.20
   8   1   3   46.20    2.70
   8   1   3   46.20    2.60
   8   1   3   45.30    2.80
   8   1   3   51.39    3.50
   8   1   3   46.40    6.20
   8   1   3   48.40    2.90
  -8  -1  -3   51.99    3.90
  -8  -1  -3   54.59    3.90
  -8  -1  -3   47.80    2.90
  -8  -1  -3   51.49    2.80
  -8  -1  -3   48.80    3.00
   7   1   3   35.60    2.10
   7   1   3   34.10    2.70
   7   1   3   35.90    3.10
   7   1   3   36.60    2.90
   7   1   3   32.80    2.10
   7   1   3   32.00    4.50
   7   1   3   36.90    5.10
   7   1   3   32.60    2.00
  -7  -1  -3   33.30    2.90
  -7  -1  -3   37.00    2.90
  -7  -1  -3   34.50    2.20
  -7  -1  -3   36.50    2.10
  -7  -1  -3   32.90    2.90
  -7  -1  -3   34.60    2.30
  -7  -1  -3   35.70    2.00
   6   1   3  475.65   20.50
   6   1   3  484.25   19.50
   6   1   3  494.15   19.50
   6   1   3  475.05   19.20
   6   1   3  484.85   19.50
   6   1   3  462.75   18.90
   6   1   3  491.35   19.70
  -6  -1  -3  496.85   20.90
  -6  -1  -3  483.55   19.20
  -6  -1  -3  482.55   19.20
  -6  -1  -3  499.55   19.10
  -6  -1  -3  497.85   19.60
  -6  -1  -3  511.25   19.20
  -6  -1  -3  476.45   19.70
   5   1   3  136.19    5.60
   5   1   3  134.49    5.60
   5   1   3  133.99    5.50
   5   1   3  142.39    6.10
   5   1   3  135.99    5.70
   5   1   3  134.19    5.90
   5   1   3  135.89    6.00
   5   1   3  136.19    5.60
   5   1   3  130.59    6.80
  -5  -1  -3  140.59    6.50
  -5  -1  -3  136.69    5.70
  -5  -1  -3  132.19    6.10
  -5  -1  -3  134.99    5.70
  -5  -1  -3  131.99    6.10
  -5  -1  -3  136.89    6.00
  -5  -1  -3  142.69    5.60
  -5  -1  -3  141.49    5.60
   4   1   3    6.90    0.80
   4   1   3    9.60    1.60
   4   1   3    6.40    0.80
   4   1   3    5.90    1.00
   4   1   3    9.20    0.80
   4   1   3    8.70    0.80
   4   1   3    8.20    0.80
   4   1   3    8.40    1.40
  -4  -1  -3    8.30    0.90
  -4  -1  -3    8.00    1.50
  -4  -1  -3    8.90    0.90
  -4  -1  -3    7.30    1.20
  -4  -1  -3    9.00    1.10
  -4  -1  -3    8.30    0.80
   3   1   3   74.09    4.10
   3   1   3   72.69    3.30
   3   1   3   76.59    3.20
   3   1   3   76.19    3.20
   3   1   3   76.99    3.20
   3   1   3   77.09    3.20
   3   1   3   74.49    3.20
   3   1   3   76.49    3.40
  -3  -1  -3   80.29    3.20
  -3  -1  -3   73.89    3.40
  -3  -1  -3   75.29    3.40
  -3  -1  -3   73.79    3.20
  -3  -1  -3   79.69    3.20
  -3  -1  -3   74.59    3.20
  -3  -1  -3   75.19    3.40
   2   1   3  486.65   18.90
   2   1   3  489.35   19.60
   2   1   3  471.45   18.90
   2   1   3  500.35   19.00
   2   1   3  493.15   18.90
   2   1   3  479.15   18.90
   2   1   3  481.85   19.00
   2   1   3  476.15   18.90
  -2  -1  -3  490.05   18.90
  -2  -1  -3  500.55   19.60
  -2  -1  -3  490.65   18.90
  -2  -1  -3  485.65   18.90
  -2  -1  -3  464.95   19.00
  -2  -1  -3  492.25   18.90
  -2  -1  -3  481.05   19.00
  -2  -1  -3  477.85   19.00
   1   1   3   90.19    3.70
   1   1   3   90.19    3.70
   1   1   3   92.89    3.70
   1   1   3   93.99    3.70
   1   1   3   89.39    3.80
   1   1   3   93.29    3.70
   1   1   3   93.69    4.40
   1   1   3   93.09    3.70
  -1  -1  -3   91.29    3.70
  -1  -1  -3   93.09    4.30
  -1  -1  -3   89.09    3.70
  -1  -1  -3   90.49    3.70
  -1  -1  -3   89.79    3.70
  -1  -1  -3   87.79    3.80
  -1  -1  -3   93.89    3.70
  -1  -1  -3   92.39    3.80
   0   1   3  183.58    7.10
   0   1   3  177.78    7.10
   0   1   3  184.48    7.10
   0   1   3  184.68    7.20
   0   1   3  176.78    7.60
   0   1   3  160.68    7.60
   0   1   3  182.98    7.10
   0  -1  -3  176.58    7.60
   0  -1  -3  170.48    7.20
   0  -1  -3  184.78    7.10
   0  -1  -3  180.08    7.10
   0  -1  -3  181.28    7.10
   0  -1  -3  174.98    7.00
   0  -1  -3  187.28    7.10
   0  -1  -3  180.58    7.10
  -1   1   3 2203.88   87.09
   1  -1  -3 2279.47   86.99
  -2   1   3 1048.10   44.90
  -2   1   3 1259.77   45.50
  -2   1   3 1160.28   44.90
  -2   1   3 1102.09   44.90
  -2   1   3 1183.28   44.90
  -2   1   3 1169.88   45.00
  -2   1   3 1214.68   45.00
  -2   1   3 1125.89   45.00
  -2   1   3 1176.08   44.90
  -2   1   3 1167.68   45.00
   2  -1  -3 1130.29   44.90
   2  -1  -3 1120.99   44.90
   2  -1  -3 1137.49   45.00
   2  -1  -3 1123.89   45.00
   2  -1  -3 1166.08   44.90
   2  -1  -3 1163.18   44.90
   2  -1  -3 1151.78   44.90
   2  -1  -3 1164.98   44.90
   2  -1  -3 1286.47   45.40
  -3   1   3   78.39    3.30
  -3   1   3   73.49    3.30
  -3   1   3   77.79    3.10
  -3   1   3   76.99    3.10
  -3   1   3   68.29    3.40
  -3   1   3   73.09    3.00
  -3   1   3   77.19    3.20
  -3   1   3   70.89    3.50
  -3   1   3   67.19    3.50
   3  -1  -3   73.09    3.30
   3  -1  -3   71.49    3.00
   3  -1  -3   73.39    3.20
   3  -1  -3   78.69    3.30
   3  -1  -3   76.29    3.70
   3  -1  -3   70.99    3.10
   3  -1  -3   73.79    3.30
   3  -1  -3   77.59    3.10
   3  -1  -3   73.49    3.10
  -4   1   3  265.97    9.90
  -4   1   3  253.47   10.40
  -4   1   3  253.97   10.30
  -4   1   3  254.67   10.10
  -4   1   3  258.87    9.90
  -4   1   3  237.68   10.30
  -4   1   3  255.77    9.90
  -4   1   3  252.77    9.90
  -4   1   3  250.97   10.30
   4  -1  -3  254.97   10.70
   4  -1  -3  258.97    9.90
   4  -1  -3  246.48   10.20
   4  -1  -3  251.37   10.20
   4  -1  -3  244.48    9.90
   4  -1  -3  264.87   10.50
   4  -1  -3  255.37    9.90
   4  -1  -3  241.18    9.90
   4  -1  -3  254.07   10.20
  -5   1   3    0.00    0.30
  -5   1   3    1.10    0.80
  -5   1   3    0.00    0.20
  -5   1   3   -0.50    0.80
  -5   1   3   -0.80    0.70
   5  -1  -3   -0.40    0.30
   5  -1  -3    0.80    0.60
   5  -1  -3   -0.20    0.20
   5  -1  -3   -1.30    1.10
   5  -1  -3    0.90    0.80
   5  -1  -3   -1.10    0.80
   5  -1  -3    0.80    0.90
  -6   1   3    3.10    1.00
  -6   1   3    2.80    0.40
  -6   1   3    2.40    0.50
  -6   1   3    1.70    1.00
  -6   1   3    3.50    1.10
   6  -1  -3    1.60    0.70
   6  -1  -3    3.40    1.10
   6  -1  -3    2.50    0.30
   6  -1  -3    2.70    0.90
   6  -1  -3    2.40    0.40
   6  -1  -3    2.00    1.30
   6  -1  -3    3.20    1.20
   6  -1  -3    2.60    0.40
   6  -1  -3    2.80    1.10
   6  -1  -3    2.70    0.40
  -7   1   3    5.80    0.60
   7  -1  -3    4.50    1.40
   7  -1  -3    2.70    1.50
   7  -1  -3    2.80    1.90
   7  -1  -3    3.70    0.90
   7  -1  -3    4.20    1.20
  -8   1   3    3.80    1.40
  -8   1   3    6.10    1.60
   8  -1  -3    6.00    1.10
   8  -1  -3    4.20    1.50
   8  -1  -3    3.80    1.90
  -9   1   3    1.70    2.30
  -9   1   3   -1.90    2.00
   9  -1  -3    0.50    2.30
   9  -1  -3    0.80    1.90
   9   1   2    1.50    1.00
   9   1   2    1.40    0.90
   9   1   2    1.00    1.70
   9   1   2    2.70    4.20
  -9  -1  -2    1.90    1.60
  -9  -1  -2    0.40    2.30
  -9  -1  -2    3.70    1.70
  -9  -1  -2    1.70    1.20
   8   1   2   77.79    3.90
   8   1   2   80.99    4.00
   8   1   2   85.69    8.00
   8   1   2   92.19    4.70
   8   1   2   80.59    4.30
   8   1   2   84.99    4.00
  -8  -1  -2   86.59    4.10
  -8  -1  -2   86.69    4.00
  -8  -1  -2   87.89    4.90
  -8  -1  -2   90.09    4.00
  -8  -1  -2   90.69    5.00
  -8  -1  -2   88.39    4.00
   7   1   2  281.97   11.50
   7   1   2  291.27   12.90
   7   1   2  297.67   12.00
   7   1   2  275.07   11.50
   7   1   2  269.47   13.00
   7   1   2  282.47   11.50
   7   1   2  290.57   12.10
   7   1   2  285.87   11.50
  -7  -1  -2  289.47   12.20
  -7  -1  -2  286.47   12.20
  -7  -1  -2  287.87   11.50
  -7  -1  -2  295.37   11.50
  -7  -1  -2  299.07   11.50
  -7  -1  -2  284.17   12.20
   6   1   2   22.00    2.80
   6   1   2   23.30    3.30
   6   1   2   23.30    1.70
   6   1   2   22.20    1.90
   6   1   2   24.60    1.50
   6   1   2   24.10    1.40
   6   1   2   21.50    1.40
   6   1   2   23.20    2.10
  -6  -1  -2   24.40    1.50
  -6  -1  -2   22.90    1.60
  -6  -1  -2   24.40    2.20
  -6  -1  -2   21.30    1.50
  -6  -1  -2   17.20    2.00
  -6  -1  -2   24.00    1.50
  -6  -1  -2   23.10    2.20
   5   1   2   74.09    3.20
   5   1   2   79.49    3.70
   5   1   2   79.89    4.50
   5   1   2   72.19    3.20
   5   1   2   71.19    3.50
   5   1   2   71.39    3.60
   5   1   2   72.19    3.00
  -5  -1  -2   74.09    3.20
  -5  -1  -2   75.29    3.30
  -5  -1  -2   76.99    3.20
  -5  -1  -2   71.89    3.70
  -5  -1  -2   67.69    3.70
  -5  -1  -2   73.89    3.20
  -5  -1  -2   73.69    3.60
   4   1   2   53.09    2.30
   4   1   2   53.89    3.30
   4   1   2   60.29    2.40
   4   1   2   56.89    2.40
   4   1   2   56.19    2.40
   4   1   2   52.19    2.80
   4   1   2   48.20    2.70
   4   1   2   49.99    2.60
   4   1   2   54.99    2.40
  -4  -1  -2   55.69    2.40
  -4  -1  -2   55.89    2.40
  -4  -1  -2   49.80    2.70
  -4  -1  -2   55.09    3.20
  -4  -1  -2   57.89    2.40
  -4  -1  -2   54.99    2.80
  -4  -1  -2   56.79    2.40
   3   1   2   20.10    1.00
   3   1   2   19.70    1.00
   3   1   2   16.80    1.80
   3   1   2   18.50    1.20
   3   1   2   19.90    1.00
   3   1   2   19.10    1.40
   3   1   2   19.60    1.00
   3   1   2   18.60    1.00
  -3  -1  -2   19.00    1.20
  -3  -1  -2   18.30    1.30
  -3  -1  -2   19.20    1.00
  -3  -1  -2   19.20    1.00
  -3  -1  -2   22.30    1.90
  -3  -1  -2   19.60    1.00
  -3  -1  -2   15.40    1.30
   2   1   2  297.07   11.50
   2   1   2  293.67   11.40
   2   1   2  279.77   11.40
   2   1   2  291.07   11.40
   2   1   2  294.57   11.40
   2   1   2  292.17   11.40
   2   1   2  287.77   11.40
  -2  -1  -2  288.87   11.40
  -2  -1  -2  290.77   11.50
  -2  -1  -2  291.47   11.40
  -2  -1  -2  282.37   11.40
  -2  -1  -2  292.27   11.40
  -2  -1  -2  282.37   11.50
  -2  -1  -2  292.27   11.50
   1   1   2  786.12   29.60
   1   1   2  754.82   29.60
   1   1   2  739.93   29.60
   1   1   2  759.32   29.60
   1   1   2  733.93   29.60
   1   1   2  746.73   29.60
   1   1   2  855.01   30.10
   1   1   2  767.42   29.60
  -1  -1  -2  704.53   29.70
  -1  -1  -2  742.33   29.60
  -1  -1  -2  740.73   29.70
  -1  -1  -2  751.62   29.60
  -1  -1  -2  764.52   29.60
  -1  -1  -2  764.92   29.60
  -1  -1  -2  777.42   29.60
  -1  -1  -2  856.01   30.10
   0   1   2  881.71   35.40
   0   1   2  849.91   35.40
   0   1   2  860.81   35.40
   0   1   2  926.01   35.40
   0   1   2  907.61   35.40
   0   1   2 1038.60   35.80
   0  -1  -2  923.21   35.40
   0  -1  -2  928.71   35.40
   0  -1  -2  931.01   35.80
  -1   1   2   44.60    1.70
  -1   1   2   41.20    1.70
  -1   1   2   41.40    1.90
  -1   1   2   34.20    1.70
  -1   1   2   40.00    1.70
  -1   1   2   37.50    2.00
  -1   1   2   34.50    1.70
  -1   1   2   42.00    1.80
  -1   1   2   39.80    1.70
   1  -1  -2   39.20    1.70
   1  -1  -2   40.00    1.70
   1  -1  -2   40.10    1.80
   1  -1  -2   40.20    1.70
   1  -1  -2   41.20    1.70
   1  -1  -2   38.00    1.60
   1  -1  -2   40.90    1.70
   1  -1  -2   39.70    2.00
   1  -1  -2   39.70    1.70
   1  -1  -2   45.10    1.90
  -3   1   2   46.70    2.00
  -3   1   2   48.70    2.00
  -3   1   2   49.60    1.90
  -3   1   2   48.10    2.20
  -3   1   2   47.50    2.30
  -3   1   2   49.00    2.30
  -3   1   2   47.40    2.00
  -3   1   2   46.30    2.30
  -3   1   2   49.20    2.30
   3  -1  -2   47.50    2.40
   3  -1  -2   48.10    2.00
   3  -1  -2   45.70    2.00
   3  -1  -2   49.50    2.50
   3  -1  -2   46.70    2.20
   3  -1  -2   47.20    2.00
   3  -1  -2   48.60    2.30
   3  -1  -2   48.50    2.30
   3  -1  -2   46.40    2.00
  -4   1   2  338.07   13.60
  -4   1   2  336.27   13.10
  -4   1   2  345.77   13.50
  -4   1   2  342.07   13.10
  -4   1   2  332.37   13.50
  -4   1   2  335.87   13.10
   4  -1  -2  335.57   13.10
   4  -1  -2  342.27   13.50
   4  -1  -2  341.47   13.50
   4  -1  -2  333.57   13.30
   4  -1  -2  347.27   13.10
   4  -1  -2  331.17   13.50
   4  -1  -2  352.26   13.50
   4  -1  -2  328.87   13.10
   4  -1  -2  312.97   13.10
  -5   1   2   61.69    3.10
  -5   1   2   59.19    3.20
  -5   1   2   61.59    2.40
  -5   1   2   62.69    2.40
  -5   1   2   59.09    2.50
  -5   1   2   58.39    3.10
  -5   1   2   60.69    2.40
   5  -1  -2   54.79    3.40
   5  -1  -2   58.39    2.90
   5  -1  -2   59.19    3.10
   5  -1  -2   54.59    2.50
   5  -1  -2   53.99    3.10
   5  -1  -2   59.19    2.70
   5  -1  -2   61.29    3.30
   5  -1  -2   62.79    2.50
   5  -1  -2   61.99    3.10
   5  -1  -2   61.09    2.40
  -6   1   2    4.00    1.20
  -6   1   2    5.10    0.70
   6  -1  -2    2.30    1.20
   6  -1  -2    4.40    1.30
   6  -1  -2    1.10    1.30
   6  -1  -2    5.20    0.70
   6  -1  -2    4.40    0.60
   6  -1  -2    5.20    1.10
   6  -1  -2    5.30    0.50
  -7   1   2    0.20    0.40
  -7   1   2   -0.40    1.10
  -7   1   2    0.80    0.40
   7  -1  -2    1.00    0.40
   7  -1  -2   -1.80    1.10
   7  -1  -2    0.50    0.40
   7  -1  -2   -0.40    0.70
   7  -1  -2   -0.80    0.90
   7  -1  -2    0.50    1.10
   7  -1  -2    1.60    1.30
  -8   1   2    3.80    1.60
  -8   1   2    0.30    1.30
   8  -1  -2    3.00    1.60
   8  -1  -2    4.40    0.70
   8  -1  -2    2.80    1.20
   8  -1  -2    2.90    0.50
   8  -1  -2    3.70    0.90
  -9   1   2    6.00    2.40
   9  -1  -2    4.90    4.40
   9  -1  -2    4.30    2.80
   9  -1  -2    5.00    1.80
   9   1   1    1.90    1.30
   9   1   1    5.70    4.10
   9   1   1    3.10    1.80
   9   1   1    4.30    1.00
  -9  -1  -1    4.80    1.30
  -9  -1  -1    3.00    1.80
  -9  -1  -1    2.60    1.10
   8   1   1   54.29    2.90
   8   1   1   46.90    5.70
   8   1   1   52.69    6.50
   8   1   1   60.99    2.80
   8   1   1   52.49    2.90
   8   1   1   60.89    3.70
  -8  -1  -1   57.49    3.00
  -8  -1  -1   54.29    3.00
  -8  -1  -1   65.29    4.00
  -8  -1  -1   67.99    4.00
  -8  -1  -1   57.09    2.90
   7   1   1    8.10    1.00
   7   1   1   10.40    2.20
   7   1   1    8.80    1.30
   7   1   1   12.60    1.90
   7   1   1   11.00    1.60
   7   1   1   11.40    2.50
   7   1   1    8.20    2.00
   7   1   1   10.50    1.30
   7   1   1    7.70    1.10
  -7  -1  -1   10.60    1.40
  -7  -1  -1   11.20    1.40
  -7  -1  -1   11.50    1.40
  -7  -1  -1    7.70    1.40
  -7  -1  -1   12.50    1.20
  -7  -1  -1   12.60    1.90
   6   1   1   10.00    0.90
   6   1   1    8.50    2.00
   6   1   1    8.50    1.00
   6   1   1    7.40    2.00
   6   1   1    6.90    0.90
   6   1   1    9.00    1.00
   6   1   1    7.30    1.40
   6   1   1    8.60    1.70
   6   1   1   10.20    1.40
  -6  -1  -1    9.70    1.60
  -6  -1  -1    8.90    1.10
  -6  -1  -1    8.60    1.10
  -6  -1  -1    7.50    1.00
  -6  -1  -1    8.30    1.10
  -6  -1  -1    6.20    1.10
  -6  -1  -1    8.00    1.20
   5   1   1   94.49    4.00
   5   1   1   88.39    4.20
   5   1   1   95.39    4.90
   5   1   1   98.39    4.00
   5   1   1   92.89    4.40
   5   1   1  101.49    4.50
   5   1   1  101.49    5.00
   5   1   1   93.39    4.40
   5   1   1   97.19    4.00
  -5  -1  -1  103.59    4.00
  -5  -1  -1   96.09    4.00
  -5  -1  -1  100.59    4.00
  -5  -1  -1   94.49    4.50
  -5  -1  -1   98.59    4.00
  -5  -1  -1   95.09    4.50
  -5  -1  -1   88.09    4.50
   4   1   1  159.08    6.90
   4   1   1  163.18    6.60
   4   1   1  169.08    6.60
   4   1   1  162.98    7.20
   4   1   1  158.28    6.80
   4   1   1  165.18    7.00
   4   1   1  178.58    7.30
   4   1   1  164.18    6.60
   4   1   1  160.28    6.60
  -4  -1  -1  172.78    6.60
  -4  -1  -1  166.78    6.90
  -4  -1  -1  156.58    6.90
  -4  -1  -1  163.38    6.60
  -4  -1  -1  171.18    6.60
  -4  -1  -1  164.18    6.60
   3   1   1   72.29    3.00
   3   1   1   72.49    3.00
   3   1   1   75.89    3.00
   3   1   1   70.19    3.00
   3   1   1   68.49    3.30
   3   1   1   74.09    3.60
   3   1   1   70.69    2.90
   3   1   1   70.29    3.20
   3   1   1   71.29    3.20
  -3  -1  -1   74.49    3.00
  -3  -1  -1   71.49    3.30
  -3  -1  -1   76.69    3.00
  -3  -1  -1   74.69    3.30
  -3  -1  -1   71.29    3.60
  -3  -1  -1   73.99    3.10
  -3  -1  -1   73.89    3.30
  -3  -1  -1   77.49    3.00
   2   1   1   93.39    3.70
   2   1   1   91.39    3.70
   2   1   1   92.39    3.70
   2   1   1   89.99    3.60
   2   1   1   94.49    4.10
   2   1   1   86.69    3.80
   2   1   1   96.89    3.70
   2   1   1   89.39    3.80
   2   1   1   91.89    3.80
  -2  -1  -1   87.39    3.80
  -2  -1  -1   87.69    3.80
  -2  -1  -1   97.49    3.70
  -2  -1  -1   89.29    3.80
  -2  -1  -1   95.09    3.70
  -2  -1  -1   84.89    4.00
  -2  -1  -1   96.39    3.70
   1   1   1   70.59    2.80
   1   1   1   69.09    2.80
   1   1   1   70.29    2.80
   1   1   1   67.49    2.70
   1   1   1   63.99    2.80
   1   1   1   68.79    3.00
   1   1   1   67.59    2.80
   1   1   1   64.19    2.80
  -1  -1  -1   67.09    2.80
  -1  -1  -1   68.99    2.80
  -1  -1  -1   70.69    2.80
  -1  -1  -1   69.49    2.80
  -1  -1  -1   69.19    2.80
  -1   1   1  658.73   23.00
  -1   1   1  547.95   23.00
  -1   1   1  555.74   22.90
   1  -1  -1  607.54   22.90
   1  -1  -1  585.04   22.90
   1  -1  -1  597.54   22.90
   1  -1  -1  656.13   23.00
   1  -1  -1  524.25   23.20
  -2   1   1  178.58    7.10
  -2   1   1  178.88    6.90
  -2   1   1  176.88    6.90
  -2   1   1  175.78    7.10
  -2   1   1  199.08    7.00
  -2   1   1  177.18    6.90
  -2   1   1  168.38    7.10
  -2   1   1  181.68    7.10
   2  -1  -1  152.38    6.90
   2  -1  -1  175.38    6.90
   2  -1  -1  166.58    7.10
   2  -1  -1  178.38    7.20
   2  -1  -1  184.78    7.00
   2  -1  -1  177.08    7.10
   2  -1  -1  181.88    7.00
   2  -1  -1  161.98    6.90
   2  -1  -1  174.48    6.90
  -3   1   1   91.19    4.00
  -3   1   1   89.19    3.70
  -3   1   1   90.09    3.70
  -3   1   1   94.59    3.60
  -3   1   1   91.09    4.00
  -3   1   1   90.19    3.90
  -3   1   1   95.29    3.60
   3  -1  -1   98.19    3.70
   3  -1  -1   93.69    3.80
   3  -1  -1   88.89    3.70
   3  -1  -1   89.59    3.70
   3  -1  -1   90.19    3.90
   3  -1  -1   89.09    4.10
   3  -1  -1   92.89    4.00
   3  -1  -1   94.79    3.60
   3  -1  -1  101.09    3.80
   3  -1  -1   96.59    4.00
   3  -1  -1   91.49    4.00
  -4   1   1    0.60    1.10
  -4   1   1    2.20    0.30
  -4   1   1    2.20    0.40
  -4   1   1    2.30    0.80
  -4   1   1    2.80    0.70
   4  -1  -1    1.20    0.60
   4  -1  -1    1.70    0.30
   4  -1  -1    4.20    0.70
   4  -1  -1    2.80    0.80
   4  -1  -1    1.90    0.80
   4  -1  -1    2.30    0.30
   4  -1  -1    2.50    0.40
   4  -1  -1    2.40    0.50
   4  -1  -1    1.70    0.70
  -5   1   1    7.70    0.60
  -5   1   1    8.80    1.60
  -5   1   1    5.50    0.70
  -5   1   1    7.20    0.60
  -5   1   1    4.80    1.00
  -5   1   1    7.00    0.60
   5  -1  -1    9.10    1.40
   5  -1  -1    5.70    0.70
   5  -1  -1    6.90    0.90
   5  -1  -1    7.30    1.40
   5  -1  -1    4.60    1.90
   5  -1  -1    9.00    0.60
  -6   1   1  100.99    4.20
  -6   1   1  106.79    5.00
  -6   1   1   99.89    4.90
  -6   1   1  104.49    4.10
  -6   1   1  105.59    4.20
   6  -1  -1   95.69    4.10
   6  -1  -1  103.49    4.70
   6  -1  -1  105.49    4.10
   6  -1  -1   97.49    4.20
   6  -1  -1  107.79    4.80
   6  -1  -1  104.39    4.80
   6  -1  -1   98.99    4.90
   6  -1  -1  101.59    4.30
   6  -1  -1   98.19    5.10
   6  -1  -1  108.19    5.00
   6  -1  -1  106.69    4.20
  -7   1   1    5.20    0.80
  -7   1   1    4.00    0.60
  -7   1   1    3.40    1.50
   7  -1  -1    3.70    0.70
   7  -1  -1    3.50    0.50
   7  -1  -1    6.20    1.50
   7  -1  -1    2.90    1.20
   7  -1  -1    3.90    1.40
   7  -1  -1    4.30    1.70
   7  -1  -1    1.10    1.20
   7  -1  -1    3.70    0.50
   7  -1  -1    2.00    1.10
  -8   1   1   24.00    3.00
  -8   1   1   22.80    2.80
   8  -1  -1   25.60    1.50
   8  -1  -1   29.50    2.90
   8  -1  -1   31.40    2.70
   8  -1  -1   29.60    1.40
  -9   1   1    3.40    2.30
  -9   1   1    1.60    2.40
   9  -1  -1    1.50    1.60
   9   1   0   97.09    4.60
   9   1   0  106.89    5.80
   9   1   0   96.89    9.60
  -9  -1   0  113.79    6.10
  -9  -1   0  103.39    6.50
  -9  -1   0   98.69    4.80
  -9  -1   0  101.09    4.40
   8   1   0    4.90    0.70
   8   1   0    5.70    2.70
   8   1   0    7.00    1.10
   8   1   0    5.20    0.70
   8   1   0    5.60    1.30
   8   1   0    5.80    2.70
   8   1   0    4.80    0.80
  -8  -1   0    7.80    1.10
  -8  -1   0    6.60    1.60
  -8  -1   0    6.70    0.90
  -8  -1   0   10.20    1.90
  -8  -1   0    6.30    1.10
   7   1   0    8.60    1.50
   7   1   0    8.50    2.30
   7   1   0    6.10    2.40
   7   1   0    9.40    1.60
   7   1   0    9.50    1.80
   7   1   0    8.80    1.90
   7   1   0    6.90    1.00
   7   1   0    6.50    0.80
   7   1   0    6.50    0.80
  -7  -1   0    6.10    1.10
  -7  -1   0    9.20    1.30
  -7  -1   0    9.70    1.20
  -7  -1   0   10.10    1.20
   6   1   0   10.40    1.60
   6   1   0   14.80    2.00
   6   1   0   12.90    0.90
   6   1   0   10.90    1.60
   6   1   0    9.60    0.90
   6   1   0   10.80    1.10
   6   1   0   12.30    1.80
   6   1   0   12.20    2.00
   6   1   0   10.60    1.10
  -6  -1   0   12.30    1.10
  -6  -1   0   11.60    1.10
  -6  -1   0    9.90    1.70
  -6  -1   0   12.50    1.10
  -6  -1   0   11.30    1.70
  -6  -1   0   12.60    1.10
   5   1   0   27.80    1.60
   5   1   0   31.70    1.50
   5   1   0   32.50    2.60
   5   1   0   31.40    2.70
   5   1   0   32.30    1.50
   5   1   0   27.40    1.60
   5   1   0   31.80    2.00
  -5  -1   0   28.60    1.60
  -5  -1   0   27.20    2.10
  -5  -1   0   28.80    1.50
  -5  -1   0   32.20    1.50
  -5  -1   0   33.70    1.60
   4   1   0 1238.08   44.80
   4   1   0 1120.49   44.30
   4   1   0 1131.99   44.30
   4   1   0 1172.68   44.60
   4   1   0 1123.19   44.50
   4   1   0 1265.07   44.90
   4   1   0 1104.69   44.20
   4   1   0 1104.59   44.20
   4   1   0 1108.59   44.50
  -4  -1   0 1128.89   44.60
  -4  -1   0 1111.19   44.20
  -4  -1   0 1125.49   44.20
  -4  -1   0 1112.49   44.20
  -4  -1   0 1170.38   44.60
  -4  -1   0 1135.09   44.30
   3   1   0  211.88    8.40
   3   1   0  216.88    8.90
   3   1   0  231.48    9.00
   3   1   0  216.18    8.40
   3   1   0  219.28    8.50
   3   1   0  215.28    8.50
   3   1   0  214.48    8.70
   3   1   0  208.18    8.60
   3   1   0  207.68    8.60
  -3  -1   0  218.68    8.50
  -3  -1   0  213.58    8.70
  -3  -1   0  212.58    8.40
  -3  -1   0  210.88    8.70
  -3  -1   0  215.78    8.40
  -3  -1   0  208.88    8.60
  -3  -1   0  211.98    8.70
  -3  -1   0  217.18    8.40
   2   1   0 3058.09  113.59
   2   1   0 2813.22  113.49
   1   1   0   16.70    1.10
   1   1   0   16.70    1.20
   1   1   0   16.50    1.10
   1   1   0   15.70    1.40
  -1  -1   0   17.00    1.30
  -1  -1   0   14.80    1.10
  -1  -1   0   16.50    1.30
  -1  -1   0   16.90    1.10
  -1  -1   0   13.70    1.10
  -1   1   0   18.50    1.00
   1  -1   0   23.60    0.90
   1  -1   0   19.90    1.10
   1  -1   0   22.20    1.10
   1  -1   0   24.30    1.00
   1  -1   0   23.70    0.90
   2  -1   0 2618.84  101.19
  -3   1   0  206.28    8.60
  -3   1   0  213.58    8.30
  -3   1   0  218.48    8.30
  -3   1   0  212.48    8.30
  -3   1   0  216.98    8.60
  -3   1   0  205.78    8.60
  -3   1   0  207.18    8.30
   3  -1   0  214.58    8.30
   3  -1   0  210.28    8.30
   3  -1   0  204.98    8.50
   3  -1   0  234.78    8.60
   3  -1   0  215.08    8.60
   3  -1   0  208.58    8.50
   3  -1   0  214.88    8.30
   3  -1   0  203.98    8.70
   3  -1   0  222.78    8.60
  -4   1   0 1107.49   43.80
  -4   1   0 1128.29   43.80
  -4   1   0 1121.89   43.80
  -4   1   0 1142.49   44.30
  -4   1   0 1100.29   43.80
   4  -1   0 1092.89   43.90
   4  -1   0 1100.69   43.80
   4  -1   0 1264.57   44.20
   4  -1   0 1097.99   43.80
   4  -1   0 1121.29   44.10
   4  -1   0 1199.88   44.20
   4  -1   0 1116.59   43.80
   4  -1   0 1165.48   44.20
   4  -1   0 1138.09   44.10
   4  -1   0 1113.99   43.80
  -5   1   0   30.00    1.40
  -5   1   0   27.80    2.10
  -5   1   0   31.00    1.40
  -5   1   0   29.20    1.40
  -5   1   0   29.10    1.30
   5  -1   0   29.90    1.30
   5  -1   0   28.20    2.40
   5  -1   0   27.50    2.20
   5  -1   0   25.50    1.80
   5  -1   0   29.40    1.30
   5  -1   0   28.50    2.00
   5  -1   0   26.30    2.10
   5  -1   0   28.90    1.40
   5  -1   0   26.50    1.50
   5  -1   0   25.30    2.00
   5  -1   0   26.90    1.30
  -6   1   0   11.10    1.70
  -6   1   0   12.40    1.00
  -6   1   0   11.30    0.90
  -6   1   0   12.40    0.90
   6  -1   0   11.50    0.80
   6  -1   0   12.50    2.00
   6  -1   0   11.40    1.00
   6  -1   0   12.90    1.60
   6  -1   0   13.00    0.80
   6  -1   0   15.70    2.30
   6  -1   0   12.80    1.50
   6  -1   0    8.40    1.70
   6  -1   0   11.20    0.90
   6  -1   0    9.10    1.70
  -7   1   0   10.90    0.80
  -7   1   0    8.50    1.00
   7  -1   0    9.60    1.60
   7  -1   0    7.40    1.80
   7  -1   0    8.80    1.00
   7  -1   0   10.20    1.90
   7  -1   0    9.80    1.70
   7  -1   0    9.80    0.80
   7  -1   0    7.00    1.30
   7  -1   0    8.10    0.90
  -8   1   0    6.70    1.20
  -8   1   0    4.00    1.40
  -8   1   0    7.20    1.70
  -8   1   0    6.60    0.70
   8  -1   0    8.00    1.40
   8  -1   0    5.60    0.90
   8  -1   0   10.50    1.80
   8  -1   0    4.00    1.60
   8  -1   0    7.90    1.90
   8  -1   0    5.10    0.70
  -9   1   0  110.99    6.30
  -9   1   0  115.09    7.70
   9  -1   0  109.09    5.80
   9  -1   0  101.09    4.50
   9   1  -1    3.20    3.30
   9   1  -1    2.50    3.00
   9   1  -1    3.10    1.70
   9   1  -1    2.10    0.90
   9   1  -1    2.30    1.00
  -9  -1   1    4.90    2.20
  -9  -1   1    3.60    1.20
  -9  -1   1    1.70    2.10
   8   1  -1   25.00    1.90
   8   1  -1   24.50    1.60
   8   1  -1   28.30    3.20
   8   1  -1   28.60    5.30
   8   1  -1   33.50    2.90
  -8  -1   1   30.20    2.00
  -8  -1   1   28.60    1.80
  -8  -1   1   28.20    2.10
  -8  -1   1   25.40    2.90
  -8  -1   1   32.80    1.90
  -8  -1   1   26.60    3.10
   7   1  -1    3.00    0.70
   7   1  -1    5.60    2.10
   7   1  -1    3.10    0.90
   7   1  -1    3.90    0.60
   7   1  -1    3.70    0.60
   7   1  -1    5.90    1.40
   7   1  -1    1.30    2.20
   7   1  -1    2.60    1.20
  -7  -1   1    5.00    0.70
  -7  -1   1    4.40    0.70
  -7  -1   1    4.30    0.80
  -7  -1   1    1.90    2.00
   6   1  -1  100.99    4.40
   6   1  -1  108.39    4.30
   6   1  -1   99.09    4.40
   6   1  -1  110.09    4.30
   6   1  -1   99.79    5.10
   6   1  -1   93.89    5.70
   6   1  -1  104.09    4.90
   6   1  -1  110.09    4.90
   6   1  -1  107.49    5.30
   6   1  -1  102.39    4.90
  -6  -1   1   97.19    4.50
  -6  -1   1  102.69    4.40
  -6  -1   1  105.89    5.00
  -6  -1   1  106.99    4.30
  -6  -1   1  104.59    5.00
   5   1  -1    4.90    1.20
   5   1  -1    2.40    1.00
   5   1  -1    1.90    1.00
   5   1  -1    2.90    0.60
   5   1  -1    2.60    1.30
   5   1  -1    5.20    0.90
  -5  -1   1    2.00    0.90
  -5  -1   1    3.70    0.90
  -5  -1   1    3.30    0.90
   4   1  -1    2.50    0.40
   4   1  -1    2.20    0.40
   4   1  -1    1.70    0.80
   4   1  -1    1.60    0.40
   4   1  -1    2.20    0.80
   4   1  -1    2.70    0.40
   4   1  -1    2.20    0.90
   4   1  -1    2.50    1.20
   4   1  -1    3.20    0.70
   4   1  -1    1.20    0.60
  -4  -1   1    2.20    0.70
  -4  -1   1    2.70    0.40
  -4  -1   1    3.10    0.40
  -4  -1   1    2.20    0.40
  -4  -1   1    3.50    0.80
  -4  -1   1    2.10    0.40
   3   1  -1   97.19    3.80
   3   1  -1   89.89    4.00
   3   1  -1   92.69    4.00
   3   1  -1   93.29    3.70
   3   1  -1   91.09    3.80
   3   1  -1   93.59    3.80
   3   1  -1   92.69    4.40
   3   1  -1   93.29    4.00
   3   1  -1   96.09    3.80
  -3  -1   1   90.59    4.00
  -3  -1   1   91.99    4.00
  -3  -1   1  101.39    4.30
  -3  -1   1   92.99    3.80
  -3  -1   1   89.19    3.80
  -3  -1   1   92.59    4.00
  -3  -1   1   92.99    3.80
   2   1  -1  174.68    7.00
   2   1  -1  178.88    7.20
   2   1  -1  182.98    7.50
   2   1  -1  180.08    7.10
   2   1  -1  175.98    7.00
   2   1  -1  165.68    7.00
   2   1  -1  184.78    7.00
   2   1  -1  177.28    7.00
   2   1  -1  177.08    7.10
  -2  -1   1  181.38    7.20
  -2  -1   1  172.08    7.10
  -2  -1   1  168.98    7.00
  -2  -1   1  183.88    7.00
  -2  -1   1  180.48    7.10
  -2  -1   1  172.08    7.00
  -2  -1   1  180.78    7.20
  -2  -1   1  177.48    7.00
  -2  -1   1  180.78    7.40
   1   1  -1  571.54   23.00
   1   1  -1  578.44   23.00
   1   1  -1  544.65   23.00
   1   1  -1  623.14   23.30
   1   1  -1  544.05   23.00
   1   1  -1  587.44   23.00
   1   1  -1  609.34   23.00
  -1  -1   1  632.74   23.30
  -1  -1   1  563.94   23.00
  -1  -1   1  589.24   23.00
  -1  -1   1  552.94   23.00
  -1  -1   1  625.94   23.00
  -1   1  -1   67.49    2.60
  -1   1  -1   63.49    2.60
  -1   1  -1   64.29    2.70
   1  -1   1   67.09    2.60
   1  -1   1   65.09    2.90
   1  -1   1   64.09    2.70
   1  -1   1   67.09    2.70
   1  -1   1   65.89    2.70
   1  -1   1   65.59    2.70
  -2   1  -1   97.29    3.60
  -2   1  -1   89.39    3.80
  -2   1  -1   90.79    3.80
  -2   1  -1   93.89    3.90
  -2   1  -1   94.99    3.60
  -2   1  -1   87.89    3.70
  -2   1  -1   91.39    3.60
   2  -1   1   93.89    3.60
   2  -1   1   92.29    3.60
   2  -1   1   91.29    3.60
   2  -1   1   90.39    3.60
   2  -1   1   88.09    3.90
   2  -1   1   89.59    3.70
   2  -1   1   90.19    3.80
  -3   1  -1   71.09    3.20
  -3   1  -1   71.69    2.90
  -3   1  -1   73.09    2.90
  -3   1  -1   72.99    2.90
  -3   1  -1   72.19    3.10
  -3   1  -1   70.89    3.20
  -3   1  -1   72.39    3.30
   3  -1   1   68.69    3.20
   3  -1   1   71.19    2.90
   3  -1   1   71.49    3.10
   3  -1   1   69.49    2.90
   3  -1   1   69.99    2.90
   3  -1   1   73.89    3.40
   3  -1   1   67.69    3.30
   3  -1   1   73.29    2.90
  -4   1  -1  173.08    6.50
  -4   1  -1  163.18    7.00
  -4   1  -1  163.88    6.90
  -4   1  -1  165.78    6.50
  -4   1  -1  151.28    7.20
  -4   1  -1  166.58    6.50
  -4   1  -1  166.98    6.80
   4  -1   1  162.58    6.50
   4  -1   1  166.58    6.50
   4  -1   1  165.88    7.10
   4  -1   1  159.98    6.90
   4  -1   1  162.68    6.80
   4  -1   1  164.88    6.50
   4  -1   1  163.98    6.50
   4  -1   1  161.68    6.80
  -5   1  -1   97.89    4.00
  -5   1  -1  109.79    4.50
  -5   1  -1  100.79    3.90
  -5   1  -1   83.19    4.50
  -5   1  -1   95.59    4.60
   5  -1   1  102.49    4.60
   5  -1   1   95.59    3.90
   5  -1   1   98.79    4.80
   5  -1   1   86.69    4.30
   5  -1   1   96.99    3.90
   5  -1   1   97.39    4.50
   5  -1   1   94.19    4.30
   5  -1   1   96.69    3.90
   5  -1   1   91.99    4.60
  -6   1  -1    8.70    1.60
  -6   1  -1    7.50    0.90
  -6   1  -1    8.90    0.80
  -6   1  -1    8.60    0.90
  -6   1  -1    6.90    1.20
   6  -1   1    9.30    0.90
   6  -1   1    7.70    1.50
   6  -1   1    8.70    1.80
   6  -1   1    7.50    0.80
   6  -1   1   11.80    1.70
   6  -1   1    8.70    1.50
   6  -1   1    7.20    1.30
   6  -1   1    9.00    1.50
   6  -1   1    7.80    0.90
   6  -1   1    9.30    0.90
   6  -1   1    9.50    0.80
  -7   1  -1   12.00    1.10
  -7   1  -1   10.50    1.10
  -7   1  -1    8.60    1.50
  -7   1  -1   11.40    1.10
  -7   1  -1   12.20    1.00
   7  -1   1    8.10    1.20
   7  -1   1    9.60    2.00
   7  -1   1   11.70    2.00
   7  -1   1   12.20    1.90
   7  -1   1    9.80    1.00
   7  -1   1   11.40    1.10
   7  -1   1    7.90    1.00
   7  -1   1    9.00    1.00
   7  -1   1   11.70    2.50
   7  -1   1    9.80    1.90
  -8   1  -1   56.09    2.80
  -8   1  -1   55.29    2.70
  -8   1  -1   66.09    3.90
  -8   1  -1   55.19    2.50
  -8   1  -1   64.09    4.00
   8  -1   1   58.69    2.60
   8  -1   1   62.29    4.90
   8  -1   1   48.20    2.60
   8  -1   1   55.49    2.60
   8  -1   1   58.09    3.50
   8  -1   1   55.19    4.60
   8  -1   1   54.39    2.60
  -9   1  -1    3.50    0.90
  -9   1  -1    4.10    1.80
   9  -1   1    3.20    1.60
   9  -1   1    3.30    0.80
   9  -1   1    4.10    0.80
   9   1  -2    5.50    2.90
   9   1  -2    4.70    1.80
   9   1  -2    5.40    1.00
  -9  -1   2    5.60    1.10
  -9  -1   2    8.10    2.60
   8   1  -2    2.50    0.70
   8   1  -2    1.60    2.20
   8   1  -2    2.10    0.50
   8   1  -2    5.00    2.40
   8   1  -2    3.70    0.80
   8   1  -2    3.20    1.30
  -8  -1   2    4.10    0.70
  -8  -1   2    4.10    0.70
  -8  -1   2    3.90    0.80
  -8  -1   2    2.60    1.60
  -8  -1   2    0.30    1.30
  -8  -1   2    4.20    1.00
   7   1  -2    1.10    0.40
   7   1  -2    0.50    2.40
   7   1  -2   -0.60    1.60
   7   1  -2    3.10    2.20
   7   1  -2   -0.10    0.70
   7   1  -2    0.10    0.60
   7   1  -2    0.80    1.30
  -7  -1   2    0.70    0.90
  -7  -1   2    0.90    0.50
  -7  -1   2    0.80    0.70
  -7  -1   2    1.20    1.10
  -7  -1   2    0.50    0.60
   6   1  -2    3.20    1.50
   6   1  -2    1.30    0.70
   6   1  -2    3.70    0.60
   6   1  -2    2.40    1.90
   6   1  -2    0.70    1.20
  -6  -1   2    2.70    0.90
  -6  -1   2    2.70    0.70
  -6  -1   2    1.60    0.50
   5   1  -2   56.39    2.60
   5   1  -2   63.79    2.50
   5   1  -2   56.79    2.60
   5   1  -2   61.89    3.10
   5   1  -2   52.79    2.60
   5   1  -2   62.89    3.50
   5   1  -2   57.69    3.90
   5   1  -2   59.39    3.20
   5   1  -2   63.99    2.60
   5   1  -2   53.99    3.10
  -5  -1   2   60.99    2.50
  -5  -1   2   55.79    3.00
  -5  -1   2   50.99    3.10
  -5  -1   2   61.39    2.70
  -5  -1   2   60.79    2.60
  -5  -1   2   56.39    3.10
  -5  -1   2   53.19    2.80
   4   1  -2  325.47   13.30
   4   1  -2  352.66   13.50
   4   1  -2  350.26   13.20
   4   1  -2  313.77   13.70
   4   1  -2  334.47   13.60
   4   1  -2  341.47   13.50
   4   1  -2  349.67   13.30
   4   1  -2  333.67   14.10
   4   1  -2  321.17   13.30
  -4  -1   2  326.47   13.60
  -4  -1   2  332.87   13.30
  -4  -1   2  357.16   13.20
  -4  -1   2  342.97   13.60
  -4  -1   2  327.87   13.20
  -4  -1   2  342.47   13.50
  -4  -1   2  347.27   13.20
  -4  -1   2  329.27   13.30
  -4  -1   2  356.26   13.80
   3   1  -2   45.10    2.10
   3   1  -2   45.20    2.10
   3   1  -2   46.20    2.10
   3   1  -2   48.40    2.20
   3   1  -2   47.60    2.00
   3   1  -2   47.30    2.90
   3   1  -2   47.00    2.10
   3   1  -2   46.60    2.30
  -3  -1   2   49.90    2.10
  -3  -1   2   48.40    2.30
  -3  -1   2   48.40    2.30
  -3  -1   2   45.40    2.10
  -3  -1   2   49.80    2.00
  -3  -1   2   46.50    2.60
  -3  -1   2   46.90    2.30
  -3  -1   2   45.50    2.10
  -3  -1   2   50.39    2.10
  -2  -1   2 9999.00  385.96
   1   1  -2   35.40    1.60
   1   1  -2   35.20    1.60
   1   1  -2   37.00    1.70
   1   1  -2   35.60    1.60
   1   1  -2   36.20    1.50
   1   1  -2   37.80    2.10
   1   1  -2   34.70    1.60
  -1  -1   2   36.30    1.60
  -1  -1   2   37.30    1.60
  -1  -1   2   38.70    1.60
  -1  -1   2   36.10    2.00
  -1  -1   2   30.70    1.60
  -1  -1   2   36.00    1.60
  -1  -1   2   38.30    1.60
   0   1  -2  873.11   34.00
   0   1  -2  932.31   34.50
   0   1  -2  894.61   34.00
   0   1  -2  899.21   34.10
   0   1  -2  842.12   34.00
   0   1  -2  779.92   34.00
   0  -1   2  827.72   34.00
   0  -1   2 1005.70   34.50
   0  -1   2  907.31   34.10
   0  -1   2  894.51   34.00
   0  -1   2  825.02   34.00
   0  -1   2  862.11   34.00
  -1   1  -2  749.42   28.40
  -1   1  -2  728.23   28.40
  -1   1  -2  748.33   28.40
  -1   1  -2  657.83   28.40
  -1   1  -2  709.03   28.40
   1  -1   2  744.33   28.40
   1  -1   2  731.23   28.50
   1  -1   2  781.22   29.00
   1  -1   2  752.92   28.40
   1  -1   2  724.83   28.40
   1  -1   2  746.23   28.40
   1  -1   2  735.03   28.40
   1  -1   2  722.03   28.40
  -2   1  -2  295.17   11.30
  -2   1  -2  286.47   11.30
  -2   1  -2  276.07   11.50
  -2   1  -2  286.87   11.40
  -2   1  -2  294.97   11.30
  -2   1  -2  283.67   11.50
  -2   1  -2  302.47   11.80
   2  -1   2  286.37   11.40
   2  -1   2  288.27   11.30
   2  -1   2  284.57   11.30
   2  -1   2  289.67   11.30
   2  -1   2  280.37   11.40
   2  -1   2  302.17   11.90
   2  -1   2  289.77   11.30
   2  -1   2  289.67   11.50
  -3   1  -2   19.00    1.00
  -3   1  -2   20.40    1.60
  -3   1  -2   19.70    1.20
  -3   1  -2   19.60    1.00
  -3   1  -2   18.70    1.00
  -3   1  -2   19.30    1.30
  -3   1  -2   18.70    1.00
  -3   1  -2   17.00    1.30
   3  -1   2   18.60    1.10
   3  -1   2   19.00    1.00
   3  -1   2   18.70    1.20
   3  -1   2   18.20    1.00
   3  -1   2   18.10    1.70
   3  -1   2   18.10    1.00
   3  -1   2   19.30    1.00
   3  -1   2   17.00    1.30
  -4   1  -2   52.89    2.20
  -4   1  -2   49.70    2.50
  -4   1  -2   48.10    2.70
  -4   1  -2   52.59    2.80
  -4   1  -2   46.20    2.60
  -4   1  -2   54.69    2.20
  -4   1  -2   48.60    2.20
   4  -1   2   56.59    3.20
   4  -1   2   48.10    2.70
   4  -1   2   50.89    2.20
   4  -1   2   51.19    2.40
   4  -1   2   50.69    2.20
   4  -1   2   51.19    2.20
   4  -1   2   48.10    2.40
   4  -1   2   52.19    2.20
  -5   1  -2   78.89    3.10
  -5   1  -2   63.49    3.60
  -5   1  -2   73.09    3.10
  -5   1  -2   70.69    3.70
  -5   1  -2   73.99    3.10
  -5   1  -2   73.79    3.70
  -5   1  -2   73.49    3.70
  -5   1  -2   77.69    3.00
   5  -1   2   68.29    3.40
   5  -1   2   75.39    3.70
   5  -1   2   75.89    4.30
   5  -1   2   68.59    3.30
   5  -1   2   64.99    3.50
   5  -1   2   73.99    3.10
   5  -1   2   74.19    3.10
   5  -1   2   72.69    3.10
   5  -1   2   71.59    3.10
  -6   1  -2   21.00    2.20
  -6   1  -2   23.30    2.20
  -6   1  -2   22.70    2.20
  -6   1  -2   24.40    1.40
  -6   1  -2   20.30    1.40
  -6   1  -2   25.60    1.30
   6  -1   2   20.80    2.00
   6  -1   2   27.80    2.80
   6  -1   2   24.80    1.40
   6  -1   2   23.70    1.40
   6  -1   2   20.40    2.40
   6  -1   2   19.10    1.60
   6  -1   2   22.90    1.90
   6  -1   2   25.00    1.40
   6  -1   2   19.80    2.40
   6  -1   2   24.40    2.60
  -7   1  -2  285.97   12.40
  -7   1  -2  294.37   12.40
  -7   1  -2  289.07   11.50
  -7   1  -2  298.37   11.50
  -7   1  -2  290.07   11.60
   7  -1   2  274.57   12.60
   7  -1   2  291.67   11.50
   7  -1   2  282.47   11.50
   7  -1   2  281.37   11.50
   7  -1   2  296.97   11.60
   7  -1   2  295.37   12.30
   7  -1   2  297.57   12.60
   7  -1   2  280.77   11.40
   7  -1   2  289.97   12.10
   7  -1   2  284.37   12.90
   7  -1   2  318.47   12.60
  -8   1  -2   83.29    3.90
  -8   1  -2   93.19    5.10
  -8   1  -2   86.59    3.90
  -8   1  -2   86.19    4.10
  -8   1  -2   84.69    3.80
  -8   1  -2   92.59    5.00
   8  -1   2   85.89    3.80
   8  -1   2   85.89    6.50
   8  -1   2   84.29    3.80
   8  -1   2   90.49    4.60
   8  -1   2   83.59    3.80
  -9   1  -2    1.20    1.00
   9  -1   2    1.20    3.50
   9  -1   2   -0.30    0.80
   9  -1   2    1.30    0.80
   9  -1   2   -0.50    1.40
   9   1  -3    0.30    2.30
   9   1  -3    0.40    0.90
   9   1  -3    1.10    1.70
   9   1  -3   -0.90    0.60
  -9  -1   3    3.20    2.30
  -9  -1   3    0.80    1.20
  -9  -1   3   -1.20    2.00
   8   1  -3    4.90    0.70
   8   1  -3    5.40    1.40
   8   1  -3    4.10    2.20
   8   1  -3    4.30    2.40
   8   1  -3    5.30    0.90
   8   1  -3    4.60    0.80
  -8  -1   3    6.20    1.00
  -8  -1   3    7.60    1.70
  -8  -1   3    5.20    0.80
  -8  -1   3    4.90    0.70
  -8  -1   3    5.00    0.70
   7   1  -3    3.10    1.40
   7   1  -3    6.50    1.10
   7   1  -3    3.00    0.80
   7   1  -3    2.30    1.00
   7   1  -3    2.70    2.50
   7   1  -3    4.40    1.30
   7   1  -3    3.40    0.80
  -7  -1   3    3.80    0.70
  -7  -1   3    2.70    1.30
  -7  -1   3    6.40    1.10
  -7  -1   3    5.10    0.90
  -7  -1   3    6.40    1.70
   6   1  -3    2.70    1.20
   6   1  -3    1.90    0.60
   6   1  -3   -0.80    2.00
   6   1  -3    2.80    1.50
   6   1  -3    3.40    0.90
   6   1  -3    1.80    0.60
   6   1  -3    1.30    1.20
   6   1  -3    2.60    1.20
   6   1  -3    3.40    0.50
  -6  -1   3    4.40    1.90
  -6  -1   3    2.40    0.50
  -6  -1   3    2.90    1.10
  -6  -1   3    2.60    0.60
  -6  -1   3    2.10    0.60
   5   1  -3   -0.60    0.80
   5   1  -3    0.20    0.80
   5   1  -3    0.70    1.70
   5   1  -3    2.70    0.60
   5   1  -3   -0.30    0.70
  -5  -1   3    1.00    0.40
  -5  -1   3    1.20    0.40
   4   1  -3  243.78   10.80
   4   1  -3  252.37    9.80
   4   1  -3  254.47    9.80
   4   1  -3  212.48   10.20
   4   1  -3  243.78    9.80
   4   1  -3  248.38    9.90
   4   1  -3  233.78   10.20
   4   1  -3  213.78   10.10
   4   1  -3  254.17   10.00
  -4  -1   3  247.28    9.80
  -4  -1   3  252.67    9.80
  -4  -1   3  257.77    9.80
  -4  -1   3  281.07   10.20
  -4  -1   3  251.07   10.10
  -4  -1   3  244.88    9.80
  -4  -1   3  257.47    9.80
  -4  -1   3  250.77   10.10
   3   1  -3   76.49    3.20
   3   1  -3   73.79    3.10
   3   1  -3   71.99    3.10
   3   1  -3   67.29    4.00
   3   1  -3   78.29    3.20
   3   1  -3   67.29    3.20
   3   1  -3   72.29    3.20
   3   1  -3   67.99    3.10
   3   1  -3   71.39    3.10
  -3  -1   3   74.79    3.20
  -3  -1   3   72.29    3.10
  -3  -1   3   69.99    3.80
  -3  -1   3   73.19    3.20
  -3  -1   3   76.59    3.10
  -3  -1   3   71.79    3.10
  -3  -1   3   73.89    3.10
  -3  -1   3   70.59    3.10
   2   1  -3 1169.88   44.60
   2   1  -3 1155.28   44.50
   2   1  -3 1254.57   45.30
   2   1  -3 1066.79   44.50
   2   1  -3 1096.69   44.50
   2   1  -3 1109.59   44.50
   2   1  -3 1181.38   44.50
   2   1  -3 1107.99   44.50
  -2  -1   3 1163.38   45.20
  -2  -1   3 1248.18   44.60
  -2  -1   3 1160.98   44.50
  -2  -1   3 1176.48   44.60
  -2  -1   3 1157.88   44.60
  -2  -1   3 1116.09   44.50
  -2  -1   3 1108.59   44.90
  -2  -1   3 1120.89   44.50
   1   1  -3 2261.47   78.39
   1   1  -3 1982.50   77.69
   1   1  -3 2012.60   77.79
   1   1  -3 1948.51   77.69
   1   1  -3 1906.71   77.59
   1   1  -3 1987.70   77.59
  -1  -1   3 1912.31   77.59
  -1  -1   3 2217.38   78.39
  -1  -1   3 1974.40   77.59
  -1  -1   3 1979.10   77.69
  -1  -1   3 1928.01   77.59
   0   1  -3  180.28    7.00
   0   1  -3  173.88    7.00
   0   1  -3  175.88    7.10
   0   1  -3  182.18    7.00
   0   1  -3  172.98    7.20
   0   1  -3  184.68    7.70
   0  -1   3  181.18    7.00
   0  -1   3  175.18    7.70
   0  -1   3  164.98    7.00
   0  -1   3  175.48    7.00
   0  -1   3  174.98    7.00
   0  -1   3  183.78    7.20
  -1   1  -3   93.39    3.70
  -1   1  -3   88.29    3.70
  -1   1  -3   88.19    4.30
  -1   1  -3   92.99    3.70
  -1   1  -3   87.39    3.70
  -1   1  -3   88.39    3.70
  -1   1  -3   87.09    3.80
   1  -1   3   91.09    3.80
   1  -1   3   87.29    3.70
   1  -1   3   90.89    3.70
   1  -1   3   87.09    3.60
   1  -1   3  101.29    4.50
   1  -1   3   92.79    3.70
   1  -1   3   86.59    3.70
   1  -1   3   92.39    3.70
  -2   1  -3  438.36   18.60
  -2   1  -3  468.95   18.70
  -2   1  -3  475.95   18.60
  -2   1  -3  491.25   18.60
  -2   1  -3  494.55   18.60
  -2   1  -3  495.55   18.60
   2  -1   3  489.15   18.60
   2  -1   3  484.75   18.60
   2  -1   3  475.95   18.70
   2  -1   3  440.36   19.70
   2  -1   3  483.05   18.60
   2  -1   3  463.15   18.60
   2  -1   3  471.95   18.60
   2  -1   3  493.95   18.70
  -3   1  -3   72.59    3.20
  -3   1  -3   78.29    3.10
  -3   1  -3   74.49    3.30
  -3   1  -3   71.79    3.40
  -3   1  -3   73.59    3.90
  -3   1  -3   77.49    3.10
   3  -1   3   76.69    3.10
   3  -1   3   73.79    3.20
   3  -1   3   71.59    4.00
   3  -1   3   75.09    3.20
   3  -1   3   74.89    3.20
   3  -1   3   74.49    3.30
   3  -1   3   72.99    3.10
  -4   1  -3    8.30    0.90
  -4   1  -3    8.40    0.80
  -4   1  -3    8.60    1.20
  -4   1  -3    7.10    1.10
  -4   1  -3    5.40    1.20
  -4   1  -3    7.10    1.00
  -4   1  -3    7.30    0.80
  -4   1  -3    8.20    0.80
   4  -1   3    7.40    1.30
   4  -1   3    7.20    0.80
   4  -1   3    9.30    0.80
   4  -1   3    7.50    0.70
   4  -1   3    7.50    0.80
   4  -1   3    8.10    1.40
  -5   1  -3  122.69    6.10
  -5   1  -3  134.19    6.40
  -5   1  -3  146.89    5.60
  -5   1  -3  133.59    5.70
  -5   1  -3  133.99    6.10
  -5   1  -3  138.49    6.20
  -5   1  -3  137.49    5.70
   5  -1   3  141.09    6.20
   5  -1   3  137.49    5.80
   5  -1   3  137.89    5.60
   5  -1   3  132.59    5.80
   5  -1   3  136.49    5.60
   5  -1   3  133.99    5.60
   5  -1   3  141.19    6.90
   5  -1   3  138.99    5.60
  -6   1  -3  483.55   19.70
  -6   1  -3  510.65   19.10
  -6   1  -3  497.45   19.60
  -6   1  -3  498.35   19.10
  -6   1  -3  460.55   19.30
  -6   1  -3  482.45   19.20
  -6   1  -3  485.05   19.90
   6  -1   3  490.95   19.60
   6  -1   3  478.65   19.10
   6  -1   3  491.25   20.40
   6  -1   3  473.15   19.10
   6  -1   3  490.65   19.40
   6  -1   3  478.45   19.20
   6  -1   3  491.45   19.10
   6  -1   3  485.55   19.10
   6  -1   3  495.65   19.80
  -7   1  -3   29.30    2.90
  -7   1  -3   32.70    2.10
  -7   1  -3   33.30    2.10
  -7   1  -3   37.00    2.90
  -7   1  -3   33.90    1.90
  -7   1  -3   31.00    2.80
  -7   1  -3   33.30    1.80
   7  -1   3   34.10    2.10
   7  -1   3   32.80    1.90
   7  -1   3   32.70    3.00
   7  -1   3   34.30    3.20
   7  -1   3   34.20    2.50
   7  -1   3   32.70    4.00
   7  -1   3   34.40    2.00
   7  -1   3   31.50    4.70
   7  -1   3   37.00    2.80
   7  -1   3   31.60    1.90
  -8   1  -3   55.19    3.90
  -8   1  -3   49.00    2.90
  -8   1  -3   51.19    3.90
  -8   1  -3   50.89    2.70
  -8   1  -3   53.19    2.60
   8  -1   3   59.29    6.50
   8  -1   3   47.00    2.60
   8  -1   3   57.69    3.00
   8  -1   3   48.00    2.60
   8  -1   3   46.90    2.60
   8  -1   3   49.30    3.30
  -9   1  -3   17.70    2.20
  -9   1  -3   17.20    2.20
   9  -1   3   11.20    2.10
   9  -1   3   13.30    1.80
   9  -1   3   15.30    1.80
   9  -1   3   13.50    1.80
   9   1  -4    0.20    0.70
   9   1  -4    0.60    1.60
   9   1  -4    1.60    1.00
  -9  -1   4   -0.10    2.40
  -9  -1   4   -0.80    1.50
   8   1  -4   19.80    4.00
   8   1  -4   15.70    3.30
   8   1  -4   17.10    1.30
   8   1  -4   21.10    1.70
   8   1  -4   21.90    2.80
   8   1  -4   17.40    2.80
   8   1  -4   22.80    1.70
  -8  -1   4   19.30    1.50
  -8  -1   4   20.40    2.10
  -8  -1   4   21.00    1.40
  -8  -1   4   26.90    3.00
  -8  -1   4   20.30    1.60
  -8  -1   4   15.80    2.60
   7   1  -4    2.10    1.50
   7   1  -4    5.20    0.80
   7   1  -4    6.80    0.90
   7   1  -4    6.00    3.00
   7   1  -4    3.80    0.80
   7   1  -4    5.50    1.00
   7   1  -4    3.00    1.40
   7   1  -4    5.80    1.20
   7   1  -4    5.70    2.80
   7   1  -4    4.10    1.50
   7   1  -4    5.50    1.40
   7   1  -4    4.70    0.60
  -7  -1   4    4.80    0.70
  -7  -1   4    5.10    0.90
  -7  -1   4    4.80    0.80
  -7  -1   4    5.00    1.30
  -7  -1   4    3.80    1.10
   6   1  -4    0.60    0.40
   6   1  -4   -0.50    1.00
   6   1  -4    0.70    0.40
   6   1  -4   -1.80    1.20
   6   1  -4   -0.20    0.90
   6   1  -4    1.30    0.60
   6   1  -4    0.60    1.00
   6   1  -4   -0.10    0.70
   6   1  -4    0.10    0.70
   6   1  -4   -1.30    1.10
   6   1  -4    0.40    2.20
  -6  -1   4    0.90    1.00
  -6  -1   4   -0.10    0.80
  -6  -1   4    0.50    1.60
  -6  -1   4   -1.10    1.00
  -6  -1   4    0.20    0.60
  -6  -1   4    1.10    0.70
   5   1  -4   13.90    1.60
   5   1  -4   11.20    1.60
   5   1  -4   13.90    2.30
   5   1  -4   12.20    1.60
   5   1  -4   12.00    1.70
   5   1  -4   13.90    1.00
   5   1  -4   13.10    1.60
   5   1  -4   12.50    1.20
   5   1  -4   15.30    1.30
   5   1  -4   14.40    1.20
  -5  -1   4   15.00    1.10
  -5  -1   4   12.90    1.50
  -5  -1   4   14.60    1.20
  -5  -1   4   12.20    1.60
  -5  -1   4   12.00    1.50
  -5  -1   4   15.20    1.30
  -5  -1   4   11.90    1.60
  -5  -1   4   14.40    1.20
   4   1  -4  742.33   29.50
   4   1  -4  720.73   29.90
   4   1  -4  791.22   30.20
   4   1  -4  751.62   29.50
   4   1  -4  749.42   29.60
   4   1  -4  766.62   29.70
   4   1  -4  782.42   29.60
  -4  -1   4  714.43   29.50
  -4  -1   4  777.12   29.80
  -4  -1   4  786.62   29.60
  -4  -1   4  765.42   29.50
  -4  -1   4  792.22   29.80
  -4  -1   4  689.33   29.90
  -4  -1   4  785.02   29.70
  -4  -1   4  761.62   29.60
   3   1  -4    2.60    0.50
   3   1  -4    2.30    0.60
   3   1  -4    5.80    1.40
   3   1  -4    2.90    0.50
   3   1  -4    3.20    0.50
   3   1  -4    3.00    0.70
   3   1  -4    3.40    0.50
   3   1  -4    2.30    0.50
  -3  -1   4    4.00    0.80
  -3  -1   4    3.50    0.50
  -3  -1   4    2.20    1.20
  -3  -1   4    2.80    0.60
  -3  -1   4    4.20    0.70
  -3  -1   4    4.50    0.70
  -3  -1   4    5.20    1.10
  -3  -1   4    2.80    0.50
   2   1  -4  365.66   14.70
   2   1  -4  369.06   15.50
   2   1  -4  375.46   14.80
   2   1  -4  372.06   14.70
   2   1  -4  368.46   14.70
   2   1  -4  362.76   14.60
   2   1  -4  379.66   14.70
  -2  -1   4  359.26   14.70
  -2  -1   4  380.26   15.60
  -2  -1   4  378.26   14.70
  -2  -1   4  366.66   14.60
  -2  -1   4  381.46   14.80
  -2  -1   4  383.06   14.70
  -2  -1   4  379.86   14.70
   1   1  -4   11.00    1.00
   1   1  -4    9.80    1.50
   1   1  -4   11.20    0.80
   1   1  -4   10.60    0.90
   1   1  -4   11.20    0.80
   1   1  -4   10.50    0.90
  -1  -1   4    7.60    1.40
  -1  -1   4   12.00    0.90
  -1  -1   4   11.50    0.70
  -1  -1   4   12.40    1.00
  -1  -1   4   11.10    0.90
  -1  -1   4   11.60    0.80
   0   1  -4  511.15   20.30
   0   1  -4  520.95   20.20
   0   1  -4  534.95   21.10
   0   1  -4  529.65   20.30
   0   1  -4  511.05   20.30
   0   1  -4  518.55   20.40
   0  -1   4  516.95   21.10
   0  -1   4  511.15   20.30
   0  -1   4  505.85   20.30
   0  -1   4  525.85   20.30
   0  -1   4  510.45   20.30
   0  -1   4  528.45   20.40
  -1   1  -4   -0.20    0.20
  -1   1  -4   -0.70    0.30
  -1   1  -4   -0.50    0.30
  -1   1  -4   -0.40    0.30
  -1   1  -4   -0.50    0.90
  -1   1  -4    0.30    0.50
  -1   1  -4   -0.50    0.30
   1  -1   4   -0.40    0.50
   1  -1   4   -1.00    0.30
   1  -1   4   -0.70    0.30
   1  -1   4   -1.10    0.30
   1  -1   4   -1.20    0.30
   1  -1   4   -0.10    0.30
   1  -1   4   -0.50    0.20
   1  -1   4    0.70    1.10
  -2   1  -4 2355.36   90.49
  -2   1  -4 2239.88   90.59
  -2   1  -4 2330.47   90.49
  -2   1  -4 2396.36   90.49
  -2   1  -4 2268.57   90.49
  -2   1  -4 2515.65   91.39
  -2   1  -4 2208.88   90.69
   2  -1   4 2336.77   90.69
   2  -1   4 2329.57   90.49
   2  -1   4 2278.27   90.59
   2  -1   4 2552.34   91.49
   2  -1   4 2297.07   90.49
   2  -1   4 2353.16   90.49
   2  -1   4 2318.67   90.49
  -3   1  -4  526.95   19.80
  -3   1  -4  502.05   19.90
  -3   1  -4  503.75   19.90
  -3   1  -4  501.35   20.10
  -3   1  -4  509.45   19.90
  -3   1  -4  442.66   20.50
  -3   1  -4  530.55   19.80
  -3   1  -4  500.75   20.10
   3  -1   4  527.85   20.10
   3  -1   4  522.15   20.00
   3  -1   4  510.15   19.90
   3  -1   4  507.35   20.90
   3  -1   4  516.35   19.80
   3  -1   4  506.15   19.80
   3  -1   4  488.05   19.90
   3  -1   4  507.65   19.90
  -4   1  -4  583.54   21.80
  -4   1  -4  549.35   22.20
  -4   1  -4  577.04   22.00
  -4   1  -4  562.84   22.70
  -4   1  -4  563.34   21.90
  -4   1  -4  558.84   22.20
  -4   1  -4  562.74   22.00
   4  -1   4  555.54   22.90
   4  -1   4  560.44   21.90
   4  -1   4  554.44   21.80
   4  -1   4  470.35   22.70
   4  -1   4  562.04   21.80
   4  -1   4  570.54   21.80
   4  -1   4  567.24   22.00
   4  -1   4  561.04   21.80
  -5   1  -4  875.71   33.30
  -5   1  -4  879.11   33.30
  -5   1  -4  898.11   34.30
  -5   1  -4  832.12   33.80
  -5   1  -4  838.12   33.40
  -5   1  -4  856.51   33.60
  -5   1  -4  841.82   33.40
  -5   1  -4  851.31   33.80
   5  -1   4  849.81   33.50
   5  -1   4  877.41   33.80
   5  -1   4  847.82   33.30
   5  -1   4  850.11   33.40
   5  -1   4  846.42   33.40
   5  -1   4  873.11   34.70
   5  -1   4  840.92   33.40
   5  -1   4  849.91   33.50
  -6   1  -4  231.78    9.60
  -6   1  -4  244.88    9.50
  -6   1  -4  229.78    9.60
  -6   1  -4  232.58   10.20
  -6   1  -4  248.98    9.50
  -6   1  -4  233.48   10.40
  -6   1  -4  231.58   10.50
  -6   1  -4  245.18   10.00
   6  -1   4  245.18    9.80
   6  -1   4  239.18    9.80
   6  -1   4  234.68    9.50
   6  -1   4  235.18   10.00
   6  -1   4  236.88    9.70
   6  -1   4  238.68   10.20
   6  -1   4  232.68    9.60
   6  -1   4  225.88   11.30
  -7   1  -4    0.00    0.80
  -7   1  -4    0.70    1.10
  -7   1  -4    0.10    0.70
  -7   1  -4    0.10    0.50
  -7   1  -4   -0.20    1.00
  -7   1  -4   -1.30    2.00
  -7   1  -4    1.80    1.40
  -7   1  -4    0.60    0.90
   7  -1   4   -0.60    1.50
   7  -1   4   -0.20    0.70
   7  -1   4    0.40    3.00
   7  -1   4   -1.30    1.50
   7  -1   4    0.10    1.20
   7  -1   4   -0.80    0.50
   7  -1   4   -0.30    1.00
   7  -1   4    0.70    0.70
  -8   1  -4   46.80    3.70
  -8   1  -4   42.50    3.80
  -8   1  -4   41.60    2.90
  -8   1  -4   47.80    3.90
  -8   1  -4   41.60    2.80
  -8   1  -4   44.20    2.60
   8  -1   4   43.40    2.30
   8  -1   4   39.40    2.10
   8  -1   4   44.70    3.30
   8  -1   4   45.90    2.60
   8  -1   4   42.20    2.50
   8  -1   4   44.50    2.50
   8  -1   4   41.10    2.50
  -9   1  -4    6.40    1.40
  -9   1  -4    6.40    1.80
  -9   1  -4    8.80    2.30
   9  -1   4    8.10    1.30
   9  -1   4    7.30    1.90
   9  -1   4    5.90    1.00
   9   1  -5    1.90    0.80
   9   1  -5    2.80    1.90
  -9  -1   5    3.10    2.50
  -9  -1   5    0.60    1.60
   8   1  -5    0.50    0.60
   8   1  -5    1.70    1.50
   8   1  -5    0.40    0.60
   8   1  -5   -0.90    2.50
   8   1  -5   -0.30    0.80
   8   1  -5   -0.30    1.10
   8   1  -5    0.60    0.80
   8   1  -5   -0.40    1.00
  -8  -1   5    0.90    1.10
  -8  -1   5   -0.80    0.70
  -8  -1   5    0.50    1.60
  -8  -1   5    0.70    1.60
  -8  -1   5   -0.60    0.60
  -8  -1   5   -0.80    1.30
  -8  -1   5    0.30    0.80
   7   1  -5   -1.90    1.40
   7   1  -5    0.10    0.70
   7   1  -5    1.20    0.70
   7   1  -5   -4.10    2.80
   7   1  -5    0.30    0.50
   7   1  -5    0.40    1.00
   7   1  -5    0.80    0.90
   7   1  -5    1.30    0.50
   7   1  -5    0.30    1.20
   7   1  -5    0.70    0.80
  -7  -1   5   -0.30    0.70
  -7  -1   5   -0.60    0.90
  -7  -1   5   -1.50    1.10
  -7  -1   5   -0.60    0.60
  -7  -1   5   -0.90    1.30
  -7  -1   5    1.40    1.20
   6   1  -5    1.90    0.80
   6   1  -5    2.40    1.10
   6   1  -5    2.70    0.60
   6   1  -5    2.70    1.00
   6   1  -5    1.80    1.40
   6   1  -5    2.70    0.80
   6   1  -5    2.40    0.50
   6   1  -5    2.10    2.60
   6   1  -5    2.90    1.00
  -6  -1   5    0.80    0.90
  -6  -1   5    2.00    0.80
  -6  -1   5    2.80    2.00
  -6  -1   5    1.40    1.00
  -6  -1   5    0.60    0.90
  -6  -1   5    2.00    0.60
  -6  -1   5    2.00    0.70
  -6  -1   5    1.90    0.70
   5   1  -5    1.90    0.50
   5   1  -5    3.70    0.90
   5   1  -5    1.70    0.70
   5   1  -5    2.70    0.70
   5   1  -5   -0.80    2.10
   5   1  -5    1.70    0.50
   5   1  -5    2.50    1.00
   5   1  -5    2.40    0.80
  -5  -1   5    0.90    0.70
  -5  -1   5    1.50    0.80
  -5  -1   5    1.70    0.60
  -5  -1   5    1.30    0.80
  -5  -1   5    2.50    1.60
  -5  -1   5    2.20    0.70
  -5  -1   5    2.60    0.70
  -5  -1   5    1.20    0.50
   4   1  -5  221.38   10.10
   4   1  -5  235.18    9.60
   4   1  -5  247.78   11.00
   4   1  -5  234.38    9.90
   4   1  -5  227.58    9.70
   4   1  -5  244.28    9.70
   4   1  -5  229.88    9.70
   4   1  -5  256.37    9.80
  -4  -1   5  230.78    9.60
  -4  -1   5  246.58    9.70
  -4  -1   5  247.68    9.70
  -4  -1   5  227.98    9.60
  -4  -1   5  241.48    9.70
  -4  -1   5  224.38   10.70
  -4  -1   5  267.37    9.90
  -4  -1   5  249.28    9.90
  -4  -1   5  241.08    9.70
   3   1  -5  461.05   18.40
   3   1  -5  442.96   18.20
   3   1  -5  429.36   18.20
   3   1  -5  437.56   18.20
   3   1  -5  472.35   19.40
   3   1  -5  469.25   18.20
   3   1  -5  438.56   18.20
  -3  -1   5  508.75   18.30
  -3  -1   5  484.25   19.80
  -3  -1   5  468.75   18.30
  -3  -1   5  463.85   18.30
  -3  -1   5  471.35   18.20
  -3  -1   5  471.05   18.10
  -3  -1   5  469.85   18.20
  -3  -1   5  446.46   18.20
   2   1  -5    5.90    0.80
   2   1  -5    8.20    0.70
   2   1  -5    6.80    0.90
   2   1  -5    5.90    1.70
   2   1  -5    7.20    0.90
   2   1  -5    5.50    1.00
   2   1  -5    7.50    0.90
  -2  -1   5    7.60    1.00
  -2  -1   5    8.80    0.90
  -2  -1   5    9.10    0.90
  -2  -1   5    6.90    0.90
  -2  -1   5    7.90    1.00
  -2  -1   5    8.50    0.60
  -2  -1   5    5.40    1.60
  -2  -1   5    7.00    0.90
   1   1  -5    2.00    1.40
   1   1  -5    0.10    0.40
   1   1  -5   -0.50    0.40
  -1  -1   5   -0.90    0.40
  -1  -1   5    0.00    0.30
  -1  -1   5   -0.40    0.40
  -1  -1   5    0.30    1.20
  -1  -1   5    0.00    0.60
  -1  -1   5    0.10    0.40
  -1  -1   5   -0.60    0.40
   0   1  -5 3017.90  117.69
   0   1  -5 3439.86  118.79
   0   1  -5 3026.00  117.69
   0   1  -5 2987.20  117.69
   0   1  -5 2979.60  117.69
   0   1  -5 2953.30  117.89
   0  -1   5 2976.70  117.69
   0  -1   5 3026.00  117.69
   0  -1   5 3247.97  118.89
   0  -1   5 2970.30  117.79
   0  -1   5 2932.31  117.69
   0  -1   5 2997.90  117.69
  -1   1  -5  138.49    5.70
  -1   1  -5  136.29    6.00
  -1   1  -5  136.89    5.80
  -1   1  -5  139.09    5.70
  -1   1  -5  142.29    5.70
  -1   1  -5  141.29    6.70
  -1   1  -5  140.99    5.60
   1  -1   5  137.09    5.60
   1  -1   5  142.99    5.70
   1  -1   5  134.59    5.70
   1  -1   5  136.19    5.70
   1  -1   5  137.29    5.90
   1  -1   5  140.69    5.60
   1  -1   5  135.99    6.70
   1  -1   5  140.19    5.70
  -2   1  -5   30.40    1.60
  -2   1  -5   29.40    1.60
  -2   1  -5   29.80    1.60
  -2   1  -5   27.10    1.80
  -2   1  -5   29.30    1.60
  -2   1  -5   33.30    2.80
  -2   1  -5   29.60    1.60
  -2   1  -5   30.10    1.60
   2  -1   5   30.30    1.80
   2  -1   5   29.40    1.60
   2  -1   5   29.00    1.50
   2  -1   5   30.60    1.60
   2  -1   5   26.40    2.90
   2  -1   5   28.00    1.70
   2  -1   5   29.20    1.60
   2  -1   5   28.70    1.60
  -3   1  -5   -0.40    0.60
  -3   1  -5    0.10    0.40
  -3   1  -5    0.30    0.40
  -3   1  -5    0.10    0.50
  -3   1  -5    0.50    0.50
  -3   1  -5    0.40    0.50
   3  -1   5    3.30    1.60
   3  -1   5    0.10    0.70
   3  -1   5    0.10    0.40
   3  -1   5    0.20    0.70
   3  -1   5    0.80    0.40
   3  -1   5   -0.20    0.50
   3  -1   5   -0.20    0.40
   3  -1   5   -0.40    0.40
  -4   1  -5 1081.79   40.90
  -4   1  -5 1045.60   39.80
  -4   1  -5 1052.39   39.80
  -4   1  -5 1005.30   40.10
  -4   1  -5 1012.40   40.00
  -4   1  -5  996.00   40.10
  -4   1  -5 1017.90   39.90
  -4   1  -5 1027.80   39.90
   4  -1   5 1038.50   40.00
   4  -1   5 1018.20   39.80
   4  -1   5 1000.60   39.90
   4  -1   5 1038.60   39.80
   4  -1   5  981.40   40.10
   4  -1   5 1024.70   41.20
   4  -1   5 1011.30   39.90
   4  -1   5 1017.90   39.80
  -5   1  -5    7.80    1.70
  -5   1  -5    9.30    1.30
  -5   1  -5    9.40    1.10
  -5   1  -5    8.70    1.10
  -5   1  -5    8.80    1.50
  -5   1  -5    7.00    1.40
  -5   1  -5   10.70    1.80
  -5   1  -5    8.50    1.60
   5  -1   5   10.00    2.10
   5  -1   5    9.40    1.10
   5  -1   5   10.00    1.20
   5  -1   5    9.70    1.20
   5  -1   5   10.90    1.20
   5  -1   5   12.70    1.90
   5  -1   5   10.60    1.50
  -6   1  -5  167.28    8.70
  -6   1  -5  188.58    7.50
  -6   1  -5  180.88    7.70
  -6   1  -5  182.88    8.00
  -6   1  -5  181.08    8.80
  -6   1  -5  183.28    7.70
  -6   1  -5  185.68    7.50
  -6   1  -5  180.08    8.20
   6  -1   5  183.78    7.60
   6  -1   5  183.28    7.60
   6  -1   5  190.48    8.20
   6  -1   5  186.08    7.80
   6  -1   5  174.18    9.70
   6  -1   5  181.38    7.70
   6  -1   5  184.78    7.50
  -7   1  -5   34.20    2.50
  -7   1  -5   33.80    2.00
  -7   1  -5   31.50    3.10
  -7   1  -5   34.80    3.00
  -7   1  -5   37.60    3.10
  -7   1  -5   35.50    2.60
  -7   1  -5   34.00    2.20
  -7   1  -5   34.60    4.40
   7  -1   5   32.10    2.20
   7  -1   5   36.60    2.90
   7  -1   5   34.60    2.40
   7  -1   5   37.00    2.60
   7  -1   5   43.70    5.10
   7  -1   5   30.80    2.10
   7  -1   5   34.50    2.30
  -8   1  -5   21.00    2.10
  -8   1  -5   24.10    3.10
  -8   1  -5   18.10    2.40
  -8   1  -5   18.40    3.50
  -8   1  -5   20.80    2.60
   8  -1   5   22.40    2.10
   8  -1   5   23.10    2.80
   8  -1   5   21.40    1.90
   8  -1   5   17.20    2.00
  -9   1  -5    2.80    1.70
  -9   1  -5    4.30    2.00
   9  -1   5    1.60    1.10
   9  -1   5    2.20    1.70
   9  -1   5    3.50    1.30
   9   1  -6    1.40    0.80
  -9  -1   6   -0.30    1.50
  -9  -1   6    1.00    2.70
   8   1  -6    1.90    1.30
   8   1  -6    2.40    0.90
   8   1  -6    3.50    3.00
   8   1  -6    2.40    1.80
   8   1  -6    1.40    1.00
   8   1  -6    3.20    0.70
   8   1  -6    2.80    1.00
  -8  -1   6    1.70    0.80
  -8  -1   6    4.30    1.40
  -8  -1   6    0.70    1.20
  -8  -1   6    5.10    1.70
  -8  -1   6   -0.10    1.20
  -8  -1   6    0.10    1.70
   7   1  -6   13.50    2.20
   7   1  -6   17.10    1.40
   7   1  -6   13.40    1.90
   7   1  -6   15.10    1.70
   7   1  -6   16.30    1.50
   7   1  -6   17.30    1.80
   7   1  -6   12.20    2.00
  -7  -1   6   17.00    2.00
  -7  -1   6   13.20    1.60
  -7  -1   6   15.60    2.40
  -7  -1   6   14.40    2.40
  -7  -1   6   18.50    2.40
   6   1  -6   16.50    3.30
   6   1  -6   19.20    1.40
   6   1  -6   20.70    1.70
   6   1  -6   18.40    2.20
   6   1  -6   21.60    2.10
   6   1  -6   20.30    2.00
   6   1  -6   22.20    1.90
   6   1  -6   20.10    1.90
   6   1  -6   16.30    2.60
  -6  -1   6   16.80    1.60
  -6  -1   6   21.60    2.20
  -6  -1   6   14.40    2.20
  -6  -1   6   22.40    2.00
  -6  -1   6   20.10    1.60
  -6  -1   6   27.00    3.80
  -6  -1   6   16.40    1.60
  -6  -1   6   19.30    1.90
   5   1  -6    1.10    2.50
   5   1  -6    0.60    0.90
   5   1  -6    0.60    0.90
   5   1  -6    1.20    0.80
   5   1  -6    0.20    0.90
   5   1  -6    0.10    0.50
  -5  -1   6    0.00    0.70
  -5  -1   6    1.70    0.90
  -5  -1   6    1.20    0.80
  -5  -1   6    0.90    0.60
  -5  -1   6    0.10    0.60
  -5  -1   6   -2.10    2.10
  -5  -1   6    1.70    0.80
  -5  -1   6    0.90    0.90
  -5  -1   6    1.10    0.70
   4   1  -6   45.30    2.40
   4   1  -6   45.00    2.40
   4   1  -6   44.10    2.40
   4   1  -6   42.40    2.30
   4   1  -6   39.90    2.60
   4   1  -6   52.59    4.60
  -4  -1   6   47.00    2.40
  -4  -1   6   42.80    2.40
  -4  -1   6   47.10    2.60
  -4  -1   6   49.80    2.40
  -4  -1   6   49.20    2.40
  -4  -1   6   40.60    4.10
  -4  -1   6   47.60    2.50
   3   1  -6   50.49    2.70
   3   1  -6   53.99    2.80
   3   1  -6   54.79    2.70
   3   1  -6   58.19    2.80
   3   1  -6   57.59    2.60
   3   1  -6   51.79    3.00
   3   1  -6   58.19    5.40
  -3  -1   6   57.59    2.80
  -3  -1   6   57.99    2.90
  -3  -1   6   55.19    2.80
  -3  -1   6   62.49    2.60
  -3  -1   6   58.09    2.80
  -3  -1   6   51.89    2.80
   2   1  -6  154.18    6.10
   2   1  -6  154.98    7.50
   2   1  -6  143.39    6.10
   2   1  -6  144.29    6.10
   2   1  -6  144.99    6.30
   2   1  -6  141.79    6.10
  -2  -1   6  147.49    5.80
  -2  -1   6  135.99    6.10
  -2  -1   6  149.88    6.10
  -2  -1   6  148.99    6.00
  -2  -1   6  155.38    6.10
  -2  -1   6  143.19    6.10
  -2  -1   6  135.29    7.40
  -2  -1   6  139.19    6.00
  -2  -1   6  152.58    6.30
  -2  -1   6  144.69    6.10
   1   1  -6   57.59    2.80
   1   1  -6   59.69    2.80
   1   1  -6   60.29    2.80
   1   1  -6   62.99    2.80
   1   1  -6   58.39    3.00
   1   1  -6   58.39    4.20
  -1  -1   6   59.49    2.80
  -1  -1   6   61.99    2.80
  -1  -1   6   61.89    3.00
  -1  -1   6   60.89    2.80
  -1  -1   6   57.99    2.70
  -1  -1   6   61.99    4.40
  -1  -1   6   63.19    2.90
   0   1  -6 2258.77   89.19
   0   1  -6 2295.67   89.09
   0   1  -6 2231.08   89.39
   0   1  -6 2574.04   90.49
   0   1  -6 2320.97   89.09
   0   1  -6 2252.47   89.19
   0   1  -6 2324.67   89.09
   0  -1   6 2232.58   89.09
   0  -1   6 2461.65   90.49
   0  -1   6 2283.27   89.29
   0  -1   6 2222.48   89.19
   0  -1   6 2209.98   89.09
   0  -1   6 2281.27   89.09
  -1   1  -6 1152.38   46.00
  -1   1  -6 1278.97   47.40
  -1   1  -6 1177.28   46.20
  -1   1  -6 1134.89   46.40
  -1   1  -6 1167.68   46.20
  -1   1  -6 1211.38   46.10
  -1   1  -6 1199.08   46.10
   1  -1   6 1196.08   46.10
   1  -1   6 1141.29   46.10
   1  -1   6 1157.68   46.10
   1  -1   6 1211.88   46.10
   1  -1   6 1223.58   47.50
   1  -1   6 1216.48   46.40
   1  -1   6 1143.39   46.00
  -2   1  -6   76.59    3.40
  -2   1  -6   72.99    3.40
  -2   1  -6   80.19    3.30
  -2   1  -6   69.09    3.60
  -2   1  -6   73.59    3.40
  -2   1  -6   78.69    4.60
  -2   1  -6   75.79    3.30
   2  -1   6   73.19    3.40
   2  -1   6   71.89    3.20
   2  -1   6   76.89    3.60
   2  -1   6   71.69    3.30
   2  -1   6   71.49    4.80
   2  -1   6   74.09    3.40
   2  -1   6   75.59    3.30
   2  -1   6   73.39    3.30
  -3   1  -6  766.72   31.10
  -3   1  -6  858.41   31.50
  -3   1  -6  777.62   31.10
  -3   1  -6  799.32   31.10
  -3   1  -6  773.42   31.00
  -3   1  -6  789.32   32.20
  -3   1  -6  788.72   31.10
   3  -1   6  789.72   32.60
   3  -1   6  808.62   31.30
   3  -1   6  811.72   31.20
   3  -1   6  784.52   31.10
   3  -1   6  797.02   31.00
   3  -1   6  794.72   31.10
   3  -1   6  763.12   31.00
   3  -1   6  801.62   31.00
  -4   1  -6    4.70    1.00
  -4   1  -6    3.10    0.70
  -4   1  -6    3.60    0.80
  -4   1  -6    3.80    0.90
  -4   1  -6    4.00    0.70
  -4   1  -6    4.80    1.10
  -4   1  -6    4.20    0.70
   4  -1   6    4.70    1.00
   4  -1   6    3.80    0.80
   4  -1   6    4.60    0.80
   4  -1   6    5.10    0.80
   4  -1   6    4.70    0.80
   4  -1   6    4.90    0.80
   4  -1   6    7.60    3.10
   4  -1   6    7.00    1.20
  -5   1  -6    1.10    0.70
  -5   1  -6    0.20    0.80
  -5   1  -6    0.70    2.20
  -5   1  -6    1.90    1.00
  -5   1  -6    0.80    0.70
  -5   1  -6    0.80    0.80
  -5   1  -6    0.60    0.80
  -5   1  -6    1.60    0.70
   5  -1   6    1.70    0.70
   5  -1   6    1.40    0.80
   5  -1   6    1.20    0.70
   5  -1   6    1.50    0.70
   5  -1   6    1.50    2.60
   5  -1   6    2.60    1.10
   5  -1   6    0.90    0.60
   5  -1   6    3.40    1.30
  -6   1  -6   52.89    3.40
  -6   1  -6   55.19    4.50
  -6   1  -6   48.90    2.80
  -6   1  -6   47.20    3.00
  -6   1  -6   49.40    2.60
  -6   1  -6   55.09    3.30
  -6   1  -6   48.90    3.90
  -6   1  -6   48.10    2.70
   6  -1   6   51.29    3.10
   6  -1   6   56.19    3.30
   6  -1   6   51.59    2.80
   6  -1   6   50.19    2.80
   6  -1   6   45.30    2.70
   6  -1   6   47.60    3.50
   6  -1   6   51.19    2.80
   6  -1   6   45.10    6.10
  -7   1  -6    3.20    1.40
  -7   1  -6    5.20    1.20
  -7   1  -6    9.10    2.60
  -7   1  -6    5.20    1.90
  -7   1  -6    6.50    1.00
  -7   1  -6    5.40    1.10
  -7   1  -6    6.60    1.50
   7  -1   6    3.80    1.10
   7  -1   6    4.80    1.10
   7  -1   6    4.10    1.10
   7  -1   6    8.30    5.40
   7  -1   6    5.80    1.00
   7  -1   6    3.70    0.90
   7  -1   6    5.40    1.50
  -8   1  -6   22.90    3.70
  -8   1  -6   17.10    2.90
  -8   1  -6   14.40    2.50
  -8   1  -6   13.60    2.00
   8  -1   6   15.10    2.60
   8  -1   6   14.30    1.80
   8  -1   6   15.80    2.10
   8  -1   6   15.40    2.30
  -9   1  -6    2.30    1.80
   9  -1   6    0.90    1.70
   9  -1   6    2.40    1.70
   9  -1   6    3.50    1.10
  -9  -1   7    0.30    1.50
   8   1  -7    6.80    1.70
   8   1  -7    3.60    1.00
   8   1  -7    4.90    0.90
   8   1  -7    3.60    1.80
   8   1  -7    4.30    1.10
  -8  -1   7    3.80    0.90
  -8  -1   7    5.40    1.80
  -8  -1   7    3.90    2.00
  -8  -1   7    6.80    1.40
   7   1  -7    5.00    1.10
   7   1  -7    5.60    1.00
   7   1  -7    6.50    1.10
   7   1  -7    9.00    1.60
   7   1  -7    6.80    1.70
   7   1  -7    7.50    2.00
  -7  -1   7    9.50    1.70
  -7  -1   7    5.70    1.20
  -7  -1   7    5.50    1.60
  -7  -1   7    6.10    1.10
  -7  -1   7    6.70    1.00
  -7  -1   7   11.20    2.30
  -7  -1   7    5.00    1.00
  -7  -1   7    7.30    1.50
   6   1  -7    9.60    1.30
   6   1  -7    6.20    3.40
   6   1  -7   11.50    1.90
   6   1  -7    8.80    1.50
   6   1  -7   13.20    1.80
   6   1  -7   10.00    1.70
  -6  -1   7   11.70    2.00
  -6  -1   7    7.30    1.30
  -6  -1   7    9.70    1.50
  -6  -1   7    7.40    1.00
  -6  -1   7   11.40    2.80
  -6  -1   7    6.50    1.20
  -6  -1   7   11.10    1.90
   5   1  -7  214.98   11.10
   5   1  -7  219.18    9.00
   5   1  -7  220.88    9.50
   5   1  -7  226.88    9.10
   5   1  -7  213.68    9.10
   5   1  -7  215.98    9.20
   5   1  -7  216.28    9.20
  -5  -1   7  216.78    9.00
  -5  -1   7  225.08    9.00
  -5  -1   7  209.98    9.10
  -5  -1   7  224.98    9.10
  -5  -1   7  225.08    9.40
  -5  -1   7  243.08    9.40
  -5  -1   7  223.08    9.20
  -5  -1   7  223.98    9.10
  -5  -1   7  196.88   11.10
   4   1  -7   29.50    2.00
   4   1  -7   33.30    2.20
   4   1  -7   39.90    4.90
   4   1  -7   28.40    2.30
   4   1  -7   31.70    2.00
   4   1  -7   31.60    2.10
  -4  -1   7   29.50    2.20
  -4  -1   7   30.90    4.50
  -4  -1   7   28.80    2.00
  -4  -1   7   31.50    1.80
  -4  -1   7   33.90    2.10
  -4  -1   7   32.80    2.10
  -4  -1   7   36.50    2.20
   3   1  -7  497.65   20.00
   3   1  -7  494.55   20.00
   3   1  -7  500.45   19.90
   3   1  -7  515.05   21.50
   3   1  -7  498.45   20.30
   3   1  -7  522.85   20.00
   3   1  -7  541.15   19.90
  -3  -1   7  507.25   19.70
  -3  -1   7  524.35   20.00
  -3  -1   7  465.25   20.10
  -3  -1   7  477.65   21.50
  -3  -1   7  497.95   20.00
  -3  -1   7  498.25   20.00
  -3  -1   7  532.35   20.00
  -3  -1   7  500.15   20.30
   2   1  -7  684.13   27.20
   2   1  -7  722.63   27.10
   2   1  -7  734.63   27.10
   2   1  -7  708.23   27.50
   2   1  -7  744.53   28.70
   2   1  -7  677.13   27.20
  -2  -1   7  695.33   27.20
  -2  -1   7  672.83   27.00
  -2  -1   7  670.73   27.60
  -2  -1   7  627.34   27.20
  -2  -1   7  656.33   26.90
  -2  -1   7  671.33   27.30
  -2  -1   7  724.83   27.30
   1   1  -7  520.45   19.60
   1   1  -7  520.15   21.10
   1   1  -7  489.85   19.90
   1   1  -7  474.95   19.60
   1   1  -7  477.75   19.60
   1   1  -7  505.55   19.50
  -1  -1   7  486.95   19.60
  -1  -1   7  467.85   21.00
  -1  -1   7  490.45   19.30
  -1  -1   7  512.55   19.60
  -1  -1   7  518.15   19.80
  -1  -1   7  473.05   19.60
  -1  -1   7  499.65   19.60
   0   1  -7   10.10    1.20
   0   1  -7   10.50    2.50
   0   1  -7   10.30    1.10
   0   1  -7   11.80    1.20
   0   1  -7    9.60    1.40
   0   1  -7   10.40    1.10
   0   1  -7    9.40    1.00
   0  -1   7    8.70    0.80
   0  -1   7   10.10    1.20
   0  -1   7    7.50    2.10
   0  -1   7    9.20    1.10
   0  -1   7    9.50    1.10
   0  -1   7    8.20    1.50
   0  -1   7    8.90    1.10
  -1   1  -7   16.20    1.40
  -1   1  -7   16.70    2.70
  -1   1  -7   12.40    1.40
  -1   1  -7   13.30    1.30
  -1   1  -7   12.60    1.20
  -1   1  -7   14.20    1.30
  -1   1  -7   13.40    1.10
   1  -1   7   17.90    1.70
   1  -1   7   15.20    1.20
   1  -1   7   13.30    1.20
   1  -1   7   11.10    2.30
   1  -1   7   14.20    1.10
   1  -1   7   13.70    1.20
   1  -1   7   13.10    1.30
  -2   1  -7  739.13   30.80
  -2   1  -7  776.32   30.60
  -2   1  -7  814.02   30.50
  -2   1  -7  772.82   30.60
  -2   1  -7  761.92   30.40
  -2   1  -7  830.42   32.00
  -2   1  -7  766.02   30.70
   2  -1   7  796.12   30.50
   2  -1   7  801.62   30.80
   2  -1   7  809.92   30.50
   2  -1   7  757.72   30.50
   2  -1   7  757.12   32.10
   2  -1   7  770.02   30.60
   2  -1   7  788.12   30.50
   2  -1   7  746.53   30.40
  -3   1  -7   24.70    1.90
  -3   1  -7   26.60    3.60
  -3   1  -7   30.00    1.80
  -3   1  -7   25.50    1.70
  -3   1  -7   23.50    1.90
  -3   1  -7   21.50    1.90
  -3   1  -7   25.90    1.70
   3  -1   7   25.60    1.80
   3  -1   7   25.80    2.10
   3  -1   7   24.60    1.60
   3  -1   7   24.70    1.80
   3  -1   7   28.80    1.90
   3  -1   7   25.60    1.80
   3  -1   7   25.90    3.30
  -4   1  -7  980.00   38.60
  -4   1  -7  950.70   38.70
  -4   1  -7  995.90   38.50
  -4   1  -7 1004.80   38.50
  -4   1  -7 1032.50   38.40
  -4   1  -7  955.10   38.80
  -4   1  -7 1026.70   38.40
  -4   1  -7 1000.70   39.90
   4  -1   7  939.81   38.50
   4  -1   7  963.40   40.30
   4  -1   7  971.90   38.40
   4  -1   7  978.50   38.50
   4  -1   7  925.41   38.80
   4  -1   7 1018.10   38.70
   4  -1   7  993.20   38.40
   4  -1   7 1003.40   38.40
  -5   1  -7   65.99    3.80
  -5   1  -7   69.39    3.30
  -5   1  -7   67.29    3.90
  -5   1  -7   68.89    3.50
  -5   1  -7   70.09    3.30
  -5   1  -7   71.09    3.70
  -5   1  -7   73.49    5.70
  -5   1  -7   63.59    3.60
   5  -1   7   70.19    3.90
   5  -1   7   67.39    3.40
   5  -1   7   69.69    3.40
   5  -1   7   68.99    3.50
   5  -1   7   64.19    3.40
   5  -1   7   71.19    6.80
   5  -1   7   66.79    3.90
  -6   1  -7    0.70    1.00
  -6   1  -7    1.50    0.80
  -6   1  -7    1.00    1.40
  -6   1  -7    4.00    1.30
  -6   1  -7    2.00    1.50
  -6   1  -7    3.90    0.90
  -6   1  -7    2.70    1.20
  -6   1  -7   -0.90    2.30
   6  -1   7   -1.40    1.40
   6  -1   7    3.20    0.90
   6  -1   7    1.20    0.90
   6  -1   7    1.20    0.80
   6  -1   7    2.30    3.30
   6  -1   7    1.80    1.00
  -7   1  -7   71.79    4.50
  -7   1  -7   65.99    3.70
  -7   1  -7   70.49    3.70
  -7   1  -7   68.89    4.50
  -7   1  -7   67.49    4.30
  -7   1  -7   68.59    4.00
   7  -1   7   66.79    3.80
   7  -1   7   66.79    3.80
   7  -1   7   66.99    3.70
   7  -1   7   67.59    3.70
   7  -1   7   63.79    3.70
  -8   1  -7    0.90    1.30
  -8   1  -7    0.30    1.80
  -8   1  -7    2.10    2.50
   8  -1   7    0.10    0.90
   8  -1   7    0.20    1.30
   8  -1   7   -1.90    1.40
   8   1  -8    5.30    2.00
   8   1  -8    4.30    0.90
   8   1  -8    2.80    1.70
   8   1  -8    3.90    1.00
  -8  -1   8    4.80    1.50
  -8  -1   8    3.90    1.60
  -8  -1   8    3.00    2.40
  -8  -1   8    6.50    2.00
   7   1  -8    1.80    2.00
   7   1  -8    1.00    0.80
   7   1  -8    0.30    1.10
   7   1  -8   -0.70    1.30
   7   1  -8    1.30    0.70
   7   1  -8   -0.70    1.40
   7   1  -8    1.00    1.00
  -7  -1   8    1.10    1.40
  -7  -1   8    0.60    1.00
  -7  -1   8    2.30    1.20
  -7  -1   8    0.20    1.30
  -7  -1   8    1.40    1.60
  -7  -1   8    0.80    1.30
  -7  -1   8    2.20    1.50
   6   1  -8    3.10    4.40
   6   1  -8    1.10    1.10
   6   1  -8   -0.10    1.30
   6   1  -8    1.00    1.10
   6   1  -8    0.50    1.40
   6   1  -8    1.90    0.70
  -6  -1   8   -0.40    1.10
  -6  -1   8   -2.20    3.90
  -6  -1   8   -0.20    1.00
  -6  -1   8   -0.10    0.80
  -6  -1   8   -1.00    1.20
  -6  -1   8   -0.70    0.90
  -6  -1   8    2.00    1.10
  -6  -1   8    0.80    1.20
   5   1  -8   17.50    1.70
   5   1  -8   17.40    2.10
   5   1  -8   21.60    2.50
   5   1  -8   28.50    4.30
   5   1  -8   19.60    2.10
   5   1  -8   22.30    2.10
  -5  -1   8   23.10    1.80
  -5  -1   8   17.00    2.00
  -5  -1   8   19.80    3.60
  -5  -1   8   18.90    1.90
  -5  -1   8   21.50    2.20
  -5  -1   8   18.00    2.10
  -5  -1   8   22.60    2.10
   4   1  -8   23.30    3.80
   4   1  -8   23.20    2.00
   4   1  -8   21.80    1.90
   4   1  -8   16.20    2.10
   4   1  -8   24.20    2.10
   4   1  -8   20.60    1.80
  -4  -1   8   22.40    1.80
  -4  -1   8   23.20    1.80
  -4  -1   8   18.20    3.60
  -4  -1   8   21.40    2.10
  -4  -1   8   20.50    1.90
  -4  -1   8   22.90    1.50
  -4  -1   8   19.40    1.90
   3   1  -8   24.20    1.80
   3   1  -8   21.60    1.80
   3   1  -8   24.70    3.70
   3   1  -8   18.50    1.60
   3   1  -8   20.50    1.80
   3   1  -8   18.10    2.00
  -3  -1   8   24.60    1.70
  -3  -1   8   23.20    1.20
  -3  -1   8   21.40    1.90
  -3  -1   8   24.20    1.90
  -3  -1   8   20.70    1.80
  -3  -1   8   22.00    1.90
  -3  -1   8   22.80    1.70
   2   1  -8   37.00    2.20
   2   1  -8   34.10    2.60
   2   1  -8   38.10    2.20
   2   1  -8   35.30    2.10
   2   1  -8   34.40    2.20
   2   1  -8   34.40    4.50
  -2  -1   8   32.20    4.80
  -2  -1   8   35.50    2.10
  -2  -1   8   33.90    2.20
  -2  -1   8   32.80    2.40
  -2  -1   8   37.70    2.30
  -2  -1   8   39.80    2.50
  -2  -1   8   35.00    1.90
  -2  -1   8   37.00    2.20
  -2  -1   8   39.60    2.30
   1   1  -8  881.01   34.60
   1   1  -8  900.51   34.50
   1   1  -8  922.51   34.50
   1   1  -8  881.81   34.90
   1   1  -8  936.41   36.20
   1   1  -8  849.02   34.60
  -1  -1   8  858.91   34.60
  -1  -1   8  903.31   34.50
  -1  -1   8  837.52   34.10
  -1  -1   8  919.01   34.80
  -1  -1   8  854.81   34.60
  -1  -1   8  851.01   34.20
  -1  -1   8  867.41   36.30
   0   1  -8  445.46   18.20
   0   1  -8  468.25   18.00
   0   1  -8  449.26   18.50
   0   1  -8  473.95   19.80
   0   1  -8  431.76   18.10
   0   1  -8  475.15   18.10
   0   1  -8  462.75   18.10
   0  -1   8  436.06   18.10
   0  -1   8  468.65   18.40
   0  -1   8  443.46   18.10
   0  -1   8  462.85   18.10
   0  -1   8  462.15   18.10
   0  -1   8  447.46   17.80
   0  -1   8  447.76   20.00
  -1   1  -8   72.09    3.80
  -1   1  -8   69.49    3.90
  -1   1  -8   76.49    3.50
  -1   1  -8   78.99    3.50
  -1   1  -8   72.89    3.60
  -1   1  -8   77.59    5.70
  -1   1  -8   72.09    3.40
   1  -1   8   75.69    3.90
   1  -1   8   73.49    3.60
   1  -1   8   76.89    5.50
   1  -1   8   79.29    3.30
   1  -1   8   66.99    4.30
   1  -1   8   76.19    3.60
   1  -1   8   71.49    3.50
  -2   1  -8  475.45   19.20
  -2   1  -8  498.05   19.10
  -2   1  -8  461.35   19.50
  -2   1  -8  480.95   19.10
  -2   1  -8  501.65   20.80
  -2   1  -8  486.45   19.00
   2  -1   8  492.15   19.10
   2  -1   8  490.05   19.00
   2  -1   8  446.86   20.80
   2  -1   8  456.65   19.10
   2  -1   8  477.75   19.10
   2  -1   8  476.35   19.10
   2  -1   8  493.85   19.40
  -3   1  -8    1.20    0.70
  -3   1  -8    2.00    0.80
  -3   1  -8    2.30    0.90
  -3   1  -8    1.80    0.70
  -3   1  -8    2.20    1.10
  -3   1  -8    3.30    0.80
  -3   1  -8    5.00    2.40
   3  -1   8    2.10    1.10
   3  -1   8    1.60    0.80
   3  -1   8    1.20    0.70
   3  -1   8   -0.70    2.50
   3  -1   8    2.70    0.70
   3  -1   8    3.40    0.90
   3  -1   8    1.70    0.70
   3  -1   8    1.60    1.00
  -4   1  -8   48.80    2.90
  -4   1  -8   45.90    2.80
  -4   1  -8   51.79    2.80
  -4   1  -8   52.09    5.40
  -4   1  -8   54.09    2.90
  -4   1  -8   49.40    3.10
   4  -1   8   55.09    6.40
   4  -1   8   56.39    2.80
   4  -1   8   49.60    3.30
   4  -1   8   49.30    3.20
   4  -1   8   50.19    3.00
   4  -1   8   53.49    3.00
   4  -1   8   48.80    2.90
  -5   1  -8   -0.30    0.90
  -5   1  -8   -0.10    0.80
  -5   1  -8    1.10    0.90
  -5   1  -8    3.00    1.10
  -5   1  -8    1.80    1.00
  -5   1  -8    1.30    1.00
   5  -1   8    1.60    0.90
   5  -1   8    1.00    6.60
   5  -1   8    1.50    1.00
   5  -1   8    1.40    1.40
   5  -1   8    1.50    1.10
   5  -1   8    0.70    1.30
   5  -1   8    1.70    0.80
   5  -1   8    2.10    0.90
  -6   1  -8  220.48    9.50
  -6   1  -8  215.28    9.80
  -6   1  -8  223.58    9.10
  -6   1  -8  214.48    9.70
  -6   1  -8  225.18   11.70
  -6   1  -8  211.68    9.40
  -6   1  -8  218.98    9.10
  -6   1  -8  217.38    9.30
   6  -1   8  220.48    9.20
   6  -1   8  217.98    9.20
   6  -1   8  208.68    9.20
   6  -1   8  223.78    9.20
   6  -1   8  216.58    9.20
   6  -1   8  214.28   17.80
   6  -1   8  202.08    9.60
   6  -1   8  221.08    9.50
  -7   1  -8   29.10    3.40
  -7   1  -8   31.50    2.70
   7  -1   8   28.70    2.70
   7  -1   8   29.40    2.70
   7  -1   8   29.10    2.80
   7  -1   8   31.00    3.30
   7  -1   8   26.80    2.70
   7  -1   8   30.60    2.60
  -8   1  -8   55.49    4.40
   8  -1   8   58.69    4.10
   8  -1   8   49.40    3.50
   8  -1   8   52.19    3.90
   8   1  -9   -1.30    1.60
   8   1  -9    2.00    0.90
   8   1  -9    0.10    1.10
  -8  -1   9    2.90    2.60
  -8  -1   9   -0.20    1.70
   7   1  -9   41.10    2.70
   7   1  -9   42.70    4.20
   7   1  -9   38.50    2.90
   7   1  -9   40.50    2.60
  -7  -1   9   44.80    3.40
  -7  -1   9   41.70    3.20
  -7  -1   9   30.60    3.40
  -7  -1   9   38.90    3.70
  -7  -1   9   35.20    3.10
  -7  -1   9   34.90    3.30
   6   1  -9   32.60    2.30
   6   1  -9   30.40    3.40
   6   1  -9   30.90    2.60
   6   1  -9   31.90    3.60
   6   1  -9   31.50    2.20
   6   1  -9   34.20    2.90
  -6  -1   9   30.50    2.70
  -6  -1   9   29.60    2.70
  -6  -1   9   28.40    3.00
  -6  -1   9   34.70    2.40
  -6  -1   9   29.40    2.60
  -6  -1   9   29.60    2.60
   5   1  -9   14.90    2.10
   5   1  -9   18.90    2.50
   5   1  -9   16.40    2.10
   5   1  -9   18.30    1.80
   5   1  -9   19.60    2.20
   5   1  -9   24.70    4.80
   5   1  -9   20.50    2.40
  -5  -1   9   13.40    1.90
  -5  -1   9   20.40    1.60
  -5  -1   9   18.40    2.40
  -5  -1   9   20.80    3.90
  -5  -1   9   16.90    1.90
  -5  -1   9   15.90    2.10
  -5  -1   9   17.20    2.00
  -5  -1   9   12.80    2.00
   4   1  -9   18.40    2.30
   4   1  -9   24.80    2.20
   4   1  -9   23.40    2.10
   4   1  -9   24.60    4.30
   4   1  -9   23.20    2.10
  -4  -1   9   21.50    4.50
  -4  -1   9   25.40    2.10
  -4  -1   9   28.30    2.00
  -4  -1   9   17.70    2.80
  -4  -1   9   21.90    2.00
  -4  -1   9   21.30    2.10
  -4  -1   9   24.40    1.50
   3   1  -9   28.90    2.30
   3   1  -9   32.90    2.30
   3   1  -9   31.60    2.20
   3   1  -9   28.50    2.00
   3   1  -9   33.50    2.60
   3   1  -9   22.10    3.90
  -3  -1   9   31.80    2.30
  -3  -1   9   31.80    2.20
  -3  -1   9   28.90    2.30
  -3  -1   9   25.70    4.40
  -3  -1   9   28.40    2.00
  -3  -1   9   34.90    2.20
   2   1  -9   64.19    6.20
   2   1  -9   65.29    3.50
   2   1  -9   71.29    3.50
   2   1  -9   63.99    3.40
   2   1  -9   68.99    3.90
   2   1  -9   73.49    3.50
  -2  -1   9   63.59    6.50
  -2  -1   9   71.49    3.70
  -2  -1   9   64.69    3.60
  -2  -1   9   67.19    3.90
  -2  -1   9   64.09    3.10
  -2  -1   9   68.69    3.50
  -2  -1   9   73.49    3.50
  -2  -1   9   73.59    3.50
   1   1  -9   18.20    1.70
   1   1  -9   13.60    1.50
   1   1  -9   17.40    1.50
   1   1  -9   16.80    1.70
   1   1  -9   16.80    1.90
   1   1  -9   14.40    4.20
   1   1  -9   18.30    1.70
  -1  -1   9   14.70    2.40
  -1  -1   9   15.10    1.70
  -1  -1   9   16.90    1.60
  -1  -1   9   16.10    1.70
  -1  -1   9   16.70    1.30
  -1  -1   9   17.10    2.00
  -1  -1   9   19.20    1.80
   0   1  -9   95.29    4.30
   0   1  -9   96.29    4.20
   0   1  -9   90.49    4.40
   0   1  -9   87.99    4.70
   0   1  -9  102.69    7.00
   0   1  -9   95.19    4.30
   0   1  -9   91.09    4.40
   0  -1   9  102.99    4.40
   0  -1   9   91.09    6.90
   0  -1   9   91.49    4.40
   0  -1   9   87.69    4.30
   0  -1   9   95.99    3.90
   0  -1   9   91.49    4.70
   0  -1   9   84.69    4.70
  -1   1  -9  481.15   20.00
  -1   1  -9  507.15   21.50
  -1   1  -9  504.65   19.50
  -1   1  -9  506.65   19.50
  -1   1  -9  469.95   19.60
  -1   1  -9  475.85   19.50
  -1   1  -9  502.75   19.40
   1  -1   9  492.55   19.50
   1  -1   9  498.25   19.80
   1  -1   9  497.55   19.20
   1  -1   9  465.95   21.50
   1  -1   9  473.55   19.50
   1  -1   9  474.95   19.50
   1  -1   9  496.15   19.50
  -2   1  -9  995.10   39.10
  -2   1  -9 1042.60   40.90
  -2   1  -9  966.00   39.10
  -2   1  -9 1030.30   39.00
  -2   1  -9 1051.29   39.00
  -2   1  -9  943.11   39.40
  -2   1  -9  979.70   38.90
   2  -1   9  964.80   39.10
   2  -1   9 1006.00   38.90
   2  -1   9  922.11   41.00
   2  -1   9 1039.90   39.00
   2  -1   9 1000.70   39.00
   2  -1   9 1026.80   39.30
   2  -1   9  972.00   39.10
  -3   1  -9  107.09    7.30
  -3   1  -9  106.79    4.90
  -3   1  -9   99.29    4.90
  -3   1  -9  103.89    4.70
  -3   1  -9  110.49    4.70
  -3   1  -9   90.99    5.10
  -3   1  -9  106.89    4.80
   3  -1   9  101.69    4.80
   3  -1   9   92.39    5.10
   3  -1   9  104.69    5.20
   3  -1   9   98.09    4.80
   3  -1   9   97.59    5.80
   3  -1   9   92.59    7.20
   3  -1   9   99.49    4.60
   3  -1   9  103.89    4.80
  -4   1  -9  101.49    4.50
  -4   1  -9   96.19    4.70
  -4   1  -9  100.19    4.70
  -4   1  -9   90.89    4.60
  -4   1  -9   99.09    7.00
  -4   1  -9   91.49    4.80
   4  -1   9   93.59    5.00
   4  -1   9   88.69    4.70
   4  -1   9   95.59    4.70
   4  -1   9   87.99    7.00
   4  -1   9   93.39    5.80
   4  -1   9   96.89    4.70
   4  -1   9   92.39    4.80
   4  -1   9  104.39    4.70
  -5   1  -9  459.85   19.10
  -5   1  -9  458.15   19.20
  -5   1  -9  464.45   19.10
  -5   1  -9  460.35   19.40
  -5   1  -9  467.85   21.10
  -5   1  -9  483.95   18.90
  -5   1  -9  492.75   18.90
   5  -1   9  484.55   19.30
   5  -1   9  483.65   19.20
   5  -1   9  466.55   19.10
   5  -1   9  472.45   18.90
   5  -1   9  476.15   19.00
   5  -1   9  472.35   19.10
   5  -1   9  498.25   19.00
   5  -1   9  433.66   22.20
  -6   1  -9    1.00    1.30
  -6   1  -9    1.30    1.30
  -6   1  -9    0.40    1.20
  -6   1  -9    2.40    1.30
   6  -1   9    0.00    1.30
   6  -1   9    1.50    1.70
   6  -1   9    1.80    1.30
   6  -1   9    2.40    1.00
   6  -1   9    2.10    1.00
   6  -1   9    0.30    1.10
   6  -1   9    3.50    1.80
  -7   1  -9   -0.20    2.20
  -7   1  -9   -1.10    1.50
  -7   1  -9   -0.60    1.30
   7  -1   9   -0.50    2.00
   7  -1   9   -2.30    1.20
   7  -1   9   -1.00    1.10
   7  -1   9   -0.60    1.40
  -8   1  -9    4.40    1.90
   8  -1   9    3.60    1.80
   8  -1   9    4.20    1.70
   8  -1   9    4.50    1.40
   7   1 -10    2.40    1.30
   7   1 -10   -0.90    2.20
   7   1 -10    2.70    0.90
   7   1 -10    0.60    2.10
  -7  -1  10    1.70    2.30
  -7  -1  10    0.80    1.50
   6   1 -10    0.30    1.50
   6   1 -10    1.80    1.00
   6   1 -10   -0.60    1.80
   6   1 -10    1.30    1.50
   6   1 -10    1.10    1.20
  -6  -1  10    1.10    1.80
  -6  -1  10    1.00    1.30
  -6  -1  10    0.60    1.10
  -6  -1  10    0.20    1.40
   5   1 -10   10.80    1.60
   5   1 -10    8.90    1.40
   5   1 -10    8.80    1.20
   5   1 -10   14.40    1.90
  -5  -1  10   10.00    1.40
  -5  -1  10    8.70    1.30
  -5  -1  10    7.10    1.30
  -5  -1  10   10.80    1.90
  -5  -1  10    9.80    1.60
   4   1 -10   84.49    4.80
   4   1 -10   91.29    4.40
   4   1 -10   87.89    4.40
   4   1 -10   85.39    4.20
   4   1 -10   85.59    4.40
   4   1 -10   87.19    8.50
  -4  -1  10   87.89    4.60
  -4  -1  10   85.19    4.30
  -4  -1  10   76.69    8.50
  -4  -1  10   90.19    4.40
  -4  -1  10   91.19    4.30
  -4  -1  10   87.39    4.50
  -4  -1  10   80.29    4.40
   3   1 -10  211.18    8.70
   3   1 -10  210.88    8.70
   3   1 -10  196.08   11.70
  -3  -1  10  189.98    8.70
  -3  -1  10  191.58   12.70
  -3  -1  10  209.78    8.60
  -3  -1  10  210.48    8.70
  -3  -1  10  189.88    8.60
  -3  -1  10  206.38    8.90
   2   1 -10   26.30    2.50
   2   1 -10   28.10    2.30
   2   1 -10   31.30    2.50
   2   1 -10   28.60    2.90
   2   1 -10   23.50    3.00
   2   1 -10   25.70    4.70
  -2  -1  10   25.20    2.10
  -2  -1  10   23.40    2.80
  -2  -1  10   20.80    4.60
  -2  -1  10   29.30    2.50
  -2  -1  10   26.00    2.50
  -2  -1  10   31.50    2.40
  -2  -1  10   31.20    2.40
  -2  -1  10   24.90    1.70
   1   1 -10   17.30    1.90
   1   1 -10   18.00    1.70
   1   1 -10   17.80    2.30
   1   1 -10   13.70    1.80
   1   1 -10   17.50    2.00
   1   1 -10   15.90    1.70
   1   1 -10   16.50    4.10
  -1  -1  10   16.50    2.90
  -1  -1  10   19.30    3.80
  -1  -1  10   15.30    1.90
  -1  -1  10   19.00    2.30
  -1  -1  10   17.80    1.90
  -1  -1  10   16.80    1.30
  -1  -1  10   21.00    2.10
  -1  -1  10   17.40    2.00
   0   1 -10    1.10    0.90
   0   1 -10    1.40    0.90
   0   1 -10    0.40    1.00
   0   1 -10   -0.40    0.80
   0   1 -10    0.90    1.20
   0   1 -10   -0.80    3.60
   0   1 -10    0.40    0.90
   0  -1  10   -1.20    1.00
   0  -1  10    0.70    0.50
   0  -1  10   -1.90    3.30
   0  -1  10    1.20    0.90
   0  -1  10    0.50    0.80
   0  -1  10    1.70    1.00
   0  -1  10    1.00    1.40
  -1   1 -10   13.60    1.80
  -1   1 -10   14.70    2.30
  -1   1 -10   14.20    1.80
  -1   1 -10   15.90    2.00
  -1   1 -10   16.20    1.90
  -1   1 -10   10.80    1.70
  -1   1 -10    9.40    3.20
   1  -1  10   16.60    2.40
   1  -1  10   15.60    1.80
   1  -1  10   10.40    1.40
   1  -1  10   13.70    1.90
   1  -1  10   13.00    3.80
   1  -1  10   15.00    1.80
   1  -1  10   15.80    2.00
  -2   1 -10  900.41   37.90
  -2   1 -10  910.81   37.50
  -2   1 -10  971.00   37.40
  -2   1 -10  914.21   37.30
  -2   1 -10  999.30   37.40
  -2   1 -10  945.41   37.50
  -2   1 -10  989.60   39.60
   2  -1  10  972.50   37.50
   2  -1  10  980.50   37.80
   2  -1  10  971.40   37.20
   2  -1  10  990.70   37.40
   2  -1  10  936.31   37.50
   2  -1  10  891.31   39.70
  -3   1 -10   17.00    2.20
  -3   1 -10   13.40    2.00
  -3   1 -10   15.90    4.20
  -3   1 -10   17.20    2.10
  -3   1 -10   13.50    2.90
  -3   1 -10   17.90    1.90
  -3   1 -10   17.20    1.90
   3  -1  10   14.00    1.90
   3  -1  10   17.80    2.60
   3  -1  10   16.70    2.00
   3  -1  10   12.90    2.00
   3  -1  10    9.00    3.60
   3  -1  10   17.10    2.30
  -4   1 -10  166.88   10.40
  -4   1 -10  153.98    7.20
  -4   1 -10  153.78    7.00
  -4   1 -10  155.88    7.00
  -4   1 -10  158.78    6.90
  -4   1 -10  156.38    7.10
   4  -1  10  159.48    7.00
   4  -1  10  165.78    7.10
   4  -1  10  157.98    7.10
   4  -1  10  154.28    7.40
   4  -1  10  154.88    7.10
   4  -1  10  149.19   10.40
   4  -1  10  154.98    7.10
   4  -1  10  153.48    6.90
  -5   1 -10   30.80    3.00
  -5   1 -10   28.60    2.70
  -5   1 -10   25.50    2.90
  -5   1 -10   32.70    2.80
  -5   1 -10   31.00    2.60
   5  -1  10   31.20    2.70
   5  -1  10   40.10    3.40
   5  -1  10   33.70    3.00
   5  -1  10   31.50    3.00
   5  -1  10   30.60    2.70
   5  -1  10   34.20    3.00
  -6   1 -10    2.40    1.50
  -6   1 -10    2.20    1.60
  -6   1 -10    1.90    1.30
   6  -1  10    2.30    1.60
   6  -1  10   -2.40    2.70
   6  -1  10    2.40    1.60
   6  -1  10    3.60    2.10
   6  -1  10    3.10    1.30
   6  -1  10    2.20    1.30
   6  -1  10    0.40    1.00
  -7   1 -10    0.90    1.70
  -7   1 -10   -1.50    2.20
   7  -1  10    0.80    1.40
   7  -1  10   -2.00    1.40
   7  -1  10   -0.70    1.30
   7   1 -11    2.90    1.00
   7   1 -11    0.40    2.90
   7   1 -11    1.90    1.60
  -7  -1  11    2.80    1.70
   6   1 -11    1.50    1.00
   6   1 -11    0.70    2.10
   6   1 -11    0.70    1.20
  -6  -1  11   -1.30    1.30
  -6  -1  11    0.60    1.50
  -6  -1  11   -1.20    2.10
   5   1 -11    0.80    1.00
   5   1 -11    3.10    1.80
   5   1 -11    1.40    1.40
   5   1 -11    0.00    1.00
   5   1 -11    1.10    1.50
  -5  -1  11    1.00    1.80
  -5  -1  11    0.70    1.30
  -5  -1  11   -0.10    1.30
  -5  -1  11    1.70    1.40
   4   1 -11   56.69    4.10
   4   1 -11   68.59    4.00
   4   1 -11   68.49    8.70
   4   1 -11   63.89    3.90
   4   1 -11   65.49    3.70
   4   1 -11   68.89    4.10
  -4  -1  11   66.19    3.60
  -4  -1  11   64.79    4.00
  -4  -1  11   60.99    3.90
  -4  -1  11   63.09    3.80
  -4  -1  11   58.49    7.90
  -4  -1  11   61.29    3.60
   3   1 -11   35.80    3.40
   3   1 -11   28.60    5.60
   3   1 -11   40.80    3.10
   3   1 -11   34.70    2.50
   3   1 -11   36.70    2.80
   3   1 -11   33.50    3.20
  -3  -1  11   34.30    2.60
  -3  -1  11   32.30    2.80
  -3  -1  11   35.70    2.50
  -3  -1  11   34.00    3.10
  -3  -1  11   36.50    2.80
  -3  -1  11   29.50    5.90
  -3  -1  11   41.50    3.00
   2   1 -11    0.60    4.40
   2   1 -11    0.00    1.00
   2   1 -11   -0.60    1.60
   2   1 -11   -0.20    1.30
   2   1 -11    1.50    1.30
  -2  -1  11    2.40    1.10
  -2  -1  11   -0.80    1.00
  -2  -1  11    2.30    1.20
  -2  -1  11    0.40    1.20
  -2  -1  11   -0.10    1.10
  -2  -1  11    1.20    5.00
  -2  -1  11   -1.10    0.70
   1   1 -11  446.46   17.00
   1   1 -11  440.46   16.90
   1   1 -11  381.96   17.50
   1   1 -11  447.36   17.00
   1   1 -11  434.96   19.90
  -1  -1  11  374.56   18.20
  -1  -1  11  442.66   17.00
  -1  -1  11  431.26   16.90
  -1  -1  11  378.46   20.40
  -1  -1  11  406.86   16.50
  -1  -1  11  413.86   17.10
  -1  -1  11  405.76   17.00
  -1  -1  11  428.46   17.30
   0   1 -11  180.58    7.60
   0   1 -11  181.98    7.50
   0   1 -11  170.78    7.80
   0   1 -11  173.48    7.80
   0   1 -11  177.18   11.00
   0   1 -11  187.58    7.80
   0  -1  11  174.88    7.70
   0  -1  11  182.08    7.10
   0  -1  11  156.08    9.40
   0  -1  11  173.98    7.60
   0  -1  11  175.18    7.80
   0  -1  11  187.08    7.80
   0  -1  11  154.88   10.60
   0  -1  11  167.98    8.10
  -1   1 -11   14.70    2.20
  -1   1 -11   18.50    2.40
  -1   1 -11   13.90    2.20
  -1   1 -11   13.40    4.50
  -1   1 -11   15.60    2.10
  -1   1 -11   13.80    1.80
   1  -1  11   14.10    2.70
   1  -1  11   11.90    1.50
   1  -1  11   17.80    2.20
   1  -1  11   16.50    2.30
   1  -1  11   12.70    2.20
   1  -1  11   15.00    4.90
  -2   1 -11  193.48    8.30
  -2   1 -11  196.98   11.30
  -2   1 -11  198.98    8.30
  -2   1 -11  189.08    8.50
  -2   1 -11  190.88    8.20
   2  -1  11  163.78   11.60
   2  -1  11  195.48    8.00
   2  -1  11  185.38    8.40
   2  -1  11  196.08    8.70
   2  -1  11  188.88    8.90
   2  -1  11  190.18    8.30
   2  -1  11  195.08    8.40
  -3   1 -11   61.09    3.50
  -3   1 -11   56.69    3.30
  -3   1 -11   69.49    8.00
  -3   1 -11   55.19    4.80
  -3   1 -11   56.49    3.70
  -3   1 -11   55.49    3.30
   3  -1  11   56.79    3.90
   3  -1  11   54.39    8.10
   3  -1  11   50.59    4.60
   3  -1  11   57.99    3.40
   3  -1  11   61.79    3.70
   3  -1  11   58.89    3.60
   3  -1  11   62.79    3.50
  -4   1 -11    6.10    1.50
  -4   1 -11    6.50    2.20
  -4   1 -11    5.50    1.30
  -4   1 -11   12.40    4.90
  -4   1 -11    3.50    1.20
   4  -1  11    6.80    1.50
   4  -1  11    7.50    1.90
   4  -1  11    7.40    1.60
   4  -1  11    5.70    1.30
   4  -1  11    6.60    1.40
   4  -1  11    7.20    5.20
   4  -1  11    3.60    1.10
   4  -1  11    8.10    1.60
  -5   1 -11   16.80    2.80
   5  -1  11   11.50    1.90
   5  -1  11   19.00    3.40
   5  -1  11   14.00    2.00
   5  -1  11   18.30    2.50
   5  -1  11   11.50    2.00
   5  -1  11   12.70    1.80
  -6   1 -11    4.30    1.70
  -6   1 -11    3.20    1.30
  -6   1 -11    7.50    2.10
   6  -1  11    5.80    1.40
   6  -1  11    5.10    1.60
   6  -1  11    4.20    1.30
   6  -1  11    4.20    2.60
   6  -1  11    3.80    2.00
  -7   1 -11   -0.30    2.20
  -7   1 -11    1.40    1.70
   7  -1  11   -1.10    1.40
   7  -1  11    2.10    1.40
   7  -1  11   -1.40    1.40
   6   1 -12   14.60    2.40
   6   1 -12   10.40    3.10
   6   1 -12    8.10    1.70
  -6  -1  12   10.80    2.10
   5   1 -12   38.50    3.10
   5   1 -12   35.70    3.20
   5   1 -12   38.70    4.30
  -5  -1  12   33.50    3.20
  -5  -1  12   31.70    3.40
   4   1 -12   39.50    3.40
   4   1 -12   29.20    4.00
   4   1 -12   40.50    3.70
   4   1 -12   37.40    3.00
   4   1 -12   38.10    3.60
  -4  -1  12   36.60    2.90
  -4  -1  12   42.20    4.90
  -4  -1  12   34.70    3.30
   3   1 -12    5.40    1.70
   3   1 -12    8.30    1.60
   3   1 -12    6.30    1.70
   3   1 -12    5.90    1.40
   3   1 -12    6.70    1.90
   3   1 -12    9.50    5.60
  -3  -1  12    4.80    1.60
  -3  -1  12    4.90    1.60
  -3  -1  12    8.50    1.50
  -3  -1  12   -7.50    5.30
   2   1 -12   20.60    2.90
   2   1 -12   13.80    2.30
   2   1 -12   20.20    2.50
   2   1 -12   19.00    2.40
   2   1 -12   20.90    2.80
   2   1 -12   17.50    2.80
   2   1 -12   19.00    5.60
  -2  -1  12   16.60    2.50
  -2  -1  12   22.40    3.30
  -2  -1  12   12.20    6.00
  -2  -1  12   13.70    2.40
  -2  -1  12   20.20    2.00
  -2  -1  12   18.60    2.60
  -2  -1  12   15.40    2.60
  -2  -1  12   22.30    2.50
   1   1 -12   37.40    6.20
   1   1 -12   48.60    3.30
   1   1 -12   55.39    3.60
   1   1 -12   57.99    4.10
   1   1 -12   52.39    3.20
   1   1 -12   51.09    3.30
  -1  -1  12   48.90    3.40
  -1  -1  12   51.49    3.80
  -1  -1  12   53.59    3.50
  -1  -1  12   47.60    7.30
  -1  -1  12   49.00    5.00
  -1  -1  12   53.99    3.50
  -1  -1  12   52.69    3.60
  -1  -1  12   49.70    2.60
   0   1 -12  202.28    8.60
   0   1 -12  217.98   12.70
   0   1 -12  205.68    8.60
   0   1 -12  191.28    8.70
   0   1 -12  187.48    9.20
   0   1 -12  199.98    8.40
   0  -1  12  189.28    8.60
   0  -1  12  195.98    8.50
   0  -1  12  199.38    7.90
   0  -1  12  192.28    9.00
   0  -1  12  199.68    8.80
   0  -1  12  168.68   14.20
   0  -1  12  183.28   10.60
   0  -1  12  198.88    8.60
  -1   1 -12   26.00    3.20
  -1   1 -12   26.00    2.70
  -1   1 -12   28.20    2.70
  -1   1 -12   24.20    2.20
  -1   1 -12   22.30    2.40
  -1   1 -12   27.10    5.40
  -1   1 -12   25.90    2.80
   1  -1  12   17.90    5.30
   1  -1  12   22.30    2.90
   1  -1  12   26.00    2.60
   1  -1  12   22.90    3.10
   1  -1  12   21.30    1.80
   1  -1  12   24.60    2.40
  -2   1 -12    2.40    1.20
  -2   1 -12    4.00    1.40
  -2   1 -12    4.80    1.80
  -2   1 -12    2.80    1.50
  -2   1 -12    1.90    1.30
  -2   1 -12    2.70    5.10
  -2   1 -12    1.50    0.90
   2  -1  12    3.90    1.70
   2  -1  12    2.40    1.50
   2  -1  12    2.40    5.50
   2  -1  12    2.50    1.20
   2  -1  12    2.30    1.20
   2  -1  12    2.70    1.50
  -3   1 -12    2.50    1.30
  -3   1 -12    4.80    1.50
  -3   1 -12    5.90    1.80
  -3   1 -12    7.80    1.50
  -3   1 -12    9.30    5.00
  -3   1 -12    3.00    1.10
   3  -1  12    4.40    5.60
   3  -1  12    4.30    1.30
   3  -1  12    5.50    1.60
   3  -1  12    7.80    2.00
   3  -1  12    4.90    1.60
   3  -1  12    5.60    1.30
   3  -1  12    8.00    1.50
  -4   1 -12   16.40    2.90
  -4   1 -12   13.80    2.00
   4  -1  12   13.30    1.90
   4  -1  12   14.10    1.90
   4  -1  12   15.70    2.20
   4  -1  12   14.10    2.60
   4  -1  12   13.30    2.10
   4  -1  12   18.60    3.00
  -5   1 -12    0.10    1.70
  -5   1 -12    1.30    1.70
   5  -1  12   -1.70    1.70
   5  -1  12    1.80    2.70
   5  -1  12    0.20    1.20
   5  -1  12    0.20    1.40
   5  -1  12   -1.70    1.60
   5  -1  12    1.00    2.10
  -6   1 -12   27.70    3.90
  -6   1 -12   22.90    3.40
   6  -1  12   23.70    3.50
   6  -1  12   24.80    3.10
   6  -1  12   27.80    2.90
   5   1 -13    8.30    3.30
   5   1 -13    5.20    1.60
  -5  -1  13    6.20    1.80
  -5  -1  13    5.10    1.90
   4   1 -13    1.20    1.60
   4   1 -13   -0.10    2.10
   4   1 -13    0.40    1.60
   4   1 -13   -0.40    2.20
  -4  -1  13    0.80    1.70
  -4  -1  13   -0.30    1.60
  -4  -1  13    0.80    1.70
   3   1 -13   29.40    3.80
   3   1 -13   32.30    3.50
   3   1 -13   25.80    2.90
   3   1 -13   31.50    3.70
   3   1 -13   29.50    3.90
  -3  -1  13   25.30    3.20
  -3  -1  13   26.70    3.50
  -3  -1  13   29.90    2.70
   2   1 -13    2.00    1.80
   2   1 -13   -0.10    1.80
   2   1 -13    1.00    1.60
   2   1 -13    2.20    1.80
   2   1 -13    0.40    1.30
  -2  -1  13    1.50    1.40
  -2  -1  13    2.70    1.10
  -2  -1  13    0.60    1.60
  -2  -1  13   -1.90    6.30
   1   1 -13    4.00    5.90
   1   1 -13    5.60    1.40
   1   1 -13    3.70    1.80
   1   1 -13    7.90    2.10
   1   1 -13    3.90    1.40
  -1  -1  13    3.80    6.60
  -1  -1  13    6.00    2.30
  -1  -1  13    2.80    1.60
  -1  -1  13    5.70    1.50
   0   1 -13   43.50    3.60
   0   1 -13   39.40    3.30
   0   1 -13   43.80    3.60
   0   1 -13   46.50    7.20
   0   1 -13   46.00    4.20
   0   1 -13   44.60    3.70
   0  -1  13   37.60    7.90
   0  -1  13   47.00    3.20
   0  -1  13   39.50    3.50
   0  -1  13   52.69    4.80
   0  -1  13   42.40    2.30
   0  -1  13   42.00    5.80
   0  -1  13   46.40    3.50
  -1   1 -13   12.50    2.00
  -1   1 -13   12.20    2.30
  -1   1 -13   12.30    1.90
  -1   1 -13   10.80    1.80
  -1   1 -13   23.40    6.30
  -1   1 -13    8.60    1.60
   1  -1  13   10.30    7.60
   1  -1  13   14.20    2.30
   1  -1  13   15.50    5.30
   1  -1  13   10.10    1.70
   1  -1  13    8.70    1.60
   1  -1  13   11.10    2.00
  -2   1 -13    2.60    1.80
  -2   1 -13   -0.30    5.80
  -2   1 -13    1.20    1.60
  -2   1 -13   -0.90    1.40
  -2   1 -13   -0.70    1.50
   2  -1  13    2.60    6.20
   2  -1  13    0.20    1.40
   2  -1  13    0.00    1.30
   2  -1  13    0.20    1.60
   2  -1  13    0.90    1.20
  -3   1 -13   12.30    1.90
  -3   1 -13   11.80    2.40
  -3   1 -13   13.60    2.10
  -3   1 -13   10.20    2.00
   3  -1  13   14.10    1.90
   3  -1  13   13.40    2.20
   3  -1  13    8.20    1.90
   3  -1  13   16.20    2.50
   3  -1  13   15.80    2.60
  -4   1 -13   24.00    3.80
  -4   1 -13   23.40    3.80
   4  -1  13   18.60    3.10
   4  -1  13   18.30    2.50
   4  -1  13   24.20    4.10
   4  -1  13   22.80    3.50
   4  -1  13   25.40    3.40
  -5   1 -13    1.00    2.30
  -5   1 -13   -1.40    1.70
  -5   1 -13    0.20    2.30
   5  -1  13   -0.80    1.60
   5  -1  13   -2.40    2.50
   5  -1  13   -2.10    1.70
   5  -1  13   -1.40    2.90
   5   1 -14    0.70    3.20
  -5  -1  14    1.40    1.80
   4   1 -14   10.30    2.20
   4   1 -14   14.80    3.10
   4   1 -14   21.60    3.30
  -4  -1  14   13.80    2.90
   3   1 -14   25.30    3.10
   3   1 -14   32.00    3.90
   3   1 -14   26.40    3.00
   3   1 -14   34.20    4.40
  -3  -1  14   25.50    2.90
  -3  -1  14   20.20    4.40
  -3  -1  14   24.90    3.60
   2   1 -14   39.20    3.70
   2   1 -14   33.90    4.40
   2   1 -14   42.60    4.10
   2   1 -14   35.20    5.30
   2   1 -14   45.10    4.80
  -2  -1  14   37.60    3.90
  -2  -1  14   33.80    3.80
  -2  -1  14   32.70    3.10
  -2  -1  14   42.00    4.80
   1   1 -14   92.99   12.50
   1   1 -14  104.79    6.10
   1   1 -14  114.79    6.90
   1   1 -14  109.59    6.20
   1   1 -14  107.99    6.10
   1   1 -14  117.69    6.20
  -1  -1  14  108.89    6.10
  -1  -1  14  104.79   13.90
  -1  -1  14  101.29    5.70
  -1  -1  14  103.39    7.90
   0   1 -14    4.30    1.80
   0   1 -14   17.90    7.00
   0   1 -14    2.10    1.60
   0   1 -14    3.50    2.00
   0   1 -14    3.70    2.10
   0   1 -14    7.00    2.50
   0  -1  14    4.70    0.80
   0  -1  14    4.70    1.70
   0  -1  14    1.60    2.10
   0  -1  14    4.90    3.10
   0  -1  14    6.10    2.10
   0  -1  14    2.40    8.00
  -1   1 -14    0.20    1.60
  -1   1 -14    4.50    7.30
  -1   1 -14   -1.80    1.60
  -1   1 -14   -2.70    1.80
  -1   1 -14    2.50    2.50
   1  -1  14   -0.10    0.80
   1  -1  14    0.10    1.60
   1  -1  14    1.90    2.90
   1  -1  14   -3.30    1.90
   1  -1  14    4.50    9.30
   1  -1  14    0.80    1.70
  -2   1 -14    7.40    2.00
  -2   1 -14    7.70    2.80
  -2   1 -14    8.10    2.20
  -2   1 -14    9.30    2.80
   2  -1  14   10.10    4.30
   2  -1  14    7.20    2.30
   2  -1  14    8.80    2.10
   2  -1  14    6.60    1.80
  -3   1 -14    8.90    2.20
  -3   1 -14    7.90    2.40
  -3   1 -14    6.50    2.80
   3  -1  14    8.20    2.00
   3  -1  14    7.40    1.70
   3  -1  14    8.80    2.50
  -4   1 -14   29.30    4.50
  -4   1 -14   24.50    4.40
   4  -1  14   24.30    3.60
   4  -1  14   29.10    4.40
  -5   1 -14    2.90    2.90
  -5   1 -14   -1.30    1.60
   5  -1  14   -0.90    2.00
   3   1 -15    6.40    2.20
  -3  -1  15    3.80    2.40
  -3  -1  15    2.20    1.70
   2   1 -15    3.60    2.90
   2   1 -15    4.00    1.80
   2   1 -15    5.20    2.10
   2   1 -15    3.30    2.50
  -2  -1  15    0.50    1.50
  -2  -1  15    5.10    2.50
  -2  -1  15    4.10    2.60
   1   1 -15    5.10    2.30
   1   1 -15    2.40    2.30
   1   1 -15   -1.30    1.60
  -1  -1  15    1.90    2.20
  -1  -1  15    1.10    2.10
   0   1 -15    8.50    2.50
   0   1 -15    8.90    2.60
   0   1 -15   13.70    2.90
   0   1 -15   13.70    8.60
   0   1 -15    8.50    2.10
   0  -1  15    9.60    2.10
   0  -1  15   19.70    9.50
  -1   1 -15   11.70    2.40
  -1   1 -15    7.00    2.60
  -1   1 -15   12.20    2.50
  -1   1 -15   22.20    4.20
   1  -1  15   14.90    2.40
   1  -1  15   13.20    2.60
  -2   1 -15    1.30    2.00
  -2   1 -15    1.60    2.30
  -2   1 -15    4.80    2.60
   2  -1  15    2.10    4.40
   2  -1  15    4.40    2.40
   2  -1  15    4.20    2.00
  -3   1 -15   31.40    4.70
  -3   1 -15   25.30    4.50
   3  -1  15   32.70    5.20
   3  -1  15   24.50    3.40
   1   1 -16    4.60    2.60
   1   1 -16    8.60    4.50
   1   1 -16   -4.50    2.90
  -1  -1  16    0.70    2.70
   0   1 -16    4.10    1.80
   0   1 -16    4.30    2.70
   0  -1  16    6.90    2.50
   0  -1  16    9.00    3.20
  -1   1 -16    8.60    3.40
  -1   1 -16    4.30    3.00
  -1   1 -16    5.50    2.10
   1  -1  16    5.60    3.00
   1  -1  16    3.80    2.60
   1   2  16    0.80    2.30
   1   2  16    2.40    2.50
  -1  -2 -16   -1.20    2.70
  -1  -2 -16   -0.70    1.80
  -1  -2 -16    3.50    2.90
   0   2  16    0.30    2.80
   0  -2 -16    2.80    3.60
   0  -2 -16   -2.10    2.00
   0  -2 -16   -0.80    2.20
  -1   2  16   -0.80    2.70
   1  -2 -16   -2.90    2.10
   3   2  15   82.69    5.30
   3   2  15   89.79    6.30
  -3  -2 -15   87.69    5.70
  -3  -2 -15   93.29    7.00
  -3  -2 -15   93.09    6.70
   2   2  15   26.80    4.20
   2   2  15   30.80    3.90
  -2  -2 -15   33.20    4.90
  -2  -2 -15   20.30    2.70
  -2  -2 -15   21.60    2.90
  -2  -2 -15   22.30    3.50
   1   2  15    2.80    4.60
   1   2  15    1.80    3.20
   1   2  15   -0.10    2.30
  -1  -2 -15    3.20    2.20
  -1  -2 -15   -2.80    8.20
  -1  -2 -15    2.30    2.40
  -1  -2 -15   -0.50    1.80
   0   2  15    0.20    1.80
   0   2  15   -0.40    1.90
   0   2  15   -0.10    1.30
   0   2  15    0.80    3.40
   0  -2 -15   -0.80    2.10
   0  -2 -15    3.60    2.40
   0  -2 -15   -1.50    1.60
  -1   2  15    4.50    2.10
  -1   2  15    4.50    2.40
  -1   2  15    4.80    1.50
   1  -2 -15    3.10    2.00
   1  -2 -15    3.10    1.80
   1  -2 -15    5.00    2.70
   1  -2 -15    0.70    2.50
  -2   2  15   57.19    4.80
  -2   2  15   54.59    3.90
  -2   2  15   51.49    3.90
   2  -2 -15   63.39    7.50
   2  -2 -15   52.39    4.70
   2  -2 -15   54.09    4.00
  -3   2  15   27.80    3.40
   3  -2 -15   45.10    3.40
   3  -2 -15   39.50    4.40
   3  -2 -15   38.50    4.00
  -5  -2 -14   17.40    3.20
   4   2  14    3.70    1.60
   4   2  14    3.40    2.20
  -4  -2 -14    1.00    2.40
  -4  -2 -14    1.90    3.10
   3   2  14    8.20    2.40
   3   2  14    9.60    2.20
   3   2  14    9.60    1.90
  -3  -2 -14    9.40    2.30
  -3  -2 -14    9.70    2.40
  -3  -2 -14   10.60    3.10
   2   2  14   -0.70    1.60
   2   2  14    1.00    1.50
   2   2  14   -3.40    1.90
  -2  -2 -14   -1.50    1.60
  -2  -2 -14    2.70    7.50
  -2  -2 -14   -1.00    1.70
  -2  -2 -14   -0.70    1.90
  -2  -2 -14    3.20    2.50
   1   2  14    1.20    1.40
   1   2  14    2.70    1.90
   1   2  14    0.00    8.10
   1   2  14    1.50    1.60
   1   2  14    3.60    3.20
  -1  -2 -14    0.60    1.90
  -1  -2 -14    3.20    1.60
  -1  -2 -14    2.40    6.70
  -1  -2 -14    3.90    1.80
  -1  -2 -14    6.30    2.50
   0   2  14  321.47   16.00
   0   2  14  329.47   12.60
   0   2  14  296.27   13.20
   0   2  14  302.57   13.20
   0   2  14  256.37   19.40
   0  -2 -14  315.87   18.30
   0  -2 -14  315.07   13.10
   0  -2 -14  300.07   13.40
   0  -2 -14  306.47   13.00
   0  -2 -14  301.67   13.30
   0  -2 -14  312.07   14.10
  -1   2  14  129.19    8.40
  -1   2  14  109.99    5.50
  -1   2  14  116.29    6.20
  -1   2  14  112.49    6.10
   1  -2 -14  115.49    7.00
   1  -2 -14  114.59    6.30
   1  -2 -14  107.09    6.10
   1  -2 -14  114.89    7.00
   1  -2 -14  113.09    6.30
  -2   2  14    7.80    1.70
  -2   2  14    9.80    1.90
  -2   2  14    7.70    2.40
  -2   2  14   10.50    1.60
   2  -2 -14    9.10    1.70
   2  -2 -14   11.10    2.40
   2  -2 -14    9.30    2.10
  -3   2  14   25.40    3.00
  -3   2  14   25.30    3.90
  -3   2  14   19.80    3.10
   3  -2 -14   30.60    3.00
   3  -2 -14   23.10    3.30
   3  -2 -14   24.50    3.50
  -4   2  14    4.00    1.80
  -4   2  14    1.80    1.90
   4  -2 -14    7.80    1.60
   4  -2 -14    3.10    2.30
   4  -2 -14    3.70    1.70
  -5   2  14   54.19    4.40
   5  -2 -14   42.80    4.20
   5  -2 -14   63.29    6.00
   5   2  13   71.89    5.10
   5   2  13   74.29    4.80
   5   2  13   77.69    4.50
  -5  -2 -13   77.49    5.00
  -5  -2 -13   81.39    5.60
  -5  -2 -13   76.29    5.50
   4   2  13   -2.20    2.10
   4   2  13    1.90    1.40
   4   2  13   -2.90    1.50
  -4  -2 -13    1.60    2.10
  -4  -2 -13   -0.80    1.90
  -4  -2 -13   -0.40    1.50
   3   2  13   -0.50    1.40
   3   2  13    0.40    1.20
   3   2  13   -1.70    1.80
  -3  -2 -13    0.10    1.40
  -3  -2 -13    2.60    1.90
  -3  -2 -13    1.40    1.70
   2   2  13    0.20    1.60
   2   2  13    3.20    2.90
   2   2  13    0.50    1.40
   2   2  13    0.80    1.60
   2   2  13   -8.40    8.20
  -2  -2 -13    1.70    1.70
  -2  -2 -13   -2.00    1.30
  -2  -2 -13    2.30    1.70
  -2  -2 -13   -0.90    2.00
  -2  -2 -13   -0.80    1.50
  -2  -2 -13   -1.00    5.90
   1   2  13    6.80    1.50
   1   2  13    5.70    1.70
   1   2  13   10.60    1.60
   1   2  13    7.30    2.90
   1   2  13   12.10    7.00
  -1  -2 -13    5.80    1.70
  -1  -2 -13   11.40    2.20
  -1  -2 -13   15.60    6.20
  -1  -2 -13    8.10    1.70
  -1  -2 -13    4.10    1.50
  -1  -2 -13    4.50    1.50
   0   2  13   32.90    2.50
   0   2  13   29.20    8.10
   0   2  13   30.20    3.40
   0   2  13   35.00    5.60
   0   2  13   31.30    3.10
   0  -2 -13   34.80    3.30
   0  -2 -13   17.90    5.90
   0  -2 -13   30.70    3.30
   0  -2 -13   27.30    2.70
   0  -2 -13   35.80    3.70
   0  -2 -13   31.30    3.00
  -1   2  13  290.87   12.40
  -1   2  13  271.47   12.30
  -1   2  13  320.07   14.30
  -1   2  13  281.27   11.90
  -1   2  13  290.97   13.10
  -1   2  13  252.87   17.50
   1  -2 -13  283.07   12.30
   1  -2 -13  283.67   12.50
   1  -2 -13  297.27   12.20
   1  -2 -13  308.77   12.30
   1  -2 -13  292.67   13.00
   1  -2 -13  291.67   16.10
  -2   2  13  274.17   12.00
  -2   2  13  306.77   13.30
  -2   2  13  244.68   17.90
  -2   2  13  267.77   12.00
  -2   2  13  269.47   11.60
  -2   2  13  281.97   11.70
   2  -2 -13  286.97   11.90
   2  -2 -13  290.97   12.70
   2  -2 -13  272.47   12.00
   2  -2 -13  287.67   11.90
   2  -2 -13  275.57   12.10
   2  -2 -13  291.17   17.00
  -3   2  13    5.70    1.60
  -3   2  13    5.90    1.70
  -3   2  13    6.80    1.50
  -3   2  13    4.80    1.60
  -3   2  13    7.10    1.60
   3  -2 -13    8.30    1.60
   3  -2 -13    7.40    1.60
   3  -2 -13    8.50    1.90
   3  -2 -13    8.10    2.00
  -4   2  13   -0.80    1.80
  -4   2  13    2.30    1.60
   4  -2 -13    0.80    2.20
   4  -2 -13    2.10    1.60
  -5   2  13   30.40    3.50
   5  -2 -13   39.10    5.10
   5  -2 -13   42.50    3.30
   5  -2 -13   28.60    3.60
   6   2  12   17.40    2.20
   6   2  12   18.80    3.20
   6   2  12   17.00    2.80
   6   2  12   22.80    4.60
   6   2  12   19.80    2.80
  -6  -2 -12   20.50    2.80
   5   2  12    0.10    1.10
   5   2  12   -2.70    2.30
   5   2  12    0.10    1.40
   5   2  12    0.80    1.30
   5   2  12    0.00    2.10
   5   2  12   -0.90    1.80
  -5  -2 -12    0.30    1.40
  -5  -2 -12    3.40    1.60
  -5  -2 -12    0.60    1.90
   4   2  12    7.20    1.90
   4   2  12   11.80    2.30
   4   2  12    6.90    1.50
   4   2  12    8.70    2.00
   4   2  12    6.50    1.30
   4   2  12    5.70    1.50
  -4  -2 -12    9.30    2.10
  -4  -2 -12    5.80    1.40
  -4  -2 -12    5.00    1.60
  -4  -2 -12    8.50    1.60
   3   2  12   50.79    3.40
   3   2  12   51.79    7.60
   3   2  12   48.90    3.60
   3   2  12   48.70    3.70
   3   2  12   53.59    4.00
   3   2  12   54.69    6.60
  -3  -2 -12   54.49    3.50
  -3  -2 -12   50.19    3.60
  -3  -2 -12   39.30    6.50
  -3  -2 -12   49.50    3.30
  -3  -2 -12   52.99    4.00
  -3  -2 -12   50.19    3.60
   2   2  12  332.87   13.30
   2   2  12  313.87   13.30
   2   2  12  305.57   13.30
   2   2  12  299.87   17.00
   2   2  12  329.27   13.60
   2   2  12  291.27   16.10
   2   2  12  327.57   13.20
  -2  -2 -12  338.17   13.20
  -2  -2 -12  315.57   13.80
  -2  -2 -12  326.07   16.50
  -2  -2 -12  307.97   13.20
  -2  -2 -12  324.57   13.10
  -2  -2 -12  318.77   13.40
  -2  -2 -12  318.87   13.50
   1   2  12  306.57   12.60
   1   2  12  294.77   12.40
   1   2  12  253.17   16.80
   1   2  12  308.57   12.30
   1   2  12  270.97   14.80
   1   2  12  292.07   12.10
  -1  -2 -12  276.57   12.30
  -1  -2 -12  301.57   12.10
  -1  -2 -12  292.67   12.10
  -1  -2 -12  312.97   12.20
  -1  -2 -12  293.57   15.70
  -1  -2 -12  290.47   12.80
   0   2  12   14.10    6.20
   0   2  12   10.50    4.20
   0   2  12    7.20    1.40
   0   2  12    8.10    1.40
   0   2  12   14.00    2.20
   0   2  12    7.70    2.20
   0   2  12    9.30    1.80
   0  -2 -12   10.80    1.60
   0  -2 -12   12.50    2.10
   0  -2 -12    8.40    1.50
   0  -2 -12    9.10    2.50
   0  -2 -12   13.70    4.90
   0  -2 -12   10.70    1.80
  -1   2  12  169.48    7.90
  -1   2  12  179.18    7.80
  -1   2  12  192.18    9.70
  -1   2  12  178.18    7.80
  -1   2  12  162.58   13.40
  -1   2  12  178.48    7.50
  -1   2  12  172.68    7.90
  -1   2  12  180.28    8.30
   1  -2 -12  179.58    7.90
   1  -2 -12  165.48    7.80
   1  -2 -12  182.58    7.80
   1  -2 -12  176.28    7.70
   1  -2 -12  161.38   11.50
   1  -2 -12  170.18    7.90
   1  -2 -12  176.48    8.50
  -2   2  12    1.60    1.50
  -2   2  12    0.50    1.50
  -2   2  12    1.60    1.20
  -2   2  12    2.00    5.70
  -2   2  12    2.40    1.30
  -2   2  12    1.70    1.30
  -2   2  12    1.30    1.10
  -2   2  12    0.40    1.20
  -2   2  12    1.50    1.00
   2  -2 -12    2.10    1.50
   2  -2 -12    1.80    1.50
   2  -2 -12    0.90    1.00
   2  -2 -12    1.60    1.40
   2  -2 -12    2.40    1.10
   2  -2 -12   -4.60    4.60
   2  -2 -12    0.30    1.10
  -3   2  12  106.89    6.40
  -3   2  12  101.79    5.70
  -3   2  12  109.49   13.10
  -3   2  12  103.49    5.40
  -3   2  12  101.29    5.10
  -3   2  12  102.29    5.30
  -3   2  12   97.79    5.60
  -3   2  12  117.59    6.10
   3  -2 -12  108.49    5.40
   3  -2 -12  104.39    5.30
   3  -2 -12  110.89   10.80
   3  -2 -12  111.09    5.90
   3  -2 -12  112.39    5.40
   3  -2 -12  111.89    6.10
  -4   2  12   51.89    3.60
  -4   2  12   48.90    3.80
  -4   2  12   51.49    3.60
   4  -2 -12   53.69    3.80
   4  -2 -12   57.49    3.50
   4  -2 -12   58.29    3.70
   4  -2 -12   55.99    4.10
   4  -2 -12   54.79    3.50
  -5   2  12   26.20    3.10
  -5   2  12   22.50    3.00
   5  -2 -12   30.10    4.30
   5  -2 -12   29.60    3.10
  -6   2  12   18.70    3.30
   6  -2 -12   15.50    3.30
   6  -2 -12   19.10    3.30
   6  -2 -12   22.00    2.50
   7   2  11   60.69    3.90
   7   2  11   49.80    3.80
   7   2  11   49.30    3.80
  -7  -2 -11   57.69    5.20
  -7  -2 -11   64.49    4.60
  -7  -2 -11   63.89    4.80
   6   2  11   28.30    2.70
   6   2  11   32.70    2.90
   6   2  11   32.10    4.00
   6   2  11   29.20    3.90
   6   2  11   28.10    3.20
  -6  -2 -11   33.40    3.70
  -6  -2 -11   22.90    3.60
  -6  -2 -11   30.30    3.30
  -6  -2 -11   33.40    3.40
   5   2  11   16.00    2.00
   5   2  11   13.10    2.10
   5   2  11   16.30    3.20
   5   2  11   14.80    2.30
   5   2  11   18.40    2.40
  -5  -2 -11   12.60    2.00
  -5  -2 -11   13.00    2.50
  -5  -2 -11   15.90    2.80
  -5  -2 -11   13.30    2.60
   4   2  11   61.89    4.00
   4   2  11   63.09    3.70
   4   2  11   70.79    4.20
   4   2  11   61.19    3.50
   4   2  11   60.69    8.60
   4   2  11   57.49    7.10
   4   2  11   69.79    4.00
   4   2  11   68.79    3.70
  -4  -2 -11   60.39    3.90
  -4  -2 -11   68.39    9.00
  -4  -2 -11   62.39    4.00
  -4  -2 -11   63.19    3.70
  -4  -2 -11   68.19    4.70
  -4  -2 -11   62.49    3.70
   3   2  11  100.39    8.20
   3   2  11  101.69    5.00
   3   2  11  112.89    5.30
   3   2  11   99.49    5.20
   3   2  11  110.09    5.50
   3   2  11  103.19    5.10
   3   2  11  102.79    9.50
  -3  -2 -11  108.49    5.10
  -3  -2 -11  110.39    5.10
  -3  -2 -11  101.59    5.10
  -3  -2 -11  108.59    8.20
  -3  -2 -11  109.19    5.50
   2   2  11  101.29    4.90
   2   2  11  102.39    5.00
   2   2  11  100.79    5.00
   2   2  11  111.39    9.90
   2   2  11  105.79    5.30
   2   2  11   92.69    7.60
  -2  -2 -11  102.39    4.90
  -2  -2 -11   95.89    4.70
  -2  -2 -11   90.49    6.60
  -2  -2 -11  100.49    5.10
  -2  -2 -11  106.29    8.40
  -2  -2 -11   85.49    5.20
  -2  -2 -11  107.09    4.90
   1   2  11  796.32   30.70
   1   2  11  735.23   31.10
   1   2  11  819.42   30.70
   1   2  11  775.02   33.60
   1   2  11  758.22   30.80
   1   2  11  721.93   33.00
   1   2  11  808.72   31.00
  -1  -2 -11  804.12   30.70
  -1  -2 -11  683.93   31.70
  -1  -2 -11  780.32   30.90
  -1  -2 -11  819.22   33.10
  -1  -2 -11  815.02   30.70
  -1  -2 -11  781.22   30.70
   0   2  11  913.71   34.80
   0   2  11  865.21   34.90
   0   2  11  868.11   34.90
   0   2  11  902.81   34.80
   0   2  11  910.01   35.20
   0   2  11  802.62   37.50
   0   2  11  831.42   36.70
   0  -2 -11  929.71   34.80
   0  -2 -11  873.11   34.70
   0  -2 -11  916.71   34.80
   0  -2 -11  916.11   37.10
   0  -2 -11  873.21   35.00
  -1   2  11   39.80    6.20
  -1   2  11   44.00    4.30
  -1   2  11   35.30    2.70
  -1   2  11   40.30    2.80
  -1   2  11   33.70    2.70
  -1   2  11   35.90    3.20
  -1   2  11   42.00    2.50
  -1   2  11   37.10    2.90
   1  -2 -11   39.90    2.70
   1  -2 -11   36.40    2.90
   1  -2 -11   39.10    4.10
   1  -2 -11   39.20    2.90
   1  -2 -11   38.50    5.10
   1  -2 -11   41.70    2.90
   1  -2 -11   39.80    2.70
  -2   2  11   56.69    7.00
  -2   2  11   57.39    3.20
  -2   2  11   52.09    3.40
  -2   2  11   57.89    3.20
  -2   2  11   53.09    3.20
  -2   2  11   61.89    4.30
  -2   2  11   53.29    3.20
  -2   2  11   51.59    3.40
  -2   2  11   49.90    3.10
   2  -2 -11   55.09    3.30
   2  -2 -11   54.39    3.10
   2  -2 -11   53.09    3.30
   2  -2 -11   50.29    3.10
   2  -2 -11   56.69    7.00
   2  -2 -11   52.09    3.70
  -3   2  11   54.29    7.10
  -3   2  11   53.49    3.00
  -3   2  11   53.39    3.20
  -3   2  11   50.09    3.40
  -3   2  11   45.40    3.20
  -3   2  11   46.70    3.50
  -3   2  11   51.49    3.20
  -3   2  11   46.50    4.20
  -3   2  11   46.10    3.20
   3  -2 -11   54.59    7.10
   3  -2 -11   55.59    3.70
   3  -2 -11   52.49    3.10
   3  -2 -11   54.99    3.40
   3  -2 -11   54.29    3.30
   3  -2 -11   52.99    3.20
  -4   2  11   36.10    2.70
  -4   2  11   36.30    3.00
  -4   2  11   34.10    3.00
  -4   2  11   36.90    3.10
  -4   2  11   34.60    2.90
   4  -2 -11   39.10    2.80
   4  -2 -11   43.20    2.90
   4  -2 -11   38.30    3.20
   4  -2 -11   37.60    2.90
   4  -2 -11   37.50    2.60
  -5   2  11    1.10    1.50
  -5   2  11    0.40    1.10
  -5   2  11    1.30    1.30
  -5   2  11    1.50    1.40
  -5   2  11    1.50    1.70
   5  -2 -11    1.10    1.40
   5  -2 -11    2.20    1.30
   5  -2 -11    0.50    1.90
  -6   2  11    1.70    1.90
   6  -2 -11    1.00    2.20
   6  -2 -11    1.30    0.90
   6  -2 -11    0.70    1.10
  -7   2  11    2.00    2.10
   7  -2 -11    5.20    3.10
   7  -2 -11    4.10    1.40
   7   2  10   -0.60    1.20
   7   2  10    0.20    1.40
   7   2  10   -0.60    1.30
  -7  -2 -10    0.70    1.50
  -7  -2 -10    0.20    2.00
  -7  -2 -10    0.20    2.20
   6   2  10   61.39    3.90
   6   2  10   66.79    4.00
   6   2  10   67.49    4.30
   6   2  10   72.09    4.30
   6   2  10   63.79    4.00
   6   2  10   69.99    4.30
  -6  -2 -10   62.49    4.20
  -6  -2 -10   63.59    4.50
  -6  -2 -10   63.39    4.40
   5   2  10   33.10    2.60
   5   2  10   36.00    3.10
   5   2  10   30.40    2.70
   5   2  10   30.20    2.50
   5   2  10   25.90    3.00
   5   2  10   29.20    2.60
  -5  -2 -10   32.40    3.00
  -5  -2 -10   38.20    7.80
  -5  -2 -10   29.80    2.50
  -5  -2 -10   34.00    4.10
  -5  -2 -10   30.50    2.90
  -5  -2 -10   29.60    2.70
   4   2  10   50.19    2.90
   4   2  10   52.79    3.40
   4   2  10   48.60    5.90
   4   2  10   45.20    6.60
   4   2  10   51.09    3.30
   4   2  10   48.60    3.50
   4   2  10   50.69    3.00
  -4  -2 -10   52.99    3.10
  -4  -2 -10   56.39    7.40
  -4  -2 -10   49.60    3.50
  -4  -2 -10   49.80    3.30
  -4  -2 -10   48.90    3.00
  -4  -2 -10   48.40    3.20
  -4  -2 -10   46.90    3.10
  -4  -2 -10   49.80    3.10
   3   2  10  110.29    5.30
   3   2  10  104.49    4.90
   3   2  10   86.69    8.00
   3   2  10  100.69    4.90
   3   2  10   94.09    7.80
  -3  -2 -10  102.59    4.80
  -3  -2 -10  103.09    7.80
  -3  -2 -10  105.39    5.00
  -3  -2 -10  108.39    4.90
  -3  -2 -10  106.89    4.90
  -3  -2 -10   98.39    5.30
  -3  -2 -10  101.29    4.90
  -3  -2 -10  105.79    5.10
   2   2  10    6.00    1.20
   2   2  10    7.80    1.10
   2   2  10    4.90    1.10
   2   2  10    7.00    1.20
   2   2  10    6.80    3.50
   2   2  10    6.10    2.30
  -2  -2 -10    5.30    1.10
  -2  -2 -10    6.70    1.10
  -2  -2 -10    6.20    1.10
  -2  -2 -10    7.80    1.30
  -2  -2 -10    7.80    1.20
  -2  -2 -10    8.90    3.10
   1   2  10  209.08    8.60
   1   2  10  204.58    8.60
   1   2  10  214.38    8.90
   1   2  10  190.08    8.60
   1   2  10  197.78    8.70
   1   2  10  186.28   10.60
   1   2  10  207.48   12.70
  -1  -2 -10  209.68    8.60
  -1  -2 -10  210.38    8.60
  -1  -2 -10  194.38    9.00
  -1  -2 -10  204.18    8.70
  -1  -2 -10  213.88   11.10
  -1  -2 -10  204.48    8.60
  -1  -2 -10  203.78    8.70
   0   2  10  306.67   13.10
   0   2  10  308.37   13.10
   0   2  10  325.67   13.10
   0   2  10  307.67   15.50
   0   2  10  323.77   13.40
   0   2  10  322.27   13.10
   0  -2 -10  322.07   13.20
   0  -2 -10  331.57   13.10
   0  -2 -10  342.47   15.30
   0  -2 -10  318.47   13.20
   0  -2 -10  324.67   13.00
   0  -2 -10  331.17   13.10
   0  -2 -10  316.37   13.60
  -1   2  10    1.20    1.20
  -1   2  10    2.50    0.80
  -1   2  10    1.40    0.70
  -1   2  10    0.60    0.90
  -1   2  10    0.80    1.30
  -1   2  10    0.80    0.90
  -1   2  10    0.40    0.90
   1  -2 -10    1.20    1.00
   1  -2 -10    2.80    1.50
   1  -2 -10    2.80    3.20
   1  -2 -10    2.30    1.00
   1  -2 -10    1.10    1.30
   1  -2 -10    1.40    0.80
   1  -2 -10    0.60    0.90
  -2   2  10  316.77   13.20
  -2   2  10  311.07   13.30
  -2   2  10  306.57   13.30
  -2   2  10  309.37   16.10
  -2   2  10  325.87   13.20
  -2   2  10  321.67   13.10
  -2   2  10  336.77   13.60
  -2   2  10  335.87   13.30
  -2   2  10  361.56   14.30
   2  -2 -10  333.27   13.20
   2  -2 -10  340.17   15.50
   2  -2 -10  329.77   13.20
   2  -2 -10  308.07   13.70
   2  -2 -10  325.27   13.20
  -3   2  10   23.60    5.00
  -3   2  10   20.50    2.00
  -3   2  10   23.30    1.90
  -3   2  10   17.40    2.20
  -3   2  10   19.00    2.10
  -3   2  10   18.80    2.30
  -3   2  10   21.40    2.20
  -3   2  10   22.00    2.10
  -3   2  10   19.80    3.00
   3  -2 -10   16.70    2.40
   3  -2 -10   21.40    4.00
   3  -2 -10   18.70    1.90
   3  -2 -10   19.60    2.00
   3  -2 -10   17.20    2.30
   3  -2 -10   21.60    2.10
  -4   2  10   48.00    3.00
  -4   2  10   48.80    7.20
  -4   2  10   48.00    3.00
  -4   2  10   51.49    3.20
  -4   2  10   51.99    2.80
  -4   2  10   50.79    3.30
  -4   2  10   41.60    2.70
   4  -2 -10   42.70    3.10
   4  -2 -10   55.19    3.10
   4  -2 -10   48.00    2.90
   4  -2 -10   50.79    2.90
   4  -2 -10   45.10    6.30
  -5   2  10   -1.10    1.20
  -5   2  10    0.10    1.40
  -5   2  10   -0.80    1.20
  -5   2  10   -1.70    1.00
  -5   2  10   -0.80    1.20
  -5   2  10   -0.20    1.10
   5  -2 -10   -1.00    1.10
   5  -2 -10   -1.10    1.40
   5  -2 -10    1.70    0.90
   5  -2 -10    0.10    0.80
   5  -2 -10   -1.50    1.00
  -6   2  10    1.20    1.70
  -6   2  10    1.20    1.10
  -6   2  10   -1.30    1.20
  -6   2  10   -1.30    1.10
  -6   2  10   -1.00    1.60
   6  -2 -10   -0.10    0.90
   6  -2 -10    1.20    1.20
   6  -2 -10   -1.10    1.70
   6  -2 -10    0.70    1.00
   6  -2 -10   -1.20    0.90
  -7   2  10    0.50    1.50
  -7   2  10   -1.20    1.70
  -7   2  10    1.10    2.40
   7  -2 -10    3.70    1.00
   7  -2 -10    1.70    1.00
   7  -2 -10    1.40    2.30
   8   2   9   33.50    3.30
   8   2   9   35.60    3.40
   8   2   9   38.80    3.50
  -8  -2  -9   30.90    4.30
  -8  -2  -9   46.20    4.10
   7   2   9   10.30    1.50
   7   2   9   10.40    1.90
   7   2   9   12.00    2.80
   7   2   9    8.40    1.60
   7   2   9    6.30    1.60
  -7  -2  -9   10.10    2.20
  -7  -2  -9    7.70    1.80
  -7  -2  -9   10.10    2.30
  -7  -2  -9   10.50    1.70
   6   2   9   78.59    4.10
   6   2   9   78.29    4.40
   6   2   9   80.89    4.40
   6   2   9   77.29    4.30
   6   2   9   76.09    4.20
   6   2   9   78.89    4.20
  -6  -2  -9   74.79    4.70
  -6  -2  -9   78.99    4.50
  -6  -2  -9   78.99    4.60
  -6  -2  -9   79.69    4.30
   5   2   9   34.80    2.50
   5   2   9   37.40    2.90
   5   2   9   38.50    3.00
   5   2   9   37.20    2.70
   5   2   9   41.80    6.50
   5   2   9   35.40    2.50
   5   2   9   35.20    2.60
   5   2   9   39.40    6.00
  -5  -2  -9   36.50    2.50
  -5  -2  -9   32.70    2.80
  -5  -2  -9   35.40    2.80
  -5  -2  -9   32.90    2.80
  -5  -2  -9   32.70    4.20
  -5  -2  -9   38.20    2.90
  -5  -2  -9   36.70    2.80
  -5  -2  -9   35.80    2.80
   4   2   9  506.75   20.10
   4   2   9  501.75   20.50
   4   2   9  540.65   20.10
   4   2   9  522.65   20.20
   4   2   9  468.85   23.20
   4   2   9  480.85   22.50
  -4  -2  -9  497.65   20.10
  -4  -2  -9  495.75   20.20
  -4  -2  -9  485.15   20.20
  -4  -2  -9  517.45   20.00
  -4  -2  -9  526.65   22.20
  -4  -2  -9  509.15   20.00
  -4  -2  -9  476.35   20.40
  -4  -2  -9  496.35   20.20
   3   2   9  241.98    9.90
   3   2   9  225.98   12.20
   3   2   9  248.48   10.10
   3   2   9  244.28    9.90
   3   2   9  238.58   10.00
   3   2   9  198.08   10.60
   3   2   9  223.78   12.50
  -3  -2  -9  244.08    9.90
  -3  -2  -9  250.17    9.90
  -3  -2  -9  240.08   10.00
  -3  -2  -9  234.68   10.30
  -3  -2  -9  233.88    9.80
  -3  -2  -9  250.17    9.90
  -3  -2  -9  234.48   10.00
  -3  -2  -9  253.17   12.20
   2   2   9  553.64   22.30
   2   2   9  598.34   22.50
   2   2   9  564.54   22.20
   2   2   9  530.85   24.20
   2   2   9  522.85   24.60
   2   2   9  575.44   22.20
   2   2   9  561.14   22.30
   2   2   9  563.44   22.30
  -2  -2  -9  598.24   24.20
  -2  -2  -9  547.25   22.30
  -2  -2  -9  559.34   22.40
  -2  -2  -9  553.14   22.40
  -2  -2  -9  549.85   22.60
  -2  -2  -9  573.34   22.30
  -2  -2  -9  588.14   22.20
  -2  -2  -9  541.35   22.10
   1   2   9    5.10    0.90
   1   2   9    5.90    1.40
   1   2   9    6.20    1.30
   1   2   9    6.50    1.00
   1   2   9    8.50    2.80
   1   2   9    4.40    1.70
   1   2   9    8.80    1.30
  -1  -2  -9    7.90    2.60
  -1  -2  -9    5.70    1.00
  -1  -2  -9    5.60    1.30
  -1  -2  -9    9.10    1.50
  -1  -2  -9    5.00    0.90
  -1  -2  -9    7.30    1.30
  -1  -2  -9    6.20    1.00
   0   2   9  367.56   14.30
   0   2   9  321.97   15.70
   0   2   9  347.07   14.30
   0   2   9  356.36   14.30
   0   2   9  352.56   16.50
   0   2   9  364.56   14.20
   0   2   9  362.96   14.50
   0  -2  -9  367.16   14.20
   0  -2  -9  347.07   14.30
   0  -2  -9  351.76   14.50
   0  -2  -9  342.47   14.60
   0  -2  -9  348.37   14.30
   0  -2  -9  367.46   16.10
   0  -2  -9  358.76   14.20
  -1   2   9   90.99    4.20
  -1   2   9   83.79    4.20
  -1   2   9   84.19    6.50
  -1   2   9   94.69    5.30
  -1   2   9   93.49    4.50
  -1   2   9   92.89    4.00
  -1   2   9   83.59    4.20
  -1   2   9   91.19    4.10
   1  -2  -9   86.29    4.20
   1  -2  -9   82.79    4.40
   1  -2  -9   87.99    4.10
   1  -2  -9   89.39    4.20
   1  -2  -9   94.19    4.10
   1  -2  -9   88.79    6.20
   1  -2  -9   92.19    4.10
  -2   2   9   71.29    4.00
  -2   2   9   76.69    3.60
  -2   2   9   71.99    3.40
  -2   2   9   53.19    6.70
  -2   2   9   72.69    3.80
  -2   2   9   81.19    4.40
  -2   2   9   76.79    3.60
  -2   2   9   72.29    3.50
  -2   2   9   70.69    3.60
   2  -2  -9   70.79    3.60
   2  -2  -9   72.49    3.60
   2  -2  -9   75.09    3.50
   2  -2  -9   74.09    3.50
   2  -2  -9   70.09    3.90
   2  -2  -9   73.49    5.80
  -3   2   9    5.60    1.00
  -3   2   9    5.20    1.60
  -3   2   9    5.60    1.00
  -3   2   9    4.70    1.10
  -3   2   9    3.20    1.20
  -3   2   9    5.90    0.90
  -3   2   9    7.70    3.40
  -3   2   9    4.70    0.90
  -3   2   9    4.60    1.00
   3  -2  -9    3.10    1.00
   3  -2  -9    4.40    0.80
   3  -2  -9    5.20    0.90
   3  -2  -9    6.10    1.40
   3  -2  -9    4.80    3.00
  -4   2   9   72.49    3.80
  -4   2   9   81.89    4.00
  -4   2   9   83.79    3.70
  -4   2   9   73.39    3.90
  -4   2   9   75.69    6.80
  -4   2   9   75.29    4.10
  -4   2   9   75.69    3.60
   4  -2  -9   72.09    4.00
   4  -2  -9   80.99    3.70
   4  -2  -9   82.89    6.40
   4  -2  -9   76.79    4.30
   4  -2  -9   78.79    3.80
   4  -2  -9   68.89    4.20
  -5   2   9   -4.50    2.80
  -5   2   9   -1.30    0.90
  -5   2   9   -0.40    1.00
  -5   2   9    0.80    0.90
  -5   2   9   -1.40    0.90
   5  -2  -9   -2.00    1.50
   5  -2  -9   -0.10    0.80
   5  -2  -9   -0.40    0.90
   5  -2  -9    7.20    2.90
   5  -2  -9   -0.70    0.60
   5  -2  -9   -0.10    0.90
  -6   2   9   54.59    3.20
  -6   2   9   52.79    3.00
  -6   2   9   52.69    3.00
  -6   2   9   52.89    3.20
  -6   2   9   60.29    3.80
  -6   2   9   58.99    3.70
   6  -2  -9   56.49    3.00
   6  -2  -9   58.59    3.00
   6  -2  -9   56.59    3.00
  -7   2   9    3.60    0.90
  -7   2   9    3.90    1.20
  -7   2   9    3.90    1.90
   7  -2  -9    4.90    2.10
   7  -2  -9    5.20    0.90
   7  -2  -9    4.90    1.00
  -8   2   9    7.80    2.20
   8  -2  -9    9.10    2.60
   8  -2  -9    7.30    2.40
   8   2   8    5.60    1.60
   8   2   8    3.00    1.30
   8   2   8    4.60    1.40
  -8  -2  -8    4.50    2.10
  -8  -2  -8    7.80    1.70
   7   2   8    2.60    1.20
   7   2   8    4.00    1.30
   7   2   8    3.30    1.50
   7   2   8    4.50    1.40
   7   2   8    5.10    1.40
   7   2   8    4.70    1.50
  -7  -2  -8    5.90    1.70
  -7  -2  -8    3.60    1.30
  -7  -2  -8    5.70    2.00
   6   2   8  251.67   10.70
   6   2   8  262.77   10.70
   6   2   8  258.87   16.10
   6   2   8  247.58   10.70
   6   2   8  261.87   10.80
   6   2   8  261.77   10.70
  -6  -2  -8  255.07   10.50
  -6  -2  -8  249.38   11.10
  -6  -2  -8  270.57   10.70
  -6  -2  -8  251.87   11.10
  -6  -2  -8  249.68   10.90
  -6  -2  -8  251.27   10.90
  -6  -2  -8  241.68   10.70
   5   2   8   12.30    1.60
   5   2   8   17.10    4.20
   5   2   8   12.80    2.20
   5   2   8   15.80    2.00
   5   2   8   14.00    2.30
   5   2   8   14.30    2.20
   5   2   8   14.30    4.90
   5   2   8   14.60    1.80
   5   2   8   16.40    2.10
  -5  -2  -8   18.20    2.10
  -5  -2  -8   13.10    1.70
  -5  -2  -8   15.80    2.20
  -5  -2  -8   13.10    2.00
  -5  -2  -8   12.80    2.10
  -5  -2  -8   20.60    3.40
  -5  -2  -8   16.50    2.00
   4   2   8   38.90    5.20
   4   2   8   35.30    3.40
   4   2   8   34.00    2.30
   4   2   8   36.70    2.50
   4   2   8   35.40    2.60
   4   2   8   36.60    2.50
   4   2   8   36.30    2.50
  -4  -2  -8   35.00    2.50
  -4  -2  -8   34.80    2.30
  -4  -2  -8   33.70    2.50
  -4  -2  -8   41.90    2.50
  -4  -2  -8   42.20    2.60
  -4  -2  -8   35.10    2.40
  -4  -2  -8   31.90    2.50
  -4  -2  -8   43.60    5.10
  -4  -2  -8   37.50    2.70
   3   2   8   70.09    5.50
   3   2   8   64.29    3.20
   3   2   8   63.39    5.70
   3   2   8   68.19    3.20
   3   2   8   61.09    3.30
   3   2   8   60.69    3.20
   3   2   8   62.69    3.30
   3   2   8   66.09    3.20
   3   2   8   68.49    3.50
  -3  -2  -8   69.99    3.30
  -3  -2  -8   67.89    3.20
  -3  -2  -8   61.69    3.50
  -3  -2  -8   62.59    3.30
  -3  -2  -8   63.99    5.30
  -3  -2  -8   67.69    3.20
  -3  -2  -8   65.89    3.20
  -3  -2  -8   63.69    3.40
   2   2   8  363.16   17.00
   2   2   8  402.46   15.30
   2   2   8  388.26   15.30
   2   2   8  395.96   15.50
   2   2   8  385.86   15.30
   2   2   8  362.46   17.50
   2   2   8  378.16   15.30
   2   2   8  378.36   15.40
  -2  -2  -8  380.06   15.40
  -2  -2  -8  391.96   15.30
  -2  -2  -8  391.86   15.30
  -2  -2  -8  397.96   15.30
  -2  -2  -8  365.26   15.20
  -2  -2  -8  378.86   15.40
  -2  -2  -8  362.86   15.60
  -2  -2  -8  393.16   17.00
   1   2   8  348.77   16.10
   1   2   8  373.36   14.30
   1   2   8  361.96   14.40
   1   2   8  367.26   14.60
   1   2   8  354.36   14.40
   1   2   8  329.07   16.00
   1   2   8  363.26   14.40
  -1  -2  -8  378.56   16.00
  -1  -2  -8  376.76   14.30
  -1  -2  -8  357.46   14.40
  -1  -2  -8  364.56   14.40
  -1  -2  -8  365.16   14.30
  -1  -2  -8  335.97   14.50
  -1  -2  -8  339.57   14.10
  -1  -2  -8  359.26   14.70
   0   2   8   24.80    1.80
   0   2   8   15.60    2.90
   0   2   8   24.80    1.80
   0   2   8   22.10    1.70
   0   2   8   22.90    2.00
   0   2   8   23.10    2.80
   0   2   8   25.20    1.80
   0  -2  -8   23.90    1.60
   0  -2  -8   20.90    2.80
   0  -2  -8   23.40    1.70
   0  -2  -8   23.80    1.70
   0  -2  -8   24.20    2.00
   0  -2  -8   24.20    1.60
   0  -2  -8   24.30    1.70
  -1   2   8    7.90    1.20
  -1   2   8   10.20    1.60
  -1   2   8    8.40    1.40
  -1   2   8   10.30    2.10
  -1   2   8    8.50    1.30
  -1   2   8   11.50    1.20
  -1   2   8    9.50    2.40
  -1   2   8    7.10    0.90
   1  -2  -8    9.60    1.40
   1  -2  -8    6.50    2.40
   1  -2  -8   11.40    1.20
   1  -2  -8    9.50    1.30
   1  -2  -8    7.20    1.30
  -2   2   8    2.40    0.90
  -2   2   8    1.00    0.60
  -2   2   8    1.70    0.70
  -2   2   8    0.80    0.90
  -2   2   8    1.30    0.70
  -2   2   8    2.10    0.70
  -2   2   8   -0.90    2.20
  -2   2   8    2.60    0.70
   2  -2  -8    2.70    2.30
   2  -2  -8    2.30    0.70
   2  -2  -8    1.90    0.70
   2  -2  -8    1.00    0.90
   2  -2  -8    1.70    0.60
  -3   2   8    0.70    0.70
  -3   2   8   -1.10    2.90
  -3   2   8    0.60    0.80
  -3   2   8    0.80    0.80
  -3   2   8    0.50    0.70
  -3   2   8    1.10    0.70
  -3   2   8   -0.20    0.70
   3  -2  -8    1.70    2.30
   3  -2  -8    0.30    0.60
   3  -2  -8   -0.10    0.90
   3  -2  -8    1.30    0.70
   3  -2  -8    0.10    0.60
   3  -2  -8   -0.40    0.70
  -4   2   8   12.10    3.00
  -4   2   8   12.00    1.40
  -4   2   8   14.60    1.70
  -4   2   8   10.70    1.70
  -4   2   8   13.60    1.60
  -4   2   8   14.20    2.00
  -4   2   8   15.90    1.40
  -4   2   8   13.80    1.60
   4  -2  -8   14.90    1.80
   4  -2  -8   12.80    1.50
   4  -2  -8   10.00    1.40
   4  -2  -8   11.70    1.50
   4  -2  -8   13.90    2.80
  -5   2   8    3.10    0.80
  -5   2   8    0.90    0.60
  -5   2   8    3.40    1.30
  -5   2   8    1.70    2.50
  -5   2   8    2.30    0.80
   5  -2  -8    2.60    1.30
   5  -2  -8    2.50    0.80
   5  -2  -8    3.10    0.80
   5  -2  -8    2.30    0.70
   5  -2  -8    2.00    0.70
   5  -2  -8    1.20    2.50
  -6   2   8    4.20    1.30
  -6   2   8    3.20    1.40
  -6   2   8    3.20    0.80
  -6   2   8   -1.10    2.60
  -6   2   8    2.80    1.00
  -6   2   8    1.50    0.90
   6  -2  -8    3.30    0.70
   6  -2  -8    2.50    1.30
   6  -2  -8    3.70    0.70
   6  -2  -8    3.00    1.50
   6  -2  -8    3.70    2.70
   6  -2  -8    2.70    0.80
   6  -2  -8    3.50    0.80
  -7   2   8    9.50    1.90
  -7   2   8   13.30    1.80
  -7   2   8   11.10    1.10
  -7   2   8   12.10    1.70
  -7   2   8   15.20    2.50
   7  -2  -8   12.30    1.50
   7  -2  -8   17.00    1.50
   7  -2  -8   14.40    1.50
   7  -2  -8   12.00    3.80
   7  -2  -8   13.70    1.20
  -8   2   8    7.10    2.00
  -8   2   8    6.60    1.80
   8  -2  -8    6.50    2.30
   8  -2  -8    8.80    1.30
   8  -2  -8    5.30    2.00
   8   2   7   46.60    3.10
   8   2   7   40.10    3.50
   8   2   7   46.10    3.70
  -8  -2  -7   49.30    4.00
  -8  -2  -7   44.80    3.50
  -8  -2  -7   52.19    4.30
   7   2   7   12.00    2.10
   7   2   7    8.00    1.40
   7   2   7    7.30    1.40
   7   2   7    5.80    1.20
   7   2   7   10.30    1.80
   7   2   7    7.90    1.70
  -7  -2  -7    8.80    2.00
  -7  -2  -7   12.70    2.10
  -7  -2  -7    6.00    1.50
  -7  -2  -7    6.70    1.50
   6   2   7  262.57   15.00
   6   2   7  288.17   12.10
   6   2   7  266.77   14.50
   6   2   7  282.97   11.60
   6   2   7  296.07   11.70
   6   2   7  273.27   11.70
   6   2   7  294.87   11.70
   6   2   7  280.57   11.70
   6   2   7  304.47   11.90
  -6  -2  -7  287.17   12.20
  -6  -2  -7  300.77   12.10
  -6  -2  -7  265.17   13.50
  -6  -2  -7  275.67   11.90
  -6  -2  -7  293.17   11.60
  -6  -2  -7  294.77   11.60
  -6  -2  -7  280.97   12.20
  -6  -2  -7  289.57   11.80
   5   2   7   70.99    6.90
   5   2   7   66.59    3.70
   5   2   7   62.49    3.40
   5   2   7   63.19    3.40
   5   2   7   69.49    3.50
   5   2   7   61.09    3.40
   5   2   7   66.49    3.40
   5   2   7   71.49    3.40
  -5  -2  -7   73.29    3.70
  -5  -2  -7   58.39    3.70
  -5  -2  -7   63.99    3.70
  -5  -2  -7   64.39    3.40
  -5  -2  -7   67.89    3.30
  -5  -2  -7   68.69    5.90
  -5  -2  -7   65.79    3.30
  -5  -2  -7   65.09    3.60
   4   2   7   -0.10    0.70
   4   2   7   -1.00    0.70
   4   2   7   -1.20    0.80
   4   2   7   -0.70    0.90
   4   2   7   -0.30    0.60
   4   2   7   -2.40    2.60
   4   2   7    0.70    0.60
  -4  -2  -7   -1.70    0.80
  -4  -2  -7   -1.00    0.50
  -4  -2  -7    0.50    0.70
  -4  -2  -7    0.40    0.70
  -4  -2  -7   -0.90    0.80
  -4  -2  -7    0.50    0.60
  -4  -2  -7    0.40    0.80
  -4  -2  -7    0.90    2.20
  -4  -2  -7   -0.80    0.70
   3   2   7   86.89    4.10
   3   2   7   87.39    4.00
   3   2   7   89.99    3.90
   3   2   7   82.59    5.70
   3   2   7   86.19    4.00
   3   2   7   91.99    4.00
   3   2   7   84.89    4.00
   3   2   7   91.59    4.00
  -3  -2  -7   85.69    4.00
  -3  -2  -7   88.59    4.00
  -3  -2  -7   88.59    5.70
  -3  -2  -7   79.49    4.00
  -3  -2  -7   90.19    4.10
  -3  -2  -7   80.49    4.20
  -3  -2  -7   89.49    3.90
  -3  -2  -7   87.89    4.10
   2   2   7  219.18   10.90
   2   2   7  225.78    9.40
   2   2   7  225.38   13.90
   2   2   7  240.08    9.50
   2   2   7  240.98    9.40
   2   2   7  229.78    9.40
   2   2   7  223.58    9.30
   2   2   7  231.88    9.40
  -2  -2  -7  232.58    9.40
  -2  -2  -7  222.98    9.60
  -2  -2  -7  242.48    9.30
  -2  -2  -7  233.88    9.40
  -2  -2  -7  227.08    9.30
  -2  -2  -7  200.18    9.70
  -2  -2  -7  244.48   10.90
  -2  -2  -7  233.48    9.40
   1   2   7  562.84   21.60
   1   2   7  549.35   21.60
   1   2   7  537.55   21.60
   1   2   7  500.75   23.10
   1   2   7  541.85   21.60
   1   2   7  568.24   21.60
   1   2   7  537.05   23.00
   1   2   7  576.44   21.80
  -1  -2  -7  550.04   21.60
  -1  -2  -7  531.05   21.60
  -1  -2  -7  556.04   21.70
  -1  -2  -7  531.75   21.40
  -1  -2  -7  583.14   23.00
  -1  -2  -7  533.25   21.80
  -1  -2  -7  556.74   21.60
  -1  -2  -7  563.84   21.60
   0   2   7   -2.20    1.60
   0  -2  -7    5.00    1.90
   0  -2  -7    1.00    0.50
   0  -2  -7    2.00    0.70
  -1   2   7   11.70    1.50
  -1   2   7   12.80    2.30
  -1   2   7   14.40    2.00
  -1   2   7    9.50    1.00
  -1   2   7   10.30    1.30
  -1   2   7   10.20    1.20
  -1   2   7   10.10    1.10
  -1   2   7   13.70    1.10
   1  -2  -7   11.00    1.10
   1  -2  -7   11.80    1.20
   1  -2  -7   13.70    2.30
   1  -2  -7   10.50    1.20
   1  -2  -7   13.60    1.40
   1  -2  -7   14.30    1.20
   1  -2  -7   11.00    1.20
  -2   2   7  267.37   10.80
  -2   2   7  256.47   10.70
  -2   2   7  221.28   13.20
  -2   2   7  246.48   11.60
  -2   2   7  271.97   10.70
  -2   2   7  300.07   11.40
  -2   2   7  268.57   10.80
  -2   2   7  266.17   10.70
   2  -2  -7  273.87   10.70
   2  -2  -7  262.87   11.00
   2  -2  -7  266.67   10.80
   2  -2  -7  269.77   10.70
   2  -2  -7  281.87   12.50
   2  -2  -7  265.37   10.80
  -3   2   7  192.68    7.80
  -3   2   7  176.98    9.20
  -3   2   7  188.38    8.00
  -3   2   7  163.08    8.10
  -3   2   7  203.48    7.80
  -3   2   7  203.08    7.80
  -3   2   7  177.38    7.80
  -3   2   7  193.88    8.00
  -3   2   7  186.18    7.80
   3  -2  -7  195.48    7.70
   3  -2  -7  188.08    7.80
   3  -2  -7  186.28    7.80
   3  -2  -7  190.78    8.20
   3  -2  -7  207.88    9.30
   3  -2  -7  193.48    7.70
  -4   2   7  327.07   12.80
  -4   2   7  329.17   12.50
  -4   2   7  316.07   12.70
  -4   2   7  276.67   12.60
  -4   2   7  303.07   12.90
  -4   2   7  347.87   12.80
  -4   2   7  272.27   13.80
  -4   2   7  331.07   12.50
  -4   2   7  298.17   12.50
   4  -2  -7  301.07   12.50
   4  -2  -7  300.77   12.60
   4  -2  -7  307.87   12.80
   4  -2  -7  313.27   13.00
   4  -2  -7  345.07   12.80
   4  -2  -7  324.87   13.80
   4  -2  -7  320.37   12.50
  -5   2   7    2.30    2.70
  -5   2   7    2.60    1.00
  -5   2   7    0.70    0.60
  -5   2   7    0.80    1.00
  -5   2   7    0.20    0.50
  -5   2   7    2.80    1.10
  -5   2   7    2.70    0.80
  -5   2   7    0.40    0.70
   5  -2  -7    0.90    1.00
   5  -2  -7    0.00    2.00
   5  -2  -7    2.00    0.70
   5  -2  -7    1.30    0.70
   5  -2  -7    1.30    1.00
   5  -2  -7    1.40    0.60
  -6   2   7   95.29    4.50
  -6   2   7   84.59    3.90
  -6   2   7   92.09    4.60
  -6   2   7   82.39    5.60
  -6   2   7   90.09    3.90
  -6   2   7   87.79    3.70
  -6   2   7   92.19    4.60
  -6   2   7   84.29    3.70
   6  -2  -7   86.69    4.90
   6  -2  -7   89.29    3.80
   6  -2  -7   88.79    3.80
   6  -2  -7   89.69    3.90
   6  -2  -7   79.39    5.40
   6  -2  -7   79.19    4.60
   6  -2  -7   93.39    3.90
  -7   2   7    3.40    0.70
  -7   2   7    2.50    1.50
  -7   2   7    4.60    0.80
  -7   2   7    3.50    1.30
   7  -2  -7    5.50    0.80
   7  -2  -7    3.00    1.60
   7  -2  -7    6.00    1.10
   7  -2  -7    3.40    0.50
   7  -2  -7    3.70    0.70
   7  -2  -7    2.80    1.50
   7  -2  -7    5.10    1.50
  -8   2   7    5.20    2.10
  -8   2   7   11.80    2.20
   8  -2  -7    8.80    2.30
   8  -2  -7   12.10    2.10
   8  -2  -7    9.00    0.80
   9   2   6    1.00    1.40
   9   2   6    0.10    1.00
   9   2   6   -0.30    1.60
  -9  -2  -6    3.40    1.90
  -9  -2  -6    0.40    1.70
   8   2   6   35.60    2.70
   8   2   6   35.70    2.90
   8   2   6   41.60    3.50
  -8  -2  -6   42.10    3.70
  -8  -2  -6   36.00    4.70
  -8  -2  -6   42.90    4.20
  -8  -2  -6   37.90    3.00
   7   2   6   22.10    1.60
   7   2   6   19.70    2.20
   7   2   6   15.50    1.90
   7   2   6   20.60    2.00
   7   2   6   20.20    2.10
   7   2   6   22.10    2.50
  -7  -2  -6   18.90    2.10
  -7  -2  -6   15.10    3.00
  -7  -2  -6   24.10    3.00
  -7  -2  -6   24.30    2.80
  -7  -2  -6   16.10    1.90
   6   2   6   12.10    2.40
   6   2   6   12.20    1.70
   6   2   6   12.70    1.70
   6   2   6   13.50    3.50
   6   2   6   13.90    1.80
   6   2   6   11.20    1.60
   6   2   6   13.90    1.60
   6   2   6   16.00    1.90
  -6  -2  -6   12.30    3.00
  -6  -2  -6   13.60    2.10
  -6  -2  -6   18.30    2.10
  -6  -2  -6   11.10    1.80
  -6  -2  -6   12.80    1.50
  -6  -2  -6   15.00    2.00
  -6  -2  -6   12.30    2.20
  -6  -2  -6   14.90    1.70
   5   2   6    2.70    0.70
   5   2   6    2.90    0.80
   5   2   6    4.30    4.00
   5   2   6    3.70    0.80
   5   2   6    3.50    0.80
   5   2   6    5.30    1.00
   5   2   6    4.20    0.80
   5   2   6    4.10    1.10
  -5  -2  -6    3.90    0.90
  -5  -2  -6    3.50    0.90
  -5  -2  -6    3.90    1.00
  -5  -2  -6    4.10    0.80
  -5  -2  -6    5.80    1.10
  -5  -2  -6    2.70    0.80
  -5  -2  -6    4.00    1.20
   4   2   6    8.20    1.30
   4   2   6   10.30    1.30
   4   2   6    9.10    1.20
   4   2   6    8.80    1.20
   4   2   6   11.30    2.60
   4   2   6    7.50    1.50
   4   2   6   10.70    1.30
   4   2   6   10.60    1.20
  -4  -2  -6   11.00    1.50
  -4  -2  -6    7.90    1.20
  -4  -2  -6   12.30    2.20
  -4  -2  -6    9.00    1.30
  -4  -2  -6    8.90    1.30
  -4  -2  -6    9.70    1.30
  -4  -2  -6    8.20    1.20
  -4  -2  -6    8.10    1.50
  -4  -2  -6    7.30    1.30
   3   2   6  549.45   22.20
   3   2   6  554.64   22.20
   3   2   6  570.44   22.20
   3   2   6  537.35   23.50
   3   2   6  580.64   22.20
   3   2   6  567.94   22.10
   3   2   6  564.14   22.20
   3   2   6  575.84   22.20
  -3  -2  -6  578.34   22.10
  -3  -2  -6  576.64   22.20
  -3  -2  -6  580.74   23.40
  -3  -2  -6  560.54   22.20
  -3  -2  -6  543.55   22.30
  -3  -2  -6  568.04   22.30
  -3  -2  -6  541.15   22.30
  -3  -2  -6  566.54   22.20
   2   2   6    1.30    0.50
   2   2   6    1.40    0.50
   2   2   6    0.60    1.10
   2   2   6    1.80    0.50
   2   2   6    2.60    0.60
   2   2   6    1.60    0.60
   2   2   6    1.80    0.50
   2   2   6    4.90    1.50
  -2  -2  -6    2.70    1.60
  -2  -2  -6    2.00    0.60
  -2  -2  -6    3.20    0.80
  -2  -2  -6    0.70    0.50
  -2  -2  -6    1.90    0.50
  -2  -2  -6    1.10    0.40
  -2  -2  -6    2.10    0.60
   1   2   6  212.38   10.20
   1   2   6  207.28   10.40
   1   2   6  227.68    9.10
   1   2   6  227.68    9.10
   1   2   6  231.28    9.10
   1   2   6  230.88    9.10
   1   2   6  227.28    9.10
   1   2   6  234.38    9.30
  -1  -2  -6  230.68    9.10
  -1  -2  -6  234.88   10.30
  -1  -2  -6  227.88    9.20
  -1  -2  -6  224.98    9.10
  -1  -2  -6  217.98    9.00
  -1  -2  -6  228.18    9.10
  -1  -2  -6  232.38    9.10
  -1  -2  -6  216.78    9.30
   0   2   6    0.90    0.90
   0   2   6    0.50    1.30
   0   2   6    0.00    0.60
   0   2   6    0.50    0.40
   0   2   6   -0.20    0.50
   0   2   6   -0.20    0.50
   0  -2  -6    0.00    0.40
   0  -2  -6   -0.20    0.40
   0  -2  -6    1.00    0.40
   0  -2  -6   -0.30    0.40
   0  -2  -6    0.00    1.50
   0  -2  -6    0.00    0.40
   0  -2  -6    1.10    0.60
  -1   2   6   91.09    3.80
  -1   2   6   90.59    3.80
  -1   2   6   92.89    4.60
  -1   2   6   83.19    3.90
  -1   2   6   83.99    5.00
  -1   2   6   83.79    3.80
  -1   2   6   84.49    4.00
  -1   2   6   95.29    3.80
   1  -2  -6   83.29    3.80
   1  -2  -6   84.69    3.80
   1  -2  -6   87.89    3.70
   1  -2  -6   86.19    3.70
   1  -2  -6   86.49    4.90
   1  -2  -6   82.69    4.00
  -2   2   6  130.39    5.50
  -2   2   6  125.59    5.60
  -2   2   6  135.99    5.40
  -2   2   6  125.79    6.50
  -2   2   6  126.29    5.40
  -2   2   6  139.09    6.00
  -2   2   6  124.59    5.40
  -2   2   6  130.69    5.40
   2  -2  -6  135.09    5.40
   2  -2  -6  123.49    5.40
   2  -2  -6  124.49    5.40
   2  -2  -6  120.89    5.60
   2  -2  -6  140.49    6.60
   2  -2  -6  126.59    5.30
  -3   2   6   56.89    3.30
  -3   2   6   67.59    3.20
  -3   2   6   68.19    2.90
  -3   2   6   65.99    3.00
  -3   2   6   59.29    5.00
  -3   2   6   64.49    2.90
  -3   2   6   60.09    2.90
  -3   2   6   60.19    3.00
  -3   2   6   67.19    3.20
   3  -2  -6   65.99    4.60
   3  -2  -6   66.29    2.90
   3  -2  -6   63.59    3.20
   3  -2  -6   59.09    2.90
   3  -2  -6   64.29    2.90
   3  -2  -6   58.99    2.90
  -4   2   6   15.70    2.30
  -4   2   6   18.80    1.90
  -4   2   6   17.80    1.30
  -4   2   6   19.70    1.60
  -4   2   6   16.70    1.30
  -4   2   6   17.60    1.70
  -4   2   6   20.10    1.20
  -4   2   6   15.90    1.40
   4  -2  -6   19.80    1.60
   4  -2  -6   15.90    1.30
   4  -2  -6   17.00    1.70
   4  -2  -6   18.80    1.30
   4  -2  -6   19.20    1.30
   4  -2  -6   22.90    2.90
   4  -2  -6   18.40    1.30
  -5   2   6   42.40    2.60
  -5   2   6   40.40    2.50
  -5   2   6   40.80    2.10
  -5   2   6   41.50    1.90
  -5   2   6   40.70    2.50
  -5   2   6   30.30    3.70
  -5   2   6   39.80    2.00
   5  -2  -6   39.80    2.00
   5  -2  -6   42.60    2.50
   5  -2  -6   42.00    2.70
   5  -2  -6   38.00    2.60
   5  -2  -6   37.90    3.50
   5  -2  -6   42.60    2.00
   5  -2  -6   44.00    2.10
   5  -2  -6   40.00    2.00
  -6   2   6  186.58    7.30
  -6   2   6  188.98    8.20
  -6   2   6  186.68    7.50
  -6   2   6  178.88    8.30
  -6   2   6  180.08    7.40
   6  -2  -6  195.38    7.50
   6  -2  -6  176.38    7.40
   6  -2  -6  191.98    7.50
   6  -2  -6  195.88    8.00
   6  -2  -6  180.08    8.30
   6  -2  -6  187.38    7.40
   6  -2  -6  181.18    8.10
   6  -2  -6  183.98    8.30
  -7   2   6   -0.40    1.30
  -7   2   6    0.40    1.00
  -7   2   6    0.60    0.40
   7  -2  -6    0.90    0.50
   7  -2  -6    1.60    1.20
   7  -2  -6    0.60    1.40
   7  -2  -6    1.40    0.40
   7  -2  -6    0.00    1.10
  -8   2   6    5.80    2.00
   8  -2  -6    3.30    1.80
   8  -2  -6    4.80    1.60
  -9   2   6   -1.60    1.60
   9  -2  -6   -2.60    2.00
   9   2   5    8.70    2.00
   9   2   5    7.50    1.10
   9   2   5    6.30    1.70
  -9  -2  -5    5.70    1.80
  -9  -2  -5   11.30    2.40
   8   2   5   11.10    2.00
   8   2   5   15.70    2.70
   8   2   5   14.90    2.60
   8   2   5   12.20    2.00
   8   2   5   13.60    2.40
  -8  -2  -5   16.70    2.70
  -8  -2  -5   10.50    1.40
  -8  -2  -5   14.90    2.60
  -8  -2  -5   15.90    3.10
   7   2   5   78.99    4.40
   7   2   5   82.39    4.20
   7   2   5   75.29    7.10
   7   2   5   77.49    7.20
   7   2   5   76.39    3.80
   7   2   5   72.79    3.80
  -7  -2  -5   80.09    4.50
  -7  -2  -5   80.49    3.80
  -7  -2  -5   76.09    3.90
  -7  -2  -5   81.89    3.80
  -7  -2  -5   81.99    4.60
  -7  -2  -5   71.79    4.70
  -7  -2  -5   78.79    3.90
   6   2   5    4.60    1.20
   6   2   5    3.50    0.80
   6   2   5    3.00    0.80
   6   2   5    4.60    1.00
   6   2   5    2.00    2.80
   6   2   5    3.70    1.30
   6   2   5    3.10    0.90
   6   2   5    3.70    0.80
  -6  -2  -5    3.10    0.90
  -6  -2  -5    4.50    0.80
  -6  -2  -5    4.50    1.10
  -6  -2  -5    3.50    0.80
  -6  -2  -5    3.20    0.80
  -6  -2  -5    6.40    2.10
  -6  -2  -5    5.90    2.50
  -6  -2  -5    6.70    1.20
   5   2   5    9.60    1.40
   5   2   5    8.60    1.10
   5   2   5    9.60    1.30
   5   2   5    7.80    1.20
   5   2   5    9.00    1.20
   5   2   5    8.80    2.70
   5   2   5    7.90    1.20
  -5  -2  -5    9.70    1.30
  -5  -2  -5   11.20    1.70
  -5  -2  -5    9.60    1.20
  -5  -2  -5    8.90    1.40
  -5  -2  -5    7.90    1.20
  -5  -2  -5    5.80    1.90
  -5  -2  -5    8.10    1.50
   4   2   5   70.79    3.20
   4   2   5   73.49    3.30
   4   2   5   70.09    3.30
   4   2   5   67.09    4.80
   4   2   5   68.89    3.60
   4   2   5   70.59    3.30
   4   2   5   73.99    3.40
   4   2   5   70.99    3.30
  -4  -2  -5   73.89    3.50
  -4  -2  -5   73.89    3.30
  -4  -2  -5   72.49    3.50
  -4  -2  -5   70.39    4.70
  -4  -2  -5   73.49    3.20
  -4  -2  -5   69.69    3.30
  -4  -2  -5   73.09    3.60
  -4  -2  -5   70.29    3.30
  -4  -2  -5   66.19    3.30
   3   2   5   35.30    1.80
   3   2   5   39.00    1.90
   3   2   5   35.40    3.50
   3   2   5   39.50    2.10
   3   2   5   35.60    1.90
   3   2   5   35.60    2.00
   3   2   5   36.10    1.90
   3   2   5   34.90    1.90
  -3  -2  -5   38.70    1.90
  -3  -2  -5   37.50    2.00
  -3  -2  -5   35.30    2.10
  -3  -2  -5   37.60    1.90
  -3  -2  -5   36.10    1.90
  -3  -2  -5   34.30    2.00
  -3  -2  -5   39.90    3.10
  -3  -2  -5   36.70    2.10
  -3  -2  -5   37.60    2.00
   2   2   5  311.47   12.50
   2   2   5  324.07   12.60
   2   2   5  319.47   12.50
   2   2   5  314.47   12.60
   2   2   5  319.37   12.60
   2   2   5  309.17   13.60
   2   2   5  322.37   12.60
   2   2   5  318.67   12.60
  -2  -2  -5  322.07   12.50
  -2  -2  -5  315.57   12.60
  -2  -2  -5  308.47   12.60
  -2  -2  -5  302.37   12.60
  -2  -2  -5  317.87   12.50
  -2  -2  -5  305.37   12.70
  -2  -2  -5  336.97   13.50
  -2  -2  -5  317.27   12.60
   1   2   5  989.80   38.80
   1   2   5  984.00   37.70
   1   2   5  935.71   37.70
   1   2   5  965.00   37.80
   1   2   5  962.00   37.70
   1   2   5  865.41   38.90
   1   2   5  999.10   37.70
   1   2   5  981.80   37.70
  -1  -2  -5  976.80   37.70
  -1  -2  -5  979.70   37.80
  -1  -2  -5  951.10   37.90
  -1  -2  -5  979.70   37.70
  -1  -2  -5 1085.99   38.70
  -1  -2  -5  940.41   37.70
  -1  -2  -5  986.60   37.70
  -1  -2  -5  950.10   37.70
   0   2   5  635.44   23.70
   0   2   5  625.94   23.70
   0   2   5  535.35   24.60
   0   2   5  606.74   23.70
   0   2   5  615.04   23.90
   0   2   5  614.04   24.70
   0   2   5  605.14   23.70
   0  -2  -5  611.54   23.70
   0  -2  -5  574.24   23.90
   0  -2  -5  674.53   24.70
   0  -2  -5  615.64   23.70
   0  -2  -5  610.64   23.80
   0  -2  -5  575.04   23.50
   0  -2  -5  621.14   23.70
   0  -2  -5  604.94   23.70
  -1   2   5  925.51   37.00
  -1   2   5  994.60   37.70
  -1   2   5  922.01   37.00
  -1   2   5 1011.50   38.00
  -1   2   5  998.70   37.00
  -1   2   5  954.20   37.00
  -1   2   5  925.21   37.10
  -1   2   5  972.20   37.00
   1  -2  -5  904.11   37.00
   1  -2  -5  940.51   37.00
   1  -2  -5  941.71   37.00
   1  -2  -5 1028.30   37.90
   1  -2  -5  913.71   37.00
   1  -2  -5  912.91   37.20
  -2   2   5  143.19    6.80
  -2   2   5  142.39    6.00
  -2   2   5  148.79    6.40
  -2   2   5  146.49    5.80
  -2   2   5  141.69    5.90
  -2   2   5  143.09    6.00
  -2   2   5  143.49    5.90
  -2   2   5  151.38    5.80
   2  -2  -5  144.49    5.90
   2  -2  -5  143.99    5.80
   2  -2  -5  141.69    5.70
   2  -2  -5  144.69    6.70
   2  -2  -5  121.09    6.20
   2  -2  -5  143.49    5.90
   2  -2  -5  151.78    5.80
   2  -2  -5  142.39    6.10
  -3   2   5  553.54   20.60
  -3   2   5  539.45   20.80
  -3   2   5  518.45   20.70
  -3   2   5  551.54   20.60
  -3   2   5  519.25   20.90
  -3   2   5  507.05   20.60
  -3   2   5  527.85   20.80
   3  -2  -5  497.75   21.20
   3  -2  -5  553.14   20.80
   3  -2  -5  517.75   20.60
   3  -2  -5  522.75   20.90
   3  -2  -5  523.55   20.60
   3  -2  -5  537.55   20.60
   3  -2  -5  576.54   21.50
   3  -2  -5  498.95   20.70
   3  -2  -5  511.05   20.70
  -4   2   5  390.36   14.40
  -4   2   5  375.26   14.40
  -4   2   5  339.57   15.20
  -4   2   5  376.46   14.70
  -4   2   5  351.66   14.40
  -4   2   5  354.76   14.90
  -4   2   5  372.86   14.70
  -4   2   5  372.76   14.80
   4  -2  -5  375.96   14.40
   4  -2  -5  350.66   14.90
   4  -2  -5  374.36   14.40
   4  -2  -5  350.76   14.80
   4  -2  -5  391.56   15.20
   4  -2  -5  402.86   15.00
   4  -2  -5  348.87   14.50
   4  -2  -5  350.76   14.40
   4  -2  -5  374.46   14.60
  -5   2   5  133.89    6.00
  -5   2   5  139.29    5.90
  -5   2   5  140.69    5.50
  -5   2   5  137.99    5.40
  -5   2   5  131.99    5.50
  -5   2   5  128.79    6.40
  -5   2   5  140.19    5.40
  -5   2   5  135.79    5.90
  -5   2   5  126.69    6.00
   5  -2  -5  147.69    6.20
   5  -2  -5  133.89    5.90
   5  -2  -5  133.59    5.50
   5  -2  -5  133.79    5.90
   5  -2  -5  141.09    6.30
   5  -2  -5  138.19    5.50
   5  -2  -5  139.09    5.90
   5  -2  -5  135.09    5.50
   5  -2  -5  133.69    5.50
   5  -2  -5  130.19    6.10
  -6   2   5   84.89    4.10
  -6   2   5   76.39    4.20
  -6   2   5   77.39    3.30
  -6   2   5   83.19    4.20
  -6   2   5   76.69    3.30
   6  -2  -5   83.29    4.40
   6  -2  -5   76.49    4.00
   6  -2  -5   81.09    4.00
   6  -2  -5   79.49    3.20
   6  -2  -5   82.89    4.60
   6  -2  -5   72.89    4.00
   6  -2  -5   74.49    3.90
   6  -2  -5   85.29    3.30
   6  -2  -5   76.49    3.20
   6  -2  -5   83.19    4.50
   6  -2  -5   80.99    3.30
  -7   2   5   -0.40    1.10
  -7   2   5    0.90    1.30
  -7   2   5    0.20    1.20
   7  -2  -5    1.40    0.40
   7  -2  -5    0.70    1.20
   7  -2  -5    2.10    1.30
   7  -2  -5    0.40    1.10
   7  -2  -5    0.30    0.30
   7  -2  -5    0.30    1.10
   7  -2  -5    2.40    1.30
  -8   2   5   -1.20    1.20
   8  -2  -5    1.60    1.40
   8  -2  -5    0.20    1.30
   8  -2  -5   -0.60    1.20
   8  -2  -5    0.40    1.70
  -9   2   5   19.10    3.30
   9  -2  -5   20.60    4.00
   9   2   4   13.10    1.40
   9   2   4   12.40    1.90
   9   2   4   11.60    1.50
  -9  -2  -4   10.60    2.70
   8   2   4   -0.10    0.90
   8   2   4    1.40    3.20
   8   2   4    1.10    1.00
   8   2   4    0.00    0.80
   8   2   4   -1.60    1.10
   8   2   4    0.30    1.30
  -8  -2  -4   -0.60    1.40
  -8  -2  -4   -0.60    1.10
  -8  -2  -4    0.70    1.10
  -8  -2  -4   -1.50    1.70
  -8  -2  -4    0.00    1.20
   7   2   4    1.10    0.80
   7   2   4    3.50    3.00
   7   2   4    0.20    0.90
   7   2   4    2.40    1.20
   7   2   4    2.00    1.00
   7   2   4    2.80    0.90
   7   2   4    5.00    3.30
   7   2   4    2.00    2.10
   7   2   4    4.50    0.80
  -7  -2  -4    0.40    1.10
  -7  -2  -4    1.80    0.80
  -7  -2  -4    2.60    0.70
  -7  -2  -4    2.80    1.00
  -7  -2  -4    1.80    1.20
  -7  -2  -4    1.50    0.90
  -7  -2  -4    0.00    1.40
   6   2   4   37.90    2.20
   6   2   4   37.50    1.70
   6   2   4   36.50    2.20
   6   2   4   45.70    4.50
   6   2   4   39.40    2.50
   6   2   4   36.00    2.80
   6   2   4   36.40    2.10
   6   2   4   34.50    2.20
  -6  -2  -4   34.40    2.70
  -6  -2  -4   36.10    2.10
  -6  -2  -4   38.30    2.90
  -6  -2  -4   39.50    2.70
  -6  -2  -4   39.80    2.10
  -6  -2  -4   34.30    3.60
  -6  -2  -4   34.60    2.20
  -6  -2  -4   39.20    2.70
   5   2   4   32.20    3.70
   5   2   4   34.60    2.10
   5   2   4   31.60    1.90
   5   2   4   34.00    2.20
   5   2   4   32.40    1.80
   5   2   4   31.50    1.60
   5   2   4   26.10    2.40
   5   2   4   31.50    1.80
   5   2   4   29.20    1.80
  -5  -2  -4   31.90    1.80
  -5  -2  -4   32.50    2.30
  -5  -2  -4   32.60    1.90
  -5  -2  -4   29.90    1.90
  -5  -2  -4   31.20    1.90
  -5  -2  -4   32.10    2.20
  -5  -2  -4   35.50    3.60
   4   2   4  382.46   15.60
   4   2   4  398.36   15.50
   4   2   4  403.46   15.70
   4   2   4  406.36   15.60
   4   2   4  362.76   17.50
   4   2   4  388.56   15.60
   4   2   4  406.96   15.60
   4   2   4  392.26   16.50
  -4  -2  -4  397.96   15.60
  -4  -2  -4  410.16   15.60
  -4  -2  -4  387.06   15.90
  -4  -2  -4  335.27   16.00
  -4  -2  -4  393.66   15.80
  -4  -2  -4  432.76   16.60
  -4  -2  -4  412.86   15.70
   3   2   4    1.90    0.50
   3   2   4    0.40    1.60
   3   2   4    1.80    0.40
   3   2   4    1.60    0.50
   3   2   4    1.70    0.50
   3   2   4    1.50    0.60
   3   2   4    1.70    0.50
  -3  -2  -4    2.20    0.50
  -3  -2  -4    1.50    0.50
  -3  -2  -4    1.60    0.60
  -3  -2  -4    1.60    0.50
  -3  -2  -4    1.30    0.50
  -3  -2  -4    3.30    1.40
  -3  -2  -4    1.30    0.60
   2   2   4  132.29    5.50
   2   2   4  134.69    5.50
   2   2   4  129.09    5.40
   2   2   4  131.99    5.50
   2   2   4  133.79    5.50
   2   2   4  133.99    5.50
   2   2   4  130.99    5.40
   2   2   4  137.99    6.50
  -2  -2  -4  134.89    5.50
  -2  -2  -4  133.19    6.30
  -2  -2  -4  132.59    5.50
  -2  -2  -4  135.69    5.50
  -2  -2  -4  133.69    5.40
  -2  -2  -4  132.79    5.50
  -2  -2  -4  132.59    5.50
  -2  -2  -4  130.89    5.50
   1   2   4  520.75   20.20
   1   2   4  496.55   20.10
   1   2   4  522.75   20.20
   1   2   4  548.65   21.00
   1   2   4  455.15   21.20
   1   2   4  527.45   20.20
   1   2   4  512.25   20.20
   1   2   4  520.05   20.20
  -1  -2  -4  520.75   20.20
  -1  -2  -4  521.65   20.20
  -1  -2  -4  488.75   20.10
  -1  -2  -4  499.65   20.30
  -1  -2  -4  508.65   20.20
  -1  -2  -4  522.25   20.20
  -1  -2  -4  576.54   21.00
  -1  -2  -4  526.95   20.20
   0   2   4  268.47   10.40
   0   2   4  262.47   10.50
   0   2   4  272.07   10.40
   0   2   4  250.37   11.10
   0   2   4  263.67   11.10
   0   2   4  245.68   10.50
   0   2   4  269.37   10.40
   0  -2  -4  261.57   10.30
   0  -2  -4  264.47   10.30
   0  -2  -4  248.68   10.20
   0  -2  -4  259.47   10.40
   0  -2  -4  274.77   10.30
   0  -2  -4  273.67   11.10
   0  -2  -4  250.57   10.40
   0  -2  -4  258.97   10.50
  -1   2   4  400.16   14.80
  -1   2   4  378.86   14.80
  -1   2   4  383.26   14.70
  -1   2   4  369.66   14.70
  -1   2   4  383.26   14.70
  -1   2   4  379.46   15.40
  -1   2   4  400.46   15.30
   1  -2  -4  394.36   15.40
   1  -2  -4  371.46   14.90
   1  -2  -4  372.96   14.70
   1  -2  -4  383.46   14.70
   1  -2  -4  376.46   14.70
   1  -2  -4  374.86   14.70
   1  -2  -4  348.67   14.50
   1  -2  -4  315.37   15.20
  -2   2   4  173.08    7.50
  -2   2   4  178.38    7.40
  -2   2   4  192.28    7.30
  -2   2   4  184.98    8.00
  -2   2   4  185.78    7.30
  -2   2   4  180.98    7.30
  -2   2   4  166.28    7.80
  -2   2   4  174.68    7.30
  -2   2   4  193.18    7.50
  -2   2   4  191.88    7.40
   2  -2  -4  179.88    7.50
   2  -2  -4  178.88    7.30
   2  -2  -4  198.98    7.40
   2  -2  -4  182.08    7.30
   2  -2  -4  177.08    7.30
   2  -2  -4  198.68    7.80
   2  -2  -4  191.38    7.90
   2  -2  -4  177.88    7.30
   2  -2  -4  187.68    7.30
  -3   2   4   15.50    1.90
  -3   2   4   17.20    1.00
  -3   2   4   19.60    1.10
  -3   2   4   19.80    1.30
  -3   2   4   18.20    1.50
  -3   2   4   18.60    1.40
  -3   2   4   16.10    1.20
  -3   2   4   20.50    1.00
   3  -2  -4   17.60    1.00
   3  -2  -4   16.80    1.30
   3  -2  -4   17.40    1.00
   3  -2  -4   19.40    1.30
   3  -2  -4   19.10    1.00
   3  -2  -4   19.70    1.70
   3  -2  -4   17.50    1.00
   3  -2  -4   20.20    1.20
  -4   2   4 1832.42   72.89
  -4   2   4 1797.82   72.59
  -4   2   4 1841.62   73.09
  -4   2   4 1912.91   72.89
  -4   2   4 1949.01   72.59
  -4   2   4 1765.02   72.99
  -4   2   4 1887.11   73.19
  -4   2   4 1939.91   72.59
  -4   2   4 1865.81   72.89
   4  -2  -4 1873.41   72.89
   4  -2  -4 1823.92   73.39
   4  -2  -4 1906.21   72.59
   4  -2  -4 1852.81   72.89
   4  -2  -4 1967.70   72.89
   4  -2  -4 2145.89   73.19
   4  -2  -4 1903.71   72.59
   4  -2  -4 1814.62   72.59
   4  -2  -4 1767.82   72.69
  -5   2   4   -0.10    0.30
  -5   2   4   -0.20    0.70
  -5   2   4   -0.60    0.30
  -5   2   4   -0.70    0.70
  -5   2   4    2.00    0.80
  -5   2   4   -0.80    0.70
   5  -2  -4    0.70    0.30
   5  -2  -4   -0.40    1.00
   5  -2  -4   -0.20    0.90
   5  -2  -4    0.30    0.30
   5  -2  -4   -0.40    0.70
   5  -2  -4    0.60    0.90
   5  -2  -4   -0.40    0.90
   5  -2  -4    0.60    0.20
   5  -2  -4    0.60    0.30
  -6   2   4   13.00    1.90
  -6   2   4    9.40    1.80
   6  -2  -4   10.10    1.70
   6  -2  -4   10.30    2.40
   6  -2  -4    8.00    1.40
   6  -2  -4   10.10    1.80
   6  -2  -4    6.90    1.50
   6  -2  -4   10.00    1.90
   6  -2  -4   11.80    0.80
  -7   2   4   -1.00    1.50
   7  -2  -4   -0.30    1.20
   7  -2  -4   -0.30    0.90
   7  -2  -4    1.80    1.40
  -8   2   4    0.50    1.60
  -8   2   4   -0.70    1.30
   8  -2  -4   -2.30    1.80
   8  -2  -4    1.30    1.80
   8  -2  -4    0.20    1.50
   8  -2  -4    0.10    1.10
  -9   2   4   -1.20    1.60
   9  -2  -4    1.40    1.90
   9   2   3    3.90    1.10
   9   2   3    3.20    0.90
   9   2   3    5.40    1.60
   8   2   3   29.70    2.50
   8   2   3   39.00    2.90
   8   2   3   32.40    2.60
   8   2   3   28.20    2.20
   8   2   3   34.30    6.80
   8   2   3   32.60    2.20
  -8  -2  -3   38.40    2.70
  -8  -2  -3   38.20    3.40
  -8  -2  -3   36.10    3.50
  -8  -2  -3   32.20    2.50
  -8  -2  -3   33.90    2.50
   7   2   3   10.90    1.80
   7   2   3    2.70    2.70
   7   2   3   10.80    3.30
   7   2   3   10.70    1.80
   7   2   3    9.80    1.60
   7   2   3    8.00    1.20
   7   2   3   11.00    1.70
   7   2   3    8.40    1.40
   7   2   3   12.80    4.00
  -7  -2  -3    8.00    1.10
  -7  -2  -3   10.10    1.70
  -7  -2  -3    8.10    1.40
  -7  -2  -3   11.70    1.70
  -7  -2  -3   11.70    1.30
  -7  -2  -3    7.70    1.40
  -7  -2  -3   12.30    1.50
   6   2   3   14.30    2.80
   6   2   3   18.00    1.70
   6   2   3   12.10    2.20
   6   2   3   14.40    1.90
   6   2   3   12.50    1.30
  -6  -2  -3   13.80    1.90
  -6  -2  -3   15.70    2.00
  -6  -2  -3   15.30    1.40
  -6  -2  -3   16.80    1.30
  -6  -2  -3   16.30    1.50
  -6  -2  -3   13.00    1.40
   5   2   3   11.90    2.30
   5   2   3   14.70    1.80
   5   2   3   16.20    1.50
   5   2   3   15.20    1.60
   5   2   3   13.40    0.80
   5   2   3   12.10    1.20
   5   2   3   12.40    1.20
   5   2   3   13.10    1.20
   5   2   3   11.40    1.10
  -5  -2  -3   12.70    1.90
  -5  -2  -3   15.00    1.70
  -5  -2  -3   15.60    1.70
  -5  -2  -3   15.10    1.30
  -5  -2  -3   12.10    1.10
  -5  -2  -3   13.70    1.20
  -5  -2  -3   13.30    1.60
   4   2   3   13.50    1.00
   4   2   3   12.50    2.00
   4   2   3   10.60    0.90
   4   2   3   14.80    1.00
   4   2   3   14.30    1.00
   4   2   3   12.60    1.00
   4   2   3   14.10    1.40
   4   2   3   12.00    1.10
  -4  -2  -3   10.90    1.30
  -4  -2  -3   13.60    1.40
  -4  -2  -3   15.40    1.40
  -4  -2  -3   13.60    1.10
  -4  -2  -3   18.60    2.40
  -4  -2  -3   13.80    1.10
  -4  -2  -3   12.60    1.00
  -4  -2  -3   12.60    1.10
   3   2   3   48.00    3.30
   3   2   3   53.89    2.40
   3   2   3   53.19    2.40
   3   2   3   50.19    2.50
   3   2   3   52.39    2.60
   3   2   3   53.89    2.40
   3   2   3   54.59    2.40
   3   2   3   60.79    2.40
  -3  -2  -3   51.79    2.60
  -3  -2  -3   53.69    2.40
  -3  -2  -3   53.09    2.60
  -3  -2  -3   50.29    2.60
  -3  -2  -3   51.59    2.40
  -3  -2  -3   49.40    2.40
  -3  -2  -3   56.19    2.40
  -3  -2  -3   51.79    2.40
   2   2   3 4719.33  183.78
  -2  -2  -3 4771.62  183.68
   1   2   3  389.56   14.60
   1   2   3  369.76   14.60
   1   2   3  365.46   14.60
   1   2   3  383.76   14.60
   1   2   3  374.16   14.60
   1   2   3  396.36   15.30
   1   2   3  330.77   15.50
   1   2   3  372.76   14.70
  -1  -2  -3  389.46   14.60
  -1  -2  -3  356.96   14.70
  -1  -2  -3  380.66   14.60
  -1  -2  -3  361.86   14.60
  -1  -2  -3  379.46   14.60
  -1  -2  -3  379.66   14.60
  -1  -2  -3  358.66   14.60
  -1  -2  -3  381.96   15.20
   0   2   3   25.00    1.20
   0   2   3   25.70    1.20
   0   2   3   25.80    1.30
   0   2   3   27.40    1.80
   0   2   3   25.80    1.20
   0   2   3   25.20    1.20
   0   2   3   24.40    1.70
   0   2   3   25.40    1.20
   0  -2  -3   25.80    1.20
   0  -2  -3   26.40    1.80
   0  -2  -3   25.70    1.20
   0  -2  -3   26.30    1.20
   0  -2  -3   21.20    1.70
   0  -2  -3   26.70    1.30
   0  -2  -3   24.50    1.20
   0  -2  -3   25.40    1.20
  -1   2   3 2809.92  108.49
   1  -2  -3 2787.72  108.39
  -2   2   3   -0.10    0.40
  -2   2   3   -0.20    0.60
  -2   2   3    0.40    0.30
   2  -2  -3   -0.30    0.50
   2  -2  -3    0.40    0.70
   2  -2  -3   -0.30    0.40
   2  -2  -3    0.10    0.50
  -3   2   3  145.59    5.80
  -3   2   3  147.39    5.60
  -3   2   3  141.19    5.80
  -3   2   3  137.59    6.00
  -3   2   3  136.09    5.60
  -3   2   3  139.89    5.90
  -3   2   3  150.18    5.60
  -3   2   3  139.89    5.80
  -3   2   3  132.29    6.00
  -3   2   3  128.29    5.60
   3  -2  -3  144.69    5.80
   3  -2  -3  134.49    6.30
   3  -2  -3  148.29    5.80
   3  -2  -3  143.89    5.60
   3  -2  -3  134.79    5.60
   3  -2  -3  145.29    5.60
   3  -2  -3  149.59    6.00
   3  -2  -3  144.89    5.90
   3  -2  -3  139.79    5.90
   3  -2  -3  134.99    5.60
  -4   2   3    0.70    0.60
  -4   2   3    0.30    0.80
   4  -2  -3    0.20    0.70
   4  -2  -3    0.50    0.30
   4  -2  -3   -0.50    0.80
   4  -2  -3    0.60    0.80
   4  -2  -3    0.70    0.90
   4  -2  -3    1.60    0.80
   4  -2  -3    1.20    1.00
  -5   2   3   19.30    0.80
  -5   2   3   19.30    0.90
  -5   2   3   16.50    1.80
  -5   2   3   16.90    1.60
  -5   2   3   18.40    1.70
   5  -2  -3   19.80    0.90
   5  -2  -3   14.70    2.50
   5  -2  -3   18.80    1.80
   5  -2  -3   18.90    1.70
   5  -2  -3   20.50    1.80
   5  -2  -3   16.00    1.40
   5  -2  -3   18.80    1.70
   5  -2  -3   20.60    0.90
  -6   2   3   37.00    2.60
  -6   2   3   39.20    2.50
  -6   2   3   36.80    2.60
   6  -2  -3   40.20    2.50
   6  -2  -3   38.70    2.50
   6  -2  -3   34.90    2.20
   6  -2  -3   34.90    2.90
   6  -2  -3   38.60    1.60
   6  -2  -3   38.50    2.60
  -7   2   3  107.89    5.20
  -7   2   3  107.89    7.00
   7  -2  -3  106.09    5.20
   7  -2  -3  109.29    5.00
   7  -2  -3   88.39    6.50
   7  -2  -3  105.79    5.50
   7  -2  -3  108.19    5.20
   7  -2  -3  101.49    4.70
  -8   2   3   44.90    3.60
  -8   2   3   41.70    3.40
   8  -2  -3   42.20    2.50
   8  -2  -3   37.70    4.90
   8  -2  -3   35.60    3.60
   8  -2  -3   46.50    3.30
  -9   2   3    0.90    1.90
   9  -2  -3    0.40    2.70
   9  -2  -3    1.00    1.80
   9   2   2    4.10    1.70
   9   2   2    2.00    1.10
   9   2   2    5.80    5.00
  -9  -2  -2    7.40    1.90
  -9  -2  -2    3.00    1.60
  -9  -2  -2    3.70    2.40
   8   2   2   83.29    4.00
   8   2   2   82.89    4.20
   8   2   2   78.99    7.50
   8   2   2   95.59    4.80
   8   2   2   86.59    4.20
   8   2   2   83.59    8.20
   8   2   2   75.59    4.00
  -8  -2  -2   93.19    4.20
  -8  -2  -2   98.99    5.20
  -8  -2  -2   85.59    4.10
  -8  -2  -2   90.69    4.20
  -8  -2  -2   99.39    5.20
   7   2   2    1.00    0.50
   7   2   2   -0.50    0.70
   7   2   2    3.00    2.50
   7   2   2    3.00    2.80
   7   2   2    0.20    0.70
   7   2   2    1.90    2.00
   7   2   2    0.20    0.70
   7   2   2    3.60    1.00
   7   2   2    0.80    1.10
  -7  -2  -2    1.90    0.60
  -7  -2  -2    0.40    1.00
  -7  -2  -2    1.20    0.80
  -7  -2  -2    1.10    1.10
  -7  -2  -2    2.80    1.20
  -7  -2  -2    1.60    0.80
  -7  -2  -2    2.70    0.80
   6   2   2  381.16   15.80
   6   2   2  385.86   15.40
   6   2   2  402.76   16.70
   6   2   2  391.76   15.50
   6   2   2  393.96   15.90
   6   2   2  375.56   15.50
   6   2   2  390.96   15.50
   6   2   2  388.76   15.80
   6   2   2  385.96   16.70
  -6  -2  -2  384.46   15.50
  -6  -2  -2  386.36   16.00
  -6  -2  -2  406.16   15.50
  -6  -2  -2  403.06   15.50
  -6  -2  -2  378.56   16.10
  -6  -2  -2  408.66   16.00
  -6  -2  -2  389.86   15.50
   5   2   2    6.50    0.80
   5   2   2    6.40    1.70
   5   2   2    6.60    0.90
   5   2   2    7.70    0.90
   5   2   2    6.60    1.20
   5   2   2    5.50    0.80
   5   2   2    6.00    1.00
   5   2   2    9.80    1.60
   5   2   2    6.40    1.20
  -5  -2  -2    6.40    1.30
  -5  -2  -2    5.00    1.00
  -5  -2  -2    7.50    1.00
  -5  -2  -2    6.40    0.90
  -5  -2  -2    7.60    1.00
  -5  -2  -2    8.00    1.00
  -5  -2  -2    6.80    1.00
   4   2   2    0.20    0.20
   4   2   2    0.00    0.30
   4   2   2    0.10    0.30
   4   2   2    0.20    0.30
   4   2   2    0.30    1.10
   4   2   2    0.10    0.30
  -4  -2  -2    0.40    0.60
  -4  -2  -2   -0.60    0.40
  -4  -2  -2    0.30    1.00
  -4  -2  -2    1.20    0.60
  -4  -2  -2    0.00    0.40
  -4  -2  -2    0.10    0.40
   3   2   2  237.78    9.80
   3   2   2  252.17    9.60
   3   2   2  240.48   10.30
   3   2   2  246.28    9.60
   3   2   2  243.68    9.60
   3   2   2  239.78    9.50
   3   2   2  257.87    9.80
   3   2   2  241.58    9.80
   3   2   2  247.88    9.60
  -3  -2  -2  212.88    9.60
  -3  -2  -2  240.88    9.80
  -3  -2  -2  248.48    9.80
  -3  -2  -2  246.08    9.60
  -3  -2  -2  256.57    9.60
  -3  -2  -2  240.98    9.60
  -3  -2  -2  243.98    9.60
  -3  -2  -2  246.38    9.90
   2   2   2  651.43   24.30
   2   2   2  544.75   24.70
   2   2   2  609.74   23.70
   2   2   2  601.84   23.70
   2   2   2  595.44   23.80
   2   2   2  593.04   23.70
   2   2   2  614.54   23.70
   2   2   2  615.94   23.70
  -2  -2  -2  612.84   23.80
  -2  -2  -2  612.44   23.80
  -2  -2  -2  603.64   23.80
  -2  -2  -2  616.64   23.70
  -2  -2  -2  617.94   23.70
  -2  -2  -2  648.04   24.30
  -2  -2  -2  624.74   23.70
  -2  -2  -2  613.44   23.70
   1   2   2   30.10    1.30
   1   2   2   26.50    1.90
   1   2   2   31.00    1.30
   1   2   2   28.10    1.30
   1   2   2   30.50    1.30
   1   2   2   28.50    1.30
   1   2   2   30.30    1.30
   1   2   2   29.20    1.80
  -1  -2  -2   27.70    1.30
  -1  -2  -2   28.20    1.30
  -1  -2  -2   28.00    1.30
  -1  -2  -2   31.10    1.30
  -1  -2  -2   30.40    1.30
  -1  -2  -2   29.70    1.80
   0   2   2  643.24   25.90
   0   2   2  726.93   26.30
   0   2   2  656.03   25.90
   0   2   2  721.13   26.50
   0   2   2  654.03   25.90
   0   2   2  668.03   25.90
   0   2   2  639.54   25.90
   0  -2  -2  753.62   26.30
   0  -2  -2  618.14   26.40
   0  -2  -2  634.64   25.90
   0  -2  -2  665.33   25.90
   0  -2  -2  671.93   25.90
   0  -2  -2  656.13   25.90
   0  -2  -2  655.23   25.90
   0  -2  -2  663.23   25.90
  -1   2   2  578.64   24.80
  -1   2   2  659.53   24.90
  -1   2   2  643.04   25.40
  -1   2   2  633.24   24.90
  -1   2   2  644.84   24.80
  -1   2   2  643.24   24.80
  -1   2   2  605.04   24.80
  -1   2   2  668.33   25.10
  -1   2   2  652.43   24.90
  -1   2   2  624.04   24.80
   1  -2  -2  669.23   25.60
   1  -2  -2  633.64   24.90
   1  -2  -2  633.34   24.80
   1  -2  -2  639.34   24.80
   1  -2  -2  637.74   24.80
   1  -2  -2  629.94   24.80
   1  -2  -2  723.63   25.10
   1  -2  -2  629.14   24.80
  -3   2   2   45.20    2.20
  -3   2   2   45.50    2.20
  -3   2   2   44.60    2.30
  -3   2   2   46.30    2.20
  -3   2   2   47.00    2.00
  -3   2   2   48.20    1.80
  -3   2   2   47.60    1.80
   3  -2  -2   45.80    2.20
   3  -2  -2   45.90    2.20
   3  -2  -2   38.00    2.80
   3  -2  -2   46.30    2.00
   3  -2  -2   44.80    2.10
   3  -2  -2   46.20    1.80
   3  -2  -2   43.30    1.80
   3  -2  -2   46.70    2.30
  -4   2   2  989.90   38.60
  -4   2   2 1006.60   38.70
  -4   2   2  985.10   38.70
   4  -2  -2 1004.20   38.60
   4  -2  -2 1009.60   38.70
   4  -2  -2 1009.50   38.70
   4  -2  -2  977.90   38.50
   4  -2  -2  941.21   38.20
   4  -2  -2  992.60   38.80
  -5   2   2    3.00    0.90
  -5   2   2    3.40    1.00
   5  -2  -2    3.20    0.70
   5  -2  -2    3.00    0.40
   5  -2  -2    3.20    0.80
   5  -2  -2    3.30    1.30
   5  -2  -2    2.20    0.90
   5  -2  -2    4.00    0.30
   5  -2  -2    1.30    1.00
  -6   2   2   59.39    3.30
  -6   2   2   55.69    3.30
   6  -2  -2   62.09    3.20
   6  -2  -2   55.39    2.80
   6  -2  -2   56.39    3.50
   6  -2  -2   64.79    3.20
   6  -2  -2   51.29    3.30
  -7   2   2   15.40    2.20
   7  -2  -2   14.40    2.00
   7  -2  -2   13.10    2.60
   7  -2  -2   17.80    2.30
   7  -2  -2   16.60    2.50
   7  -2  -2   12.50    3.40
   7  -2  -2   18.60    1.50
  -8   2   2    0.40    1.60
  -8   2   2    0.40    1.40
   8  -2  -2    0.40    1.70
   8  -2  -2    2.70    1.20
   8  -2  -2    1.70    2.10
  -9   2   2   -0.30    2.30
  -9   2   2   -0.90    2.80
   9  -2  -2    1.10    2.70
   9  -2  -2    0.70    1.60
   9   2   1    7.90    4.00
   9   2   1    6.00    1.10
   9   2   1    5.70    1.80
   9   2   1    4.40    1.00
   9   2   1    3.70    0.90
  -9  -2  -1    5.60    2.00
  -9  -2  -1    7.80    1.40
   8   2   1   51.49    2.90
   8   2   1   52.89    2.70
   8   2   1   54.69    6.70
   8   2   1   50.89    2.90
   8   2   1   49.20    7.40
   8   2   1   60.19    3.70
  -8  -2  -1   53.79    3.20
  -8  -2  -1   54.49    3.90
  -8  -2  -1   52.89    3.00
  -8  -2  -1   56.79    3.10
  -8  -2  -1   60.89    3.80
  -8  -2  -1   57.49    3.00
   7   2   1    7.30    2.70
   7   2   1    5.80    0.70
   7   2   1    3.20    0.80
   7   2   1    4.40    0.80
   7   2   1    4.30    0.70
   7   2   1    5.60    2.50
   7   2   1    8.40    3.80
   7   2   1    6.90    1.40
   7   2   1    4.50    1.20
  -7  -2  -1    3.10    1.10
  -7  -2  -1    5.20    0.80
  -7  -2  -1    5.60    0.80
  -7  -2  -1    3.60    0.90
  -7  -2  -1    5.40    0.90
   6   2   1    0.10    0.70
   6   2   1   -1.10    0.90
   6   2   1    0.30    1.20
   6   2   1    1.20    0.50
   6   2   1    0.10    1.80
   6   2   1   -0.40    0.60
   6   2   1   -0.70    0.40
   6   2   1   -2.70    1.80
  -6  -2  -1    0.40    0.80
  -6  -2  -1   -0.70    0.50
  -6  -2  -1   -0.30    0.60
  -6  -2  -1   -1.20    0.70
  -6  -2  -1   -1.00    0.80
  -6  -2  -1   -0.80    0.50
  -6  -2  -1   -0.70    0.50
   5   2   1   13.70    1.50
   5   2   1   13.40    1.10
   5   2   1   18.50    2.40
   5   2   1   13.80    1.60
   5   2   1   14.20    1.00
   5   2   1   14.20    1.00
   5   2   1   17.10    2.60
   5   2   1   15.10    1.10
  -5  -2  -1   15.00    1.10
  -5  -2  -1   13.60    1.20
  -5  -2  -1   12.60    1.60
  -5  -2  -1   13.10    1.60
  -5  -2  -1   13.70    1.10
   4   2   1  519.75   20.40
   4   2   1  556.94   20.70
   4   2   1  521.05   20.40
   4   2   1  569.94   21.20
   4   2   1  527.95   20.40
   4   2   1  524.35   20.60
   4   2   1  513.45   20.60
   4   2   1  546.55   21.10
   4   2   1  511.25   20.40
  -4  -2  -1  512.35   20.40
  -4  -2  -1  538.95   20.40
  -4  -2  -1  520.85   20.70
  -4  -2  -1  511.95   20.70
  -4  -2  -1  445.76   21.00
  -4  -2  -1  516.25   20.40
  -4  -2  -1  525.75   20.40
   3   2   1  698.73   28.10
   3   2   1  730.43   28.30
   3   2   1  713.63   28.30
   3   2   1  779.72   28.70
   3   2   1  729.43   28.30
   3   2   1  708.13   28.10
  -3  -2  -1  719.63   28.30
  -3  -2  -1  739.33   28.30
  -3  -2  -1  714.03   28.30
  -3  -2  -1  718.23   28.10
  -3  -2  -1  725.43   28.10
  -3  -2  -1  720.93   28.10
   2   2   1  350.56   13.30
   2   2   1  340.97   14.10
   2   2   1  343.57   13.30
   2   2   1  345.47   13.30
   2   2   1  345.67   13.40
   2   2   1  308.77   14.20
   2   2   1  343.37   13.30
   2   2   1  340.67   13.40
   2   2   1  332.47   13.20
  -2  -2  -1  347.97   13.30
  -2  -2  -1  343.27   13.50
  -2  -2  -1  348.27   13.50
  -2  -2  -1  348.97   13.40
  -2  -2  -1  354.76   13.30
  -2  -2  -1  347.57   13.30
  -2  -2  -1  320.27   13.20
  -2  -2  -1  346.27   13.30
   1   2   1 4261.67  164.78
  -1  -2  -1 4267.37  164.78
   0   2   1 1965.60   68.79
   0  -2  -1 1587.34   68.89
  -1   2   1  320.57   11.40
  -1   2   1  262.37   11.30
  -1   2   1  288.87   11.20
  -1   2   1  257.07   11.80
  -1   2   1  298.97   11.40
  -1   2   1  296.57   11.30
  -1   2   1  286.47   11.20
   1  -2  -1  283.57   11.20
   1  -2  -1  313.97   11.40
   1  -2  -1  293.77   11.20
   1  -2  -1  259.27   12.60
   1  -2  -1  279.27   11.30
   1  -2  -1  290.67   11.40
   1  -2  -1  320.77   11.40
   1  -2  -1  294.37   11.20
  -2   2   1 2009.80   78.49
   2  -2  -1 2049.40   78.49
  -3   2   1  939.91   36.40
  -3   2   1  933.01   36.30
  -3   2   1  943.61   36.40
   3  -2  -1  937.51   36.50
   3  -2  -1  933.11   36.30
   3  -2  -1  938.01   36.40
   3  -2  -1  938.11   36.30
   3  -2  -1  914.51   36.30
  -4   2   1  280.87   11.50
  -4   2   1  283.67   11.80
   4  -2  -1  295.47   11.50
   4  -2  -1  289.67   11.00
   4  -2  -1  287.87   11.30
   4  -2  -1  266.97   11.00
   4  -2  -1  286.27   11.40
   4  -2  -1  291.97   11.40
   4  -2  -1  272.17   11.60
  -5   2   1   76.79    3.80
  -5   2   1   70.69    3.70
   5  -2  -1   76.39    3.60
   5  -2  -1   80.09    3.00
   5  -2  -1   78.29    3.30
   5  -2  -1   72.39    3.00
   5  -2  -1   78.29    3.60
   5  -2  -1   74.89    3.90
   5  -2  -1   62.59    4.00
  -6   2   1   14.50    1.90
  -6   2   1   17.10    1.90
   6  -2  -1   16.20    1.30
   6  -2  -1   15.90    1.80
   6  -2  -1   15.30    1.70
   6  -2  -1   17.40    0.80
   6  -2  -1   13.00    2.00
   6  -2  -1   17.00    2.20
   6  -2  -1   15.40    0.80
  -7   2   1   33.10    2.80
  -7   2   1   30.20    3.20
   7  -2  -1   40.60    3.10
   7  -2  -1   32.70    3.10
   7  -2  -1   38.60    2.60
   7  -2  -1   35.00    2.80
   7  -2  -1   35.20    2.00
  -8   2   1    3.30    1.40
  -8   2   1    4.90    1.70
   8  -2  -1    3.70    1.10
   8  -2  -1    6.10    1.60
  -9   2   1   12.70    2.80
   9  -2  -1    9.80    3.70
   9  -2  -1    9.50    1.90
   9   2   0    4.20    3.60
   9   2   0    3.40    1.60
   9   2   0    0.20    0.80
   9   2   0   -1.50    0.80
   9   2   0    0.10    1.00
  -9  -2   0    1.90    1.80
  -9  -2   0    0.80    1.00
  -9  -2   0    1.80    1.30
  -9  -2   0    0.50    1.70
   8   2   0    0.80    0.70
   8   2   0    2.80    0.80
   8   2   0    3.40    2.50
   8   2   0    3.80    3.20
   8   2   0    1.70    0.90
   8   2   0    1.80    1.30
  -8  -2   0    2.90    1.60
  -8  -2   0    2.70    1.00
  -8  -2   0    1.90    0.80
  -8  -2   0    4.70    0.90
  -8  -2   0    2.10    0.90
   7   2   0   19.60    1.60
   7   2   0   22.80    2.30
   7   2   0   20.40    2.60
   7   2   0   23.30    3.20
   7   2   0   18.00    1.70
   7   2   0   20.10    2.90
   7   2   0   20.00    4.20
   7   2   0   17.60    1.40
   7   2   0   19.20    1.40
  -7  -2   0   21.50    1.60
  -7  -2   0   20.30    1.60
  -7  -2   0   20.10    2.40
  -7  -2   0   20.70    1.60
  -7  -2   0   19.50    1.70
  -7  -2   0   16.40    2.30
   6   2   0  165.18    7.10
   6   2   0  169.58    7.20
   6   2   0  161.98    6.70
   6   2   0  152.28    8.70
   6   2   0  164.98    8.20
   6   2   0  160.28    6.70
   6   2   0  168.28    6.70
   6   2   0  167.18    7.90
   6   2   0  160.38    6.70
  -6  -2   0  171.98    7.30
  -6  -2   0  167.88    6.70
  -6  -2   0  168.68    6.80
  -6  -2   0  157.98    7.20
  -6  -2   0  167.38    6.80
   5   2   0   11.90    1.00
   5   2   0   11.80    0.90
   5   2   0   13.60    1.70
   5   2   0   10.10    1.00
   5   2   0    8.50    1.30
   5   2   0   11.30    1.80
   5   2   0    9.30    2.20
   5   2   0   13.20    0.90
  -5  -2   0   10.80    1.00
  -5  -2   0   11.20    1.00
  -5  -2   0   11.60    1.00
  -5  -2   0    9.90    1.50
   4   2   0  115.99    4.70
   4   2   0  115.29    4.70
   4   2   0  123.39    5.40
   4   2   0  110.69    5.00
   4   2   0  109.69    5.00
   4   2   0  104.99    6.00
   4   2   0  117.59    5.60
   4   2   0  118.79    4.70
   4   2   0  117.09    4.70
  -4  -2   0  111.69    5.00
  -4  -2   0  118.29    5.10
  -4  -2   0  115.59    4.70
  -4  -2   0  117.89    4.80
  -4  -2   0  117.99    4.70
   3   2   0   24.40    1.50
   3   2   0   24.50    1.40
   3   2   0   22.20    2.20
   3   2   0   26.60    1.30
   3   2   0   27.10    1.20
   3   2   0   26.70    2.10
   3   2   0   25.90    1.20
   3   2   0   25.40    1.80
   3   2   0   26.30    1.30
  -3  -2   0   26.30    1.30
  -3  -2   0   27.40    1.60
  -3  -2   0   26.30    1.50
  -3  -2   0   23.20    1.40
  -3  -2   0   26.70    1.30
  -3  -2   0   25.90    1.50
   2   2   0 5255.97  203.08
   1   2   0  210.58    8.20
   1   2   0  193.38    7.80
   1   2   0  183.98    7.80
   1   2   0  198.38    7.80
   1   2   0  193.08    7.80
   1   2   0  205.98    8.30
   1   2   0  197.38    7.80
   1   2   0  200.98    7.80
  -1  -2   0  193.38    7.80
  -1  -2   0  194.98    7.80
  -1  -2   0  183.68    7.90
  -1  -2   0  197.38    7.80
  -1  -2   0  218.88    8.20
  -1  -2   0  198.18    7.80
  -1  -2   0  192.18    7.80
  -1   2   0  192.28    7.20
  -1   2   0  178.28    7.30
  -1   2   0  179.38    7.10
  -1   2   0  169.38    7.10
  -1   2   0  177.48    7.10
   1  -2   0  176.08    7.10
   1  -2   0  190.68    7.30
   1  -2   0  193.98    7.30
   1  -2   0  178.38    7.10
   1  -2   0  177.78    7.10
   1  -2   0  175.08    7.10
   1  -2   0  189.88    7.10
  -3   2   0   25.70    1.50
  -3   2   0   29.00    1.10
  -3   2   0   27.40    1.10
  -3   2   0   26.70    1.10
  -3   2   0   25.40    1.10
  -3   2   0   26.00    1.50
   3  -2   0   23.60    1.50
   3  -2   0   24.30    1.40
   3  -2   0   29.40    1.10
   3  -2   0   26.40    1.10
   3  -2   0   27.50    1.40
   3  -2   0   25.10    1.60
   3  -2   0   25.70    1.60
   3  -2   0   27.20    1.10
  -4   2   0  107.89    5.00
  -4   2   0  109.99    5.30
  -4   2   0  118.99    4.50
  -4   2   0  116.19    4.50
  -4   2   0  113.69    4.50
  -4   2   0  114.39    4.50
   4  -2   0  115.39    4.90
   4  -2   0  117.39    4.50
   4  -2   0  117.59    4.80
   4  -2   0  110.99    4.80
   4  -2   0  109.49    5.20
   4  -2   0  115.49    4.50
   4  -2   0  116.99    4.50
   4  -2   0  120.29    4.70
   4  -2   0  107.69    5.00
  -5   2   0   10.50    0.70
  -5   2   0   12.10    0.70
   5  -2   0   10.80    1.30
   5  -2   0   10.00    0.70
   5  -2   0   11.90    0.60
   5  -2   0   10.10    0.60
   5  -2   0    9.20    1.30
   5  -2   0   11.80    1.50
   5  -2   0    9.70    1.60
   5  -2   0   10.10    1.00
  -6   2   0  162.78    6.50
  -6   2   0  166.98    7.30
  -6   2   0  165.08    7.30
  -6   2   0  168.48    6.50
   6  -2   0  161.68    6.70
   6  -2   0  158.88    6.50
   6  -2   0  166.38    7.10
   6  -2   0  168.18    7.10
   6  -2   0  160.88    7.50
   6  -2   0  160.48    6.90
   6  -2   0  169.08    6.50
   6  -2   0  169.58    7.30
  -7   2   0   21.50    1.10
  -7   2   0   22.50    1.10
  -7   2   0   15.00    2.30
   7  -2   0   21.50    1.10
   7  -2   0   21.90    2.70
   7  -2   0   25.10    2.30
   7  -2   0   19.90    2.10
   7  -2   0   17.00    2.00
   7  -2   0   19.20    1.10
   7  -2   0   20.50    1.50
  -8   2   0    0.60    1.30
  -8   2   0    1.80    1.60
   8  -2   0    1.20    0.80
   8  -2   0    0.70    1.00
   8  -2   0    2.70    2.20
  -9   2   0   -2.00    1.90
  -9   2   0    0.10    2.60
   9  -2   0    1.10    1.70
   9   2  -1    5.70    1.20
   9   2  -1    8.70    1.10
   9   2  -1   10.90    1.80
  -9  -2   1   15.60    2.50
  -9  -2   1    9.10    2.40
  -9  -2   1   13.70    1.90
   8   2  -1    5.30    0.80
   8   2  -1    6.40    2.60
   8   2  -1    5.50    0.90
   8   2  -1    5.90    1.00
   8   2  -1    6.20    2.90
  -8  -2   1    6.40    1.80
  -8  -2   1    3.70    1.40
  -8  -2   1    7.50    1.10
  -8  -2   1    7.10    1.00
   7   2  -1   35.80    2.70
   7   2  -1   33.10    2.10
   7   2  -1   32.20    1.80
   7   2  -1   37.50    3.70
   7   2  -1   31.60    2.10
   7   2  -1   36.10    3.10
   7   2  -1   35.10    2.70
   7   2  -1   32.20    1.90
   7   2  -1   30.40    4.50
  -7  -2   1   27.10    2.70
  -7  -2   1   35.70    2.00
  -7  -2   1   36.10    2.20
  -7  -2   1   34.20    2.00
  -7  -2   1   35.40    2.00
   6   2  -1   13.70    1.30
   6   2  -1   14.40    3.10
   6   2  -1   16.10    1.30
   6   2  -1   12.80    2.60
   6   2  -1   15.30    2.20
   6   2  -1   16.30    1.20
   6   2  -1   16.90    1.10
   6   2  -1   13.70    1.80
   6   2  -1   17.10    1.60
  -6  -2   1   14.50    1.40
  -6  -2   1   17.00    1.20
  -6  -2   1   17.90    1.30
  -6  -2   1   16.00    1.80
  -6  -2   1   14.00    1.30
  -6  -2   1   11.00    1.80
   5   2  -1   77.39    3.40
   5   2  -1   67.99    4.70
   5   2  -1   69.99    3.60
   5   2  -1   81.49    4.70
   5   2  -1   80.59    3.80
   5   2  -1   73.19    3.70
   5   2  -1   83.19    3.30
   5   2  -1   83.89    4.30
   5   2  -1   82.49    3.30
  -5  -2   1   78.59    3.40
  -5  -2   1   80.39    3.90
  -5  -2   1   73.89    3.80
  -5  -2   1   79.59    3.40
  -5  -2   1   77.79    3.40
  -5  -2   1   70.39    3.80
   4   2  -1  277.17   11.50
   4   2  -1  283.37   11.30
   4   2  -1  288.37   11.50
   4   2  -1  282.67   11.30
   4   2  -1  293.27   11.20
   4   2  -1  286.47   12.10
   4   2  -1  296.17   11.80
   4   2  -1  252.67   12.20
   4   2  -1  299.97   11.20
  -4  -2   1  285.67   11.50
  -4  -2   1  288.97   11.30
  -4  -2   1  301.77   11.30
  -4  -2   1  288.97   11.20
  -4  -2   1  282.57   11.50
  -4  -2   1  260.57   11.30
   3   2  -1  808.92   37.30
   3   2  -1  955.70   36.60
   3   2  -1  936.71   36.60
   3   2  -1  926.81   36.60
   3   2  -1  950.60   36.80
   3   2  -1  959.30   36.60
   3   2  -1 1034.20   37.40
   3   2  -1  924.51   36.70
  -3  -2   1  926.31   36.70
  -3  -2   1 1085.09   37.20
  -3  -2   1  957.10   36.80
  -3  -2   1  950.10   36.60
  -3  -2   1  952.60   36.90
  -3  -2   1  900.11   36.70
  -3  -2   1  937.81   36.80
  -3  -2   1  925.81   36.80
   2   2  -1 2066.19   84.69
   2   2  -1 2244.88   85.09
   2   2  -1 2061.09   84.59
  -2  -2   1 2389.66   85.09
   1   2  -1  287.77   11.50
   1   2  -1  286.47   11.50
   1   2  -1  287.87   11.50
   1   2  -1  285.97   11.50
   1   2  -1  283.67   11.50
   1   2  -1  314.57   11.80
   1   2  -1  308.57   11.90
  -1  -2   1  322.07   11.80
  -1  -2   1  289.57   11.50
  -1  -2   1  307.47   11.90
  -1  -2   1  285.97   11.50
  -1  -2   1  292.27   11.50
  -1  -2   1  279.87   11.50
  -1  -2   1  305.97   11.50
  -1  -2   1  281.07   11.50
  -1  -2   1  271.97   11.70
   0   2  -1 1176.08   45.10
   0  -2   1 1132.99   44.70
  -1   2  -1 3630.74  148.89
   1  -2   1 4077.89  148.99
  -2   2  -1  348.57   13.60
  -2   2  -1  330.97   13.40
  -2   2  -1  340.07   13.50
  -2   2  -1  342.77   13.40
  -2   2  -1  362.66   13.70
  -2   2  -1  341.77   13.40
  -2   2  -1  350.16   13.60
   2  -2   1  348.27   13.60
   2  -2   1  338.67   13.40
   2  -2   1  351.06   13.40
   2  -2   1  339.07   13.40
   2  -2   1  356.76   13.80
   2  -2   1  339.67   13.60
   2  -2   1  341.67   13.40
   2  -2   1  334.17   13.40
  -3   2  -1  725.73   28.10
  -3   2  -1  704.23   27.70
  -3   2  -1  696.73   27.80
  -3   2  -1  722.83   27.80
  -3   2  -1  705.03   28.10
  -3   2  -1  770.62   28.10
  -3   2  -1  723.13   28.00
   3  -2   1  666.13   27.80
   3  -2   1  715.63   27.80
   3  -2   1  721.03   28.10
   3  -2   1  766.52   28.20
   3  -2   1  716.13   27.80
   3  -2   1  697.53   27.80
   3  -2   1  724.33   28.10
   3  -2   1  712.83   27.90
  -4   2  -1  512.55   19.80
  -4   2  -1  461.85   19.90
  -4   2  -1  506.05   19.80
  -4   2  -1  498.25   20.30
  -4   2  -1  510.15   20.30
  -4   2  -1  518.25   20.10
  -4   2  -1  526.75   20.10
  -4   2  -1  506.45   19.80
   4  -2   1  516.45   19.80
   4  -2   1  525.35   20.30
   4  -2   1  512.25   19.80
   4  -2   1  490.95   19.80
   4  -2   1  517.55   20.40
   4  -2   1  526.65   20.10
   4  -2   1  515.65   20.00
   4  -2   1  496.55   19.80
   4  -2   1  530.35   20.30
  -5   2  -1   10.50    1.50
  -5   2  -1   15.20    0.80
  -5   2  -1   14.20    0.90
  -5   2  -1   14.40    0.80
  -5   2  -1   13.60    0.90
  -5   2  -1   12.80    1.60
   5  -2   1   10.30    1.50
   5  -2   1   13.30    1.80
   5  -2   1   14.10    0.90
   5  -2   1   15.20    0.80
   5  -2   1   11.40    1.30
   5  -2   1   15.50    2.10
   5  -2   1   14.10    1.70
   5  -2   1   14.90    0.80
  -6   2  -1    1.10    0.40
  -6   2  -1    0.70    0.90
  -6   2  -1    0.60    0.30
  -6   2  -1    0.50    0.40
  -6   2  -1    0.40    0.40
   6  -2   1    0.60    0.30
   6  -2   1    0.10    1.30
   6  -2   1    1.40    1.00
   6  -2   1   -1.10    1.10
   6  -2   1   -0.30    0.70
   6  -2   1    1.90    1.50
   6  -2   1    0.40    0.30
   6  -2   1    0.10    0.40
   6  -2   1   -1.10    0.90
  -7   2  -1    3.30    1.10
  -7   2  -1    5.90    1.00
  -7   2  -1    4.50    1.20
   7  -2   1    3.40    0.50
   7  -2   1    5.30    0.80
   7  -2   1    3.00    1.00
   7  -2   1    4.60    1.90
   7  -2   1    5.90    1.10
   7  -2   1    5.80    1.30
   7  -2   1    4.80    0.70
   7  -2   1    5.40    0.80
   7  -2   1    3.50    1.90
   7  -2   1    6.90    1.60
  -8   2  -1   61.89    3.90
  -8   2  -1   57.79    3.90
  -8   2  -1   56.99    2.60
  -8   2  -1   54.99    2.50
   8  -2   1   51.79    2.80
   8  -2   1   54.19    2.50
   8  -2   1   55.99    2.50
   8  -2   1   51.29    2.60
   8  -2   1   54.49    3.40
  -9   2  -1    7.80    2.00
   9  -2   1    5.20    1.70
   9  -2   1    6.90    1.10
   9   2  -2    4.60    1.60
   9   2  -2    0.00    1.00
   9   2  -2    0.60    0.80
  -9  -2   2    2.60    1.30
  -9  -2   2    6.30    2.40
  -9  -2   2    0.90    0.90
   8   2  -2    3.40    2.80
   8   2  -2    3.50    0.90
   8   2  -2    3.10    0.70
   8   2  -2    2.40    2.30
   8   2  -2    1.50    1.00
   8   2  -2    3.00    1.20
  -8  -2   2    2.50    1.50
  -8  -2   2    5.20    1.00
  -8  -2   2    3.20    0.90
  -8  -2   2    4.40    1.10
  -8  -2   2    0.80    1.30
   7   2  -2   17.40    2.50
   7   2  -2   16.00    3.70
   7   2  -2   15.30    1.20
   7   2  -2   12.90    2.20
   7   2  -2   15.00    1.60
   7   2  -2   14.60    3.10
   7   2  -2   15.80    1.60
   7   2  -2   18.40    1.30
   7   2  -2   13.20    1.90
   7   2  -2   16.10    2.00
  -7  -2   2   17.70    1.70
  -7  -2   2   16.10    1.50
  -7  -2   2   20.40    2.60
  -7  -2   2   16.60    1.40
  -7  -2   2   16.90    1.40
   6   2  -2   62.79    2.70
   6   2  -2   62.59    3.30
   6   2  -2   56.69    2.90
   6   2  -2   57.69    2.80
   6   2  -2   62.59    4.20
   6   2  -2   63.29    3.30
   6   2  -2   53.29    4.30
   6   2  -2   64.59    2.70
   6   2  -2   54.19    4.70
   6   2  -2   58.59    3.60
  -6  -2   2   62.29    3.40
  -6  -2   2   54.19    3.30
  -6  -2   2   62.89    2.70
  -6  -2   2   57.99    2.80
  -6  -2   2   60.59    3.30
  -6  -2   2   59.39    2.90
  -6  -2   2   62.49    2.70
   5   2  -2    3.00    0.60
   5   2  -2    2.10    1.70
   5   2  -2    1.60    0.70
   5   2  -2    3.50    1.10
  -5  -2   2    3.60    0.60
  -5  -2   2    2.70    0.90
  -5  -2   2    5.30    0.80
  -5  -2   2    2.90    0.60
  -5  -2   2    4.00    0.60
   4   2  -2  847.72   39.00
   4   2  -2 1012.50   38.60
   4   2  -2  958.30   38.30
   4   2  -2 1025.30   39.30
   4   2  -2 1003.40   38.50
   4   2  -2 1012.70   38.30
   4   2  -2 1000.50   38.30
   4   2  -2 1015.20   38.30
   4   2  -2  965.30   38.30
  -4  -2   2  960.20   38.20
  -4  -2   2  985.20   38.60
  -4  -2   2  999.80   38.30
  -4  -2   2  982.40   38.60
  -4  -2   2  981.90   38.50
  -4  -2   2 1068.29   38.30
  -4  -2   2  969.40   38.40
  -4  -2   2 1049.89   39.50
  -4  -2   2  936.51   38.40
   3   2  -2   45.50    2.00
   3   2  -2   50.19    2.20
   3   2  -2   46.80    2.50
   3   2  -2   44.50    2.00
   3   2  -2   44.00    2.10
   3   2  -2   45.70    2.00
   3   2  -2   43.30    2.20
   3   2  -2   43.40    3.10
   3   2  -2   41.70    2.00
  -3  -2   2   44.20    2.10
  -3  -2   2   45.90    2.20
  -3  -2   2   46.00    2.70
  -3  -2   2   47.00    2.20
  -3  -2   2   43.60    2.10
  -3  -2   2   44.70    2.00
  -3  -2   2   38.60    2.20
   2   2  -2 6066.09  232.88
  -2  -2   2 5978.50  232.78
   1   2  -2  614.54   24.00
   1   2  -2  609.04   24.00
   1   2  -2  668.43   24.60
   1   2  -2  630.44   24.10
   1   2  -2  613.34   24.00
   1   2  -2  530.75   24.20
   1   2  -2  593.74   24.00
  -1  -2   2  675.93   24.60
  -1  -2   2  604.24   24.00
  -1  -2   2  605.94   24.00
  -1  -2   2  649.54   24.20
  -1  -2   2  610.04   24.00
  -1  -2   2  630.34   24.00
  -1  -2   2  595.74   24.00
  -1  -2   2  631.64   24.00
   0   2  -2  615.74   24.40
   0   2  -2  592.34   24.40
   0   2  -2  641.64   24.40
   0   2  -2  601.64   24.40
   0   2  -2  686.83   25.00
   0  -2   2  683.83   25.00
   0  -2   2  618.34   24.40
   0  -2   2  596.24   24.40
   0  -2   2  625.64   24.40
   0  -2   2  631.34   24.50
   0  -2   2  618.14   24.40
  -1   2  -2   28.60    1.30
  -1   2  -2   31.10    1.30
  -1   2  -2   28.30    1.20
  -1   2  -2   26.20    1.30
   1  -2   2   27.80    1.30
   1  -2   2   27.90    1.20
   1  -2   2   27.60    1.30
   1  -2   2   27.30    1.30
   1  -2   2   27.10    1.30
   1  -2   2   28.70    1.30
  -2   2  -2  599.54   23.50
  -2   2  -2  596.84   23.60
  -2   2  -2  637.04   24.00
  -2   2  -2  614.64   23.50
  -2   2  -2  613.84   23.70
  -2   2  -2  541.25   23.60
  -2   2  -2  614.74   23.50
   2  -2   2  602.44   23.50
   2  -2   2  603.04   23.50
   2  -2   2  619.84   23.70
   2  -2   2  597.24   23.70
   2  -2   2  658.63   24.20
   2  -2   2  611.24   23.50
   2  -2   2  592.54   23.50
   2  -2   2  593.94   23.50
  -3   2  -2  244.08    9.70
  -3   2  -2  250.77    9.60
  -3   2  -2  238.28    9.90
  -3   2  -2  246.48    9.70
  -3   2  -2  251.87    9.60
  -3   2  -2  243.38    9.80
  -3   2  -2  245.98   10.10
  -3   2  -2  240.48    9.90
   3  -2   2  243.48    9.90
   3  -2   2  249.58   10.30
   3  -2   2  243.98    9.60
   3  -2   2  234.78    9.90
   3  -2   2  244.18    9.60
   3  -2   2  251.27    9.70
   3  -2   2  244.68    9.60
   3  -2   2  246.68    9.70
  -4   2  -2    0.30    0.50
  -4   2  -2    1.10    0.30
  -4   2  -2    2.10    0.70
  -4   2  -2    1.70    0.30
  -4   2  -2    1.10    0.30
   4  -2   2    1.70    1.00
   4  -2   2    0.40    0.30
   4  -2   2    1.10    0.30
   4  -2   2    0.30    0.30
   4  -2   2    0.00    0.80
   4  -2   2   -0.40    0.60
  -5   2  -2    7.00    1.10
  -5   2  -2    7.60    1.00
  -5   2  -2    6.70    0.80
  -5   2  -2    6.90    1.30
  -5   2  -2    7.40    1.30
  -5   2  -2    6.60    0.90
  -5   2  -2    7.60    0.60
   5  -2   2    6.60    0.70
   5  -2   2    5.90    1.00
   5  -2   2    7.70    0.80
   5  -2   2    7.40    0.80
   5  -2   2    8.10    0.80
   5  -2   2    8.90    1.60
   5  -2   2    5.50    1.00
   5  -2   2    8.90    1.70
   5  -2   2    6.00    1.10
  -6   2  -2  414.26   15.20
  -6   2  -2  373.86   15.90
  -6   2  -2  388.46   15.30
  -6   2  -2  385.86   16.00
  -6   2  -2  393.36   15.70
   6  -2   2  392.16   15.60
   6  -2   2  396.06   15.90
   6  -2   2  376.56   16.00
   6  -2   2  390.96   15.30
   6  -2   2  387.26   15.70
   6  -2   2  393.36   15.30
   6  -2   2  362.36   15.50
   6  -2   2  397.66   16.20
  -7   2  -2    1.00    0.60
  -7   2  -2    0.70    0.60
  -7   2  -2    1.70    0.50
  -7   2  -2    2.90    1.30
  -7   2  -2    0.50    0.50
  -7   2  -2    0.90    1.10
   7  -2   2    1.00    1.70
   7  -2   2    0.50    0.90
   7  -2   2    0.90    1.00
   7  -2   2    2.80    1.10
   7  -2   2    1.50    0.50
   7  -2   2    1.50    2.30
   7  -2   2    2.60    1.80
   7  -2   2    0.40    0.50
   7  -2   2   -0.30    1.30
   7  -2   2    0.90    1.10
   7  -2   2    2.00    0.70
  -8   2  -2   87.89    3.80
  -8   2  -2   94.09    5.10
  -8   2  -2   95.29    5.10
  -8   2  -2   85.79    3.60
  -8   2  -2   85.09    3.90
  -8   2  -2   83.19    3.60
   8  -2   2   77.39    6.00
   8  -2   2   97.19    4.60
   8  -2   2   86.99    4.00
   8  -2   2   84.19    3.80
   8  -2   2   80.09    3.70
   8  -2   2   84.29    3.80
   8  -2   2   87.99    3.80
   8  -2   2   90.19    3.80
  -9   2  -2    4.20    1.10
  -9   2  -2    2.70    2.80
   9  -2   2    4.20    0.90
   9  -2   2    4.60    0.90
   9  -2   2    2.60    1.60
   9   2  -3    3.70    1.60
   9   2  -3    0.70    1.10
   9   2  -3    0.50    0.80
  -9  -2   3    1.30    0.90
  -9  -2   3    1.70    1.40
  -9  -2   3    5.10    2.60
  -9  -2   3    1.50    1.70
   8   2  -3   47.80    3.30
   8   2  -3   48.70    5.10
   8   2  -3   42.00    2.60
   8   2  -3   42.80    5.20
   8   2  -3   41.00    2.70
   8   2  -3   43.70    2.20
  -8  -2   3   42.00    3.40
  -8  -2   3   47.80    3.60
  -8  -2   3   45.40    2.60
  -8  -2   3   43.70    2.90
   7   2  -3  109.09    5.20
   7   2  -3  103.09    5.10
   7   2  -3  100.29    4.70
   7   2  -3  100.79    4.70
   7   2  -3  101.29    6.20
   7   2  -3  111.69    4.50
   7   2  -3  115.39    6.20
   7   2  -3   98.19    5.40
   7   2  -3  111.99    4.50
   7   2  -3   94.09    6.90
  -7  -2   3  110.59    4.80
  -7  -2   3  111.79    5.40
  -7  -2   3   97.99    5.30
  -7  -2   3  111.69    4.50
  -7  -2   3  108.09    5.20
  -7  -2   3  106.89    4.50
  -7  -2   3  101.79    4.60
   6   2  -3   41.60    1.90
   6   2  -3   34.40    2.40
   6   2  -3   35.80    3.30
   6   2  -3   41.80    1.90
   6   2  -3   28.60    4.40
   6   2  -3   38.60    2.80
   6   2  -3   37.10    2.90
   6   2  -3   35.10    2.10
   6   2  -3   41.80    3.60
   6   2  -3   35.40    2.20
  -6  -2   3   37.80    2.60
  -6  -2   3   39.40    2.20
  -6  -2   3   42.90    2.00
  -6  -2   3   41.00    2.10
  -6  -2   3   32.10    2.60
  -6  -2   3   39.60    2.00
   5   2  -3   20.70    1.20
   5   2  -3   18.60    2.60
   5   2  -3   21.00    1.30
   5   2  -3   17.40    2.20
   5   2  -3   17.70    1.80
   5   2  -3   19.50    1.80
   5   2  -3   16.60    1.70
   5   2  -3   19.00    1.40
   5   2  -3   18.80    1.40
  -5  -2   3   18.80    1.50
  -5  -2   3   17.50    2.50
  -5  -2   3   18.10    1.20
  -5  -2   3   17.40    1.40
  -5  -2   3   20.40    1.80
  -5  -2   3   18.70    1.70
   4   2  -3    1.80    0.60
   4   2  -3    1.20    0.70
   4   2  -3    2.10    1.70
   4   2  -3    3.50    1.00
   4   2  -3    1.10    0.60
  -4  -2   3    1.40    0.60
  -4  -2   3    1.10    0.50
  -4  -2   3    0.30    0.80
  -4  -2   3    0.90    1.30
  -4  -2   3    0.60    0.70
  -4  -2   3    1.20    0.60
  -4  -2   3    1.60    0.80
   3   2  -3  148.49    5.80
   3   2  -3  160.48    5.90
   3   2  -3  136.99    6.70
   3   2  -3  130.19    5.70
   3   2  -3  134.79    5.70
   3   2  -3  141.99    5.80
   3   2  -3  134.69    5.70
   3   2  -3  131.89    5.80
   3   2  -3  139.99    5.70
  -3  -2   3  141.59    5.80
  -3  -2   3  134.39    5.70
  -3  -2   3  137.29    5.70
  -3  -2   3  137.29    5.70
  -3  -2   3  140.79    5.70
  -3  -2   3  140.59    5.80
   2   2  -3   -0.80    1.10
   2   2  -3   -0.80    0.40
   2   2  -3   -0.70    0.30
   2   2  -3   -0.70    0.40
   2   2  -3    0.20    0.30
   2   2  -3   -0.40    0.30
  -2  -2   3    0.80    0.40
  -2  -2   3   -0.70    0.40
  -2  -2   3   -0.60    0.90
  -2  -2   3   -0.50    0.40
  -2  -2   3    1.00    0.40
  -2  -2   3    0.00    0.30
   1   2  -3 2395.06   95.49
   1   2  -3 2791.32   96.39
   1   2  -3 2408.36   95.49
   1   2  -3 2458.25   95.49
   1   2  -3 2327.07   95.49
  -1  -2   3 2451.45   95.49
  -1  -2   3 2366.26   95.49
  -1  -2   3 2463.25   95.49
  -1  -2   3 2711.83   96.29
  -1  -2   3 2354.66   95.49
   0   2  -3   24.20    1.20
   0   2  -3   24.50    1.20
   0   2  -3   24.10    1.30
   0   2  -3   22.70    1.20
   0   2  -3   24.10    2.00
   0   2  -3   22.30    1.20
   0  -2   3   26.60    2.10
   0  -2   3   24.90    1.40
   0  -2   3   23.30    1.20
   0  -2   3   25.00    1.20
   0  -2   3   24.10    1.20
   0  -2   3   23.20    1.20
  -1   2  -3  357.66   14.50
  -1   2  -3  388.16   14.60
  -1   2  -3  371.06   14.60
  -1   2  -3  379.06   14.50
  -1   2  -3  354.86   14.60
  -1   2  -3  384.76   15.30
   1  -2   3  374.46   14.70
   1  -2   3  376.06   14.50
   1  -2   3  368.46   14.60
   1  -2   3  367.86   14.60
   1  -2   3  356.96   14.50
   1  -2   3  361.26   14.50
   1  -2   3  374.36   15.30
  -3   2  -3   49.00    2.80
  -3   2  -3   53.19    2.60
  -3   2  -3   53.59    3.10
  -3   2  -3   44.90    2.50
  -3   2  -3   52.29    2.40
  -3   2  -3   54.49    2.30
  -3   2  -3   55.99    2.30
  -3   2  -3   48.70    2.50
   3  -2   3   50.79    2.40
   3  -2   3   52.89    2.40
   3  -2   3   53.79    2.30
   3  -2   3   52.99    2.30
   3  -2   3   52.49    2.70
   3  -2   3   54.99    2.60
   3  -2   3   53.99    3.30
   3  -2   3   51.39    2.30
  -4   2  -3   12.60    1.00
  -4   2  -3   15.80    1.00
  -4   2  -3   10.90    1.20
  -4   2  -3   12.90    1.10
  -4   2  -3   12.00    1.40
  -4   2  -3   13.70    0.90
  -4   2  -3   13.70    1.40
   4  -2   3   13.40    1.00
   4  -2   3   11.30    1.70
   4  -2   3   11.90    1.50
   4  -2   3   12.50    0.90
   4  -2   3   15.20    0.90
   4  -2   3   12.20    1.30
   4  -2   3   11.30    1.10
   4  -2   3   12.10    0.90
  -5   2  -3   14.30    1.80
  -5   2  -3   13.30    1.60
  -5   2  -3   15.70    1.00
  -5   2  -3   14.10    1.10
  -5   2  -3   13.00    1.20
  -5   2  -3   13.40    2.00
  -5   2  -3   15.70    1.20
  -5   2  -3   15.30    1.80
   5  -2   3   16.10    2.00
   5  -2   3   16.30    1.10
   5  -2   3   13.90    1.30
   5  -2   3   11.90    1.80
   5  -2   3   16.40    1.10
   5  -2   3   14.10    1.00
   5  -2   3   14.50    1.10
   5  -2   3   16.40    2.20
  -6   2  -3   16.00    1.50
  -6   2  -3   18.10    2.00
  -6   2  -3   16.30    1.20
  -6   2  -3   15.00    1.10
  -6   2  -3   13.80    2.00
  -6   2  -3   12.90    1.70
  -6   2  -3   15.20    1.40
   6  -2   3   14.60    1.70
   6  -2   3   16.80    1.30
   6  -2   3   15.80    1.20
   6  -2   3   13.70    1.10
   6  -2   3   17.60    1.90
   6  -2   3   10.60    1.80
   6  -2   3   11.40    1.70
   6  -2   3   14.20    2.50
   6  -2   3   13.90    1.30
   6  -2   3   23.60    2.80
  -7   2  -3    9.30    1.30
  -7   2  -3   10.00    1.50
  -7   2  -3   11.10    2.20
  -7   2  -3   11.50    1.10
  -7   2  -3   11.70    2.30
  -7   2  -3   12.70    2.20
   7  -2   3   10.30    1.90
   7  -2   3    7.70    1.90
   7  -2   3   10.90    1.30
   7  -2   3   10.80    2.00
   7  -2   3    9.50    1.80
   7  -2   3   11.20    2.00
   7  -2   3   10.70    3.00
   7  -2   3    9.70    1.20
  -8   2  -3   39.20    3.60
  -8   2  -3   35.50    2.00
  -8   2  -3   41.30    3.50
  -8   2  -3   33.80    2.40
  -8   2  -3   33.00    2.30
  -8   2  -3   35.90    2.20
   8  -2   3   36.20    2.20
   8  -2   3   35.60    2.20
   8  -2   3   32.50    2.00
   8  -2   3   39.20    4.40
   8  -2   3   37.00    2.40
   8  -2   3   33.20    2.10
   8  -2   3   39.10    2.90
  -9   2  -3    6.80    1.10
  -9   2  -3    5.40    1.80
   9  -2   3    7.10    1.00
   9  -2   3    5.80    1.10
   9  -2   3    6.10    1.80
   9   2  -4    2.40    1.60
   9   2  -4    1.20    1.10
   9   2  -4    0.90    0.80
  -9  -2   4   -0.10    1.60
  -9  -2   4    1.80    1.40
  -9  -2   4    1.30    0.90
  -9  -2   4    2.60    2.60
   8   2  -4    1.20    0.80
   8   2  -4    0.30    1.10
   8   2  -4    0.80    0.60
   8   2  -4    0.10    1.40
   8   2  -4    4.00    1.50
   8   2  -4    1.60    0.90
   8   2  -4    0.40    1.80
   8   2  -4   -0.70    2.70
  -8  -2   4    2.40    1.40
  -8  -2   4    1.10    1.10
  -8  -2   4    0.30    0.90
  -8  -2   4    1.50    1.20
  -8  -2   4    2.40    1.50
  -8  -2   4    0.70    1.30
   7   2  -4   -2.00    2.90
   7   2  -4    0.30    0.50
   7   2  -4   -0.20    0.60
   7   2  -4   -0.90    0.90
   7   2  -4    1.10    2.20
   7   2  -4   -0.90    0.80
   7   2  -4   -0.80    1.50
   7   2  -4   -0.30    1.20
   7   2  -4   -0.50    1.30
   7   2  -4    0.10    0.80
  -7  -2   4   -0.20    0.70
  -7  -2   4   -1.10    1.10
  -7  -2   4   -0.50    0.70
  -7  -2   4    0.20    0.60
  -7  -2   4   -0.80    0.90
  -7  -2   4    0.00    1.50
   6   2  -4   14.50    1.50
   6   2  -4   11.90    1.50
   6   2  -4    9.50    2.80
   6   2  -4   14.10    1.20
   6   2  -4   10.30    2.20
   6   2  -4    6.90    1.40
   6   2  -4   11.40    1.50
   6   2  -4    8.30    1.40
   6   2  -4   11.60    1.90
  -6  -2   4   11.80    1.60
  -6  -2   4   12.50    1.60
  -6  -2   4    9.70    1.90
  -6  -2   4    8.80    2.40
  -6  -2   4   10.20    1.80
  -6  -2   4    9.90    1.30
   5   2  -4    0.00    0.70
   5   2  -4    0.10    0.60
   5   2  -4    0.40    0.60
   5   2  -4    0.00    2.00
   5   2  -4   -0.30    0.90
   5   2  -4    0.30    1.00
   5   2  -4   -0.40    0.70
   5   2  -4   -0.80    0.40
   5   2  -4    0.20    0.40
  -5  -2   4   -0.70    0.70
  -5  -2   4    0.00    0.50
  -5  -2   4    0.30    0.50
  -5  -2   4   -0.50    0.70
  -5  -2   4    0.70    0.70
  -5  -2   4    0.30    0.60
  -5  -2   4   -0.70    0.80
  -5  -2   4   -0.80    1.80
  -5  -2   4    0.80    0.50
   4   2  -4 1910.11   71.99
   4   2  -4 1866.61   71.89
   4   2  -4 1838.02   71.99
   4   2  -4 1859.41   74.89
   4   2  -4 1817.72   71.99
   4   2  -4 1897.21   72.09
   4   2  -4 1873.81   72.19
   4   2  -4 1907.21   72.09
  -4  -2   4 1837.72   71.99
  -4  -2   4 1842.82   71.89
  -4  -2   4 1845.02   71.99
  -4  -2   4 1908.01   72.09
  -4  -2   4 1913.71   72.19
  -4  -2   4 1861.61   71.99
  -4  -2   4 1907.51   72.19
  -4  -2   4 1654.83   72.09
   3   2  -4   13.70    1.20
   3   2  -4   15.30    1.20
   3   2  -4   17.70    1.40
   3   2  -4   16.30    1.20
   3   2  -4   16.50    1.40
   3   2  -4   19.50    1.30
   3   2  -4   15.40    2.10
   3   2  -4   17.10    1.20
  -3  -2   4   19.40    2.40
  -3  -2   4   16.40    1.20
  -3  -2   4   19.70    1.30
  -3  -2   4   17.70    1.30
  -3  -2   4   19.10    1.20
  -3  -2   4   19.40    1.30
   2   2  -4  172.48    7.00
   2   2  -4  169.38    6.90
   2   2  -4  166.78    8.10
   2   2  -4  176.58    7.00
   2   2  -4  167.08    7.00
   2   2  -4  164.78    7.00
   2   2  -4  176.58    7.20
  -2  -2   4  178.78    7.10
  -2  -2   4  167.98    8.00
  -2  -2   4  192.48    6.90
  -2  -2   4  176.78    7.00
  -2  -2   4  183.38    7.00
  -2  -2   4  170.18    7.00
  -2  -2   4  170.38    7.00
  -2  -2   4  166.38    7.00
   1   2  -4  355.26   14.40
   1   2  -4  367.76   14.20
   1   2  -4  377.26   15.40
   1   2  -4  377.96   14.60
   1   2  -4  362.46   14.40
   1   2  -4  365.06   14.40
   1   2  -4  361.06   14.40
  -1  -2   4  372.96   14.50
  -1  -2   4  364.26   15.30
  -1  -2   4  368.66   14.40
  -1  -2   4  367.26   14.40
  -1  -2   4  334.77   14.40
  -1  -2   4  375.66   14.40
   0   2  -4  264.07   10.20
   0   2  -4  262.97   11.10
   0   2  -4  260.87   10.40
   0   2  -4  248.88   10.20
   0   2  -4  249.78   10.20
   0   2  -4  260.87   10.20
   0  -2   4  251.57   11.10
   0  -2   4  255.67   10.20
   0  -2   4  265.57   10.40
   0  -2   4  241.58   10.20
   0  -2   4  251.87   10.20
   0  -2   4  264.07   10.20
  -1   2  -4  532.45   20.90
  -1   2  -4  510.95   19.90
  -1   2  -4  486.45   20.20
  -1   2  -4  489.65   19.90
  -1   2  -4  525.95   20.00
  -1   2  -4  502.55   20.00
  -1   2  -4  505.15   20.00
   1  -2   4  507.35   20.00
   1  -2   4  530.95   20.00
   1  -2   4  503.65   20.00
   1  -2   4  501.55   19.90
   1  -2   4  507.05   20.00
   1  -2   4  509.15   20.10
   1  -2   4  529.85   21.00
  -2   2  -4  134.89    5.40
  -2   2  -4  136.99    5.40
  -2   2  -4  131.19    5.30
  -2   2  -4  127.69    5.40
  -2   2  -4  133.39    5.40
   2  -2   4  125.79    5.40
   2  -2   4  130.29    5.40
   2  -2   4  128.39    5.30
   2  -2   4  127.59    6.40
   2  -2   4  125.59    5.50
   2  -2   4  128.39    5.60
   2  -2   4  133.39    5.40
   2  -2   4  132.09    5.40
  -3   2  -4    1.50    0.40
  -3   2  -4    1.00    0.40
  -3   2  -4    1.30    1.40
  -3   2  -4    1.10    0.40
  -3   2  -4    2.10    0.40
  -3   2  -4    1.30    0.60
  -3   2  -4    1.60    0.50
   3  -2   4    1.40    0.40
   3  -2   4    1.60    0.40
   3  -2   4    0.90    0.60
   3  -2   4    1.80    0.40
   3  -2   4    0.80    0.40
   3  -2   4    1.80    0.70
   3  -2   4    3.90    1.60
  -4   2  -4  412.46   15.80
  -4   2  -4  396.56   15.90
  -4   2  -4  396.26   16.20
  -4   2  -4  413.76   16.00
  -4   2  -4  387.86   15.80
  -4   2  -4  404.16   16.20
  -4   2  -4  418.86   16.70
  -4   2  -4  409.46   15.90
   4  -2   4  401.56   15.90
   4  -2   4  395.26   15.90
   4  -2   4  409.86   15.80
   4  -2   4  398.46   17.00
   4  -2   4  402.86   15.90
   4  -2   4  391.26   15.80
   4  -2   4  392.36   16.10
  -5   2  -4   33.50    1.70
  -5   2  -4   33.10    2.10
  -5   2  -4   30.90    2.80
  -5   2  -4   35.60    2.30
  -5   2  -4   27.40    2.30
  -5   2  -4   29.60    1.70
  -5   2  -4   29.70    1.80
  -5   2  -4   29.90    1.90
   5  -2   4   30.00    1.80
   5  -2   4   28.10    1.70
   5  -2   4   32.80    1.90
   5  -2   4   29.20    2.10
   5  -2   4   30.10    1.70
   5  -2   4   32.30    1.70
   5  -2   4   26.90    2.50
   5  -2   4   31.70    3.70
  -6   2  -4   40.10    1.90
  -6   2  -4   39.80    3.30
  -6   2  -4   36.70    2.20
  -6   2  -4   37.10    2.60
  -6   2  -4   36.10    2.20
  -6   2  -4   35.80    2.90
  -6   2  -4   36.90    2.80
  -6   2  -4   38.50    2.00
   6  -2   4   39.30    2.40
   6  -2   4   38.30    2.50
   6  -2   4   42.70    2.10
   6  -2   4   32.60    3.00
   6  -2   4   32.10    3.30
   6  -2   4   36.60    2.10
   6  -2   4   33.60    2.40
   6  -2   4   37.10    2.00
   6  -2   4   39.90    4.90
   6  -2   4   37.40    2.30
  -7   2  -4    2.00    0.60
  -7   2  -4    1.40    1.00
  -7   2  -4    1.00    2.00
  -7   2  -4    3.90    1.50
  -7   2  -4    1.60    1.10
  -7   2  -4    2.70    0.70
  -7   2  -4    1.60    0.90
  -7   2  -4    3.60    1.20
   7  -2   4    1.70    0.70
   7  -2   4    3.10    3.20
   7  -2   4    2.20    1.00
   7  -2   4    1.20    1.20
   7  -2   4   -0.50    1.70
   7  -2   4    2.30    0.60
   7  -2   4    1.50    0.70
   7  -2   4    4.00    1.30
   7  -2   4    2.00    1.60
   7  -2   4    2.40    0.80
  -8   2  -4    0.70    1.40
  -8   2  -4    0.50    1.10
  -8   2  -4   -0.20    1.20
  -8   2  -4    0.00    0.80
  -8   2  -4    2.40    1.70
  -8   2  -4    1.30    1.60
   8  -2   4   -0.10    0.80
   8  -2   4   -0.70    1.10
   8  -2   4   -2.40    4.00
   8  -2   4   -0.30    0.80
   8  -2   4   -0.10    1.20
  -9   2  -4   14.50    2.30
  -9   2  -4   17.00    3.40
   9  -2   4   16.80    2.10
   9  -2   4   11.80    2.00
   9  -2   4   13.50    1.90
   9   2  -5   19.40    3.50
   9   2  -5   24.30    1.80
  -9  -2   5   23.60    4.50
  -9  -2   5   22.70    3.30
   8   2  -5   -0.20    1.30
   8   2  -5    0.70    1.10
   8   2  -5    0.60    0.60
   8   2  -5    1.50    1.00
   8   2  -5    0.40    3.50
  -8  -2   5   -0.60    1.20
  -8  -2   5    1.80    1.60
  -8  -2   5    0.00    1.60
  -8  -2   5   -0.80    1.20
  -8  -2   5   -0.30    1.00
   7   2  -5    0.50    1.60
   7   2  -5    0.80    1.10
   7   2  -5    3.50    3.30
   7   2  -5    0.10    0.90
   7   2  -5    0.30    0.90
   7   2  -5    1.30    0.50
   7   2  -5    1.10    1.30
   7   2  -5   -0.20    0.90
   7   2  -5    0.90    0.70
  -7  -2   5    1.20    0.80
  -7  -2   5   -0.40    1.00
  -7  -2   5   -0.40    1.10
  -7  -2   5    0.00    1.30
   6   2  -5   75.19    3.70
   6   2  -5   72.89    4.40
   6   2  -5   75.99    3.80
   6   2  -5   72.89    3.70
   6   2  -5   67.99    6.10
   6   2  -5   76.59    3.70
   6   2  -5   79.09    3.40
   6   2  -5   83.69    4.00
  -6  -2   5   76.59    4.00
  -6  -2   5   78.99    3.80
  -6  -2   5   80.39    3.50
  -6  -2   5   76.09    3.60
  -6  -2   5   79.49    4.10
  -6  -2   5   80.99    3.60
  -6  -2   5   73.79    5.30
   5   2  -5  134.89    5.70
   5   2  -5  134.39    5.60
   5   2  -5  136.99    5.90
   5   2  -5  126.39    5.70
   5   2  -5  129.99    6.00
   5   2  -5  143.99    5.90
   5   2  -5  114.39    7.40
   5   2  -5  139.29    5.60
  -5  -2   5  128.79    7.00
  -5  -2   5  137.49    5.60
  -5  -2   5  135.19    5.90
  -5  -2   5  133.79    5.70
  -5  -2   5  132.79    5.90
  -5  -2   5  134.19    5.70
  -5  -2   5  127.99    5.60
  -5  -2   5  140.89    6.00
  -5  -2   5  136.59    5.70
   4   2  -5  365.86   14.60
   4   2  -5  371.46   15.90
   4   2  -5  338.87   14.40
   4   2  -5  348.87   14.40
   4   2  -5  349.27   14.50
   4   2  -5  357.66   14.40
   4   2  -5  388.96   14.50
   4   2  -5  354.86   14.40
  -4  -2   5  367.26   14.40
  -4  -2   5  352.36   14.30
  -4  -2   5  397.96   14.60
  -4  -2   5  375.26   14.60
  -4  -2   5  366.96   14.40
  -4  -2   5  346.77   14.40
  -4  -2   5  367.16   14.40
  -4  -2   5  339.97   15.50
   3   2  -5  502.35   20.60
   3   2  -5  533.45   21.90
   3   2  -5  528.85   20.60
   3   2  -5  501.85   20.60
   3   2  -5  507.75   20.60
   3   2  -5  531.35   20.80
   3   2  -5  510.25   20.60
  -3  -2   5  530.75   20.70
  -3  -2   5  542.05   20.50
  -3  -2   5  535.95   20.60
  -3  -2   5  463.25   22.20
  -3  -2   5  584.54   20.70
  -3  -2   5  527.05   20.60
  -3  -2   5  525.45   20.70
  -3  -2   5  531.35   20.60
   2   2  -5  149.29    6.10
   2   2  -5  136.39    5.80
   2   2  -5  138.09    7.10
   2   2  -5  137.79    5.60
   2   2  -5  142.59    5.80
   2   2  -5  132.89    5.80
   2   2  -5  133.19    5.80
  -2  -2   5  142.99    5.80
  -2  -2   5  135.69    5.80
  -2  -2   5  126.79    7.00
  -2  -2   5  148.59    5.80
  -2  -2   5  143.29    5.80
  -2  -2   5  140.59    5.90
  -2  -2   5  140.29    5.80
  -2  -2   5  145.29    5.90
   1   2  -5  902.91   36.60
   1   2  -5  931.41   36.50
   1   2  -5  897.71   36.50
   1   2  -5  952.90   36.50
   1   2  -5 1010.70   37.70
   1   2  -5  955.30   36.80
  -1  -2   5  935.81   36.60
  -1  -2   5  937.51   36.50
  -1  -2   5  941.71   36.60
  -1  -2   5  953.00   37.70
  -1  -2   5  942.71   36.70
  -1  -2   5  905.41   36.50
   0   2  -5  589.04   23.60
   0   2  -5  635.74   24.70
   0   2  -5  612.84   23.60
   0   2  -5  612.64   23.60
   0   2  -5  597.24   23.60
   0   2  -5  602.04   23.80
   0  -2   5  597.54   23.60
   0  -2   5  568.64   23.60
   0  -2   5  610.44   23.60
   0  -2   5  604.14   24.70
   0  -2   5  613.34   23.80
   0  -2   5  587.34   23.60
  -1   2  -5  979.40   38.10
  -1   2  -5 1007.20   38.00
  -1   2  -5  984.40   38.00
  -1   2  -5  959.20   38.30
  -1   2  -5  968.10   38.10
  -1   2  -5 1048.90   39.10
  -1   2  -5  926.01   37.90
   1  -2   5 1008.20   38.00
   1  -2   5  996.20   38.20
   1  -2   5  926.01   38.00
   1  -2   5  952.40   38.00
   1  -2   5  986.60   39.20
   1  -2   5  981.80   38.00
   1  -2   5  961.50   38.00
  -2   2  -5  307.17   12.20
  -2   2  -5  318.87   12.20
  -2   2  -5  299.87   12.20
  -2   2  -5  316.57   12.20
  -2   2  -5  305.77   13.20
  -2   2  -5  296.77   12.10
   2  -2   5  300.37   13.50
   2  -2   5  316.07   12.20
   2  -2   5  301.27   12.20
   2  -2   5  304.57   12.20
   2  -2   5  300.27   12.20
   2  -2   5  309.77   12.40
   2  -2   5  302.77   12.10
   2  -2   5  307.77   12.20
  -3   2  -5   34.50    2.00
  -3   2  -5   36.00    1.90
  -3   2  -5   36.60    1.90
  -3   2  -5   40.90    1.90
  -3   2  -5   37.00    1.90
   3  -2   5   34.10    1.80
   3  -2   5   34.50    1.90
   3  -2   5   36.90    1.80
   3  -2   5   34.60    1.90
   3  -2   5   33.90    2.10
   3  -2   5   35.90    1.90
   3  -2   5   35.30    2.20
  -4   2  -5   76.79    3.20
  -4   2  -5   74.29    3.40
  -4   2  -5   76.39    4.70
  -4   2  -5   67.59    3.60
  -4   2  -5   70.29    3.30
  -4   2  -5   75.89    3.20
  -4   2  -5   67.29    3.60
   4  -2   5   70.79    3.30
   4  -2   5   68.09    4.90
   4  -2   5   66.79    3.50
   4  -2   5   70.19    3.20
   4  -2   5   72.89    3.20
   4  -2   5   66.69    3.60
   4  -2   5   71.99    3.20
   4  -2   5   73.59    3.30
  -5   2  -5    7.10    1.20
  -5   2  -5    9.20    1.40
  -5   2  -5    9.70    1.80
  -5   2  -5    6.40    0.90
  -5   2  -5    8.70    1.10
  -5   2  -5    8.30    1.10
  -5   2  -5    8.10    1.30
  -5   2  -5    8.20    1.50
   5  -2   5    9.20    1.20
   5  -2   5    8.50    1.20
   5  -2   5    8.10    1.30
   5  -2   5    7.00    1.50
   5  -2   5    8.70    2.50
   5  -2   5    7.20    1.20
   5  -2   5    9.80    1.20
   5  -2   5    6.60    1.10
  -6   2  -5    4.40    1.00
  -6   2  -5    8.50    2.00
  -6   2  -5    6.20    1.20
  -6   2  -5    5.50    1.30
  -6   2  -5    4.00    0.80
  -6   2  -5    2.60    0.60
  -6   2  -5    3.60    0.90
   6  -2   5    4.30    0.80
   6  -2   5    5.00    0.90
   6  -2   5    1.50    1.60
   6  -2   5    6.20    1.30
   6  -2   5    7.60    3.20
   6  -2   5    3.40    0.80
   6  -2   5    2.90    0.80
   6  -2   5    5.90    1.70
  -7   2  -5   76.09    5.50
  -7   2  -5   72.49    3.90
  -7   2  -5   79.79    3.60
  -7   2  -5   75.09    3.50
  -7   2  -5   78.69    4.70
  -7   2  -5   78.79    4.40
  -7   2  -5   75.79    3.80
  -7   2  -5   78.29    4.60
   7  -2   5   72.89    3.60
   7  -2   5   72.59    3.60
   7  -2   5   85.09    4.40
   7  -2   5   66.89    4.70
   7  -2   5   76.09    3.70
   7  -2   5   80.69    4.10
   7  -2   5   72.29    5.00
   7  -2   5   76.89    7.40
   7  -2   5   76.29    4.80
  -8   2  -5   15.50    2.00
  -8   2  -5   14.30    2.10
  -8   2  -5   19.50    2.90
  -8   2  -5   17.50    2.40
   8  -2   5   17.30    2.00
   8  -2   5   15.40    2.30
   8  -2   5   15.90    1.90
   8  -2   5   15.20    2.70
  -9   2  -5    6.90    2.00
   9  -2   5    8.70    1.30
   9  -2   5    9.40    1.60
   9  -2   5    6.20    1.90
   9   2  -6   -0.40    1.60
   9   2  -6   -0.50    0.80
   9   2  -6    0.90    0.80
  -9  -2   6   -3.10    1.80
  -9  -2   6   -0.20    1.60
  -9  -2   6    2.40    2.60
   8   2  -6    2.80    0.80
   8   2  -6    3.70    1.70
   8   2  -6    3.00    1.10
   8   2  -6    5.00    0.80
  -8  -2   6    3.70    1.40
  -8  -2   6    2.40    1.00
  -8  -2   6    6.00    1.60
  -8  -2   6    4.70    1.90
  -8  -2   6    2.00    1.30
   7   2  -6   -0.50    1.30
   7   2  -6    1.00    0.70
   7   2  -6    0.80    1.10
   7   2  -6    0.60    1.00
   7   2  -6    1.10    1.00
   7   2  -6    0.30    0.70
   7   2  -6   -1.50    1.60
  -7  -2   6    0.10    0.80
  -7  -2   6    0.80    1.20
  -7  -2   6    0.20    1.60
  -7  -2   6   -0.30    1.10
  -7  -2   6    1.20    1.20
  -7  -2   6    0.70    0.90
  -7  -2   6    1.00    0.90
   6   2  -6  191.98    8.40
   6   2  -6  189.68    7.80
   6   2  -6  196.78    8.10
   6   2  -6  179.38    7.90
   6   2  -6  193.78    7.70
   6   2  -6  180.48    8.40
   6   2  -6  169.28   10.00
   6   2  -6  190.98    7.90
   6   2  -6  179.98    8.10
  -6  -2   6  190.28    7.90
  -6  -2   6  187.68    7.80
  -6  -2   6  191.88    8.20
  -6  -2   6  180.88    7.70
  -6  -2   6  187.38    8.10
  -6  -2   6  165.78    9.30
  -6  -2   6  189.38    7.90
  -6  -2   6  204.38    8.30
  -6  -2   6  186.68    7.70
   5   2  -6   38.50    2.60
   5   2  -6   39.80    2.20
   5   2  -6   38.10    2.40
   5   2  -6   39.00    2.30
   5   2  -6   43.20    2.60
   5   2  -6   41.40    2.50
   5   2  -6   31.70    4.90
  -5  -2   6   40.20    3.40
  -5  -2   6   44.90    2.60
  -5  -2   6   40.90    2.30
  -5  -2   6   39.60    2.30
  -5  -2   6   38.30    2.30
  -5  -2   6   30.80    4.50
  -5  -2   6   41.00    2.40
  -5  -2   6   42.50    2.40
  -5  -2   6   42.60    2.40
   4   2  -6   16.30    3.00
   4   2  -6   15.40    1.70
   4   2  -6   16.70    1.60
   4   2  -6   18.10    1.50
   4   2  -6   17.60    1.60
   4   2  -6   17.20    1.50
   4   2  -6   15.70    1.40
  -4  -2   6   19.60    1.70
  -4  -2   6   12.70    2.60
  -4  -2   6   15.00    1.70
  -4  -2   6   14.40    1.60
  -4  -2   6   17.10    1.60
  -4  -2   6   16.80    1.50
  -4  -2   6   19.30    1.60
  -4  -2   6   19.70    1.40
   3   2  -6   57.99    3.00
   3   2  -6   56.79    3.20
   3   2  -6   58.09    2.90
   3   2  -6   63.59    3.00
   3   2  -6   65.19    2.80
   3   2  -6   67.89    6.10
   3   2  -6   64.39    3.00
  -3  -2   6   63.89    2.80
  -3  -2   6   56.79    3.50
  -3  -2   6   60.69    3.00
  -3  -2   6   64.99    3.10
  -3  -2   6   48.70    6.40
  -3  -2   6   57.79    3.00
  -3  -2   6   64.79    3.00
  -3  -2   6   61.59    3.00
   2   2  -6  135.49    5.10
   2   2  -6  122.19    5.30
   2   2  -6  129.19    5.60
   2   2  -6  130.39    5.30
   2   2  -6  127.99    5.30
   2   2  -6  119.59    5.40
   2   2  -6  120.19    6.70
  -2  -2   6  128.39    5.40
  -2  -2   6  127.39    5.30
  -2  -2   6  112.49    6.70
  -2  -2   6  127.19    5.50
  -2  -2   6  123.29    5.20
  -2  -2   6  112.79    5.50
  -2  -2   6  125.79    5.40
   1   2  -6   81.69    3.70
   1   2  -6   83.69    3.90
   1   2  -6   81.89    5.30
   1   2  -6   84.19    3.60
   1   2  -6   78.49    3.70
   1   2  -6   79.69    3.60
  -1  -2   6   79.49    3.30
  -1  -2   6   83.89    3.70
  -1  -2   6   83.69    3.80
  -1  -2   6   80.19    3.70
  -1  -2   6   82.89    3.70
  -1  -2   6   83.49    3.70
  -1  -2   6   78.39    5.20
   0   2  -6    0.50    0.40
   0   2  -6    0.30    1.80
   0   2  -6    1.10    0.50
   0   2  -6    1.20    0.40
   0   2  -6    0.60    0.50
   0   2  -6    0.10    0.50
   0  -2   6    0.80    0.50
   0  -2   6   -1.00    1.50
   0  -2   6   -0.10    0.40
   0  -2   6    0.60    0.50
   0  -2   6    1.10    0.50
  -1   2  -6  230.98    9.00
  -1   2  -6  216.48    9.40
  -1   2  -6  241.68   10.60
  -1   2  -6  221.28    9.10
  -1   2  -6  217.68    9.20
  -1   2  -6  231.88    9.10
  -1   2  -6  233.38    9.10
   1  -2   6  219.58    9.10
   1  -2   6  216.78   10.40
   1  -2   6  221.68    9.00
   1  -2   6  223.78    9.10
   1  -2   6  218.88    9.10
   1  -2   6  226.18    9.10
   1  -2   6  227.08    9.40
  -2   2  -6    1.50    0.50
  -2   2  -6    1.90    0.70
  -2   2  -6    1.20    0.60
  -2   2  -6    2.50    0.40
  -2   2  -6    1.10    0.60
  -2   2  -6    0.70    1.60
   2  -2   6    2.00    0.80
   2  -2   6    2.10    0.50
   2  -2   6    0.90    0.50
   2  -2   6    2.60    1.90
   2  -2   6    1.60    0.60
   2  -2   6    1.90    0.40
   2  -2   6    2.00    0.60
  -3   2  -6  540.65   21.80
  -3   2  -6  545.05   21.90
  -3   2  -6  597.84   23.20
  -3   2  -6  541.95   21.90
  -3   2  -6  577.74   21.80
  -3   2  -6  535.75   21.90
   3  -2   6  567.54   21.80
   3  -2   6  548.05   21.80
   3  -2   6  518.95   23.20
   3  -2   6  552.74   21.90
   3  -2   6  563.44   21.80
   3  -2   6  552.94   22.00
   3  -2   6  540.85   21.70
   3  -2   6  576.24   22.10
  -4   2  -6    9.60    1.20
  -4   2  -6   15.40    2.30
  -4   2  -6    9.00    1.20
  -4   2  -6    9.60    1.20
  -4   2  -6    7.10    1.20
  -4   2  -6    8.70    1.60
   4  -2   6    8.40    1.20
   4  -2   6    7.30    2.70
   4  -2   6    7.80    1.30
   4  -2   6    8.30    1.20
   4  -2   6    9.00    1.10
   4  -2   6   10.40    1.30
   4  -2   6    7.70    1.60
   4  -2   6    7.10    1.20
  -5   2  -6    3.50    0.90
  -5   2  -6    5.50    1.30
  -5   2  -6    5.60    2.40
  -5   2  -6    2.80    0.90
  -5   2  -6    3.90    0.70
  -5   2  -6    3.00    0.80
  -5   2  -6    2.90    0.70
   5  -2   6    3.30    0.80
   5  -2   6    3.50    0.80
   5  -2   6    3.20    0.80
   5  -2   6    3.20    0.80
   5  -2   6    4.00    1.20
   5  -2   6    2.70    1.10
   5  -2   6    8.70    3.00
   5  -2   6    4.80    1.20
  -6   2  -6   17.50    2.40
  -6   2  -6   10.70    1.90
  -6   2  -6   12.20    2.40
  -6   2  -6   16.20    2.30
  -6   2  -6   18.40    2.10
  -6   2  -6   11.60    1.40
  -6   2  -6   12.50    1.80
  -6   2  -6   11.90    1.60
   6  -2   6   14.20    2.20
   6  -2   6   12.20    1.60
   6  -2   6   13.20    2.50
   6  -2   6   12.60    1.70
   6  -2   6   13.60    1.60
   6  -2   6   13.60    1.70
   6  -2   6   13.30    3.60
  -7   2  -6   21.30    2.30
  -7   2  -6   22.10    2.90
  -7   2  -6   23.10    2.80
  -7   2  -6   22.30    2.00
  -7   2  -6   25.20    3.40
  -7   2  -6   20.70    2.50
   7  -2   6   20.30    5.60
   7  -2   6   21.90    2.00
   7  -2   6   18.80    2.10
   7  -2   6   19.00    2.80
   7  -2   6   19.70    3.50
   7  -2   6   21.60    1.90
   7  -2   6   24.50    2.20
  -8   2  -6   42.50    3.70
  -8   2  -6   40.40    4.00
  -8   2  -6   37.20    3.30
   8  -2   6   38.60    3.00
   8  -2   6   41.50    3.10
   8  -2   6   34.70    2.70
   8  -2   6   39.50    3.20
  -9   2  -6    0.10    1.70
   9  -2   6    1.20    1.60
   9  -2   6   -1.10    1.70
   9  -2   6    1.00    1.10
   8   2  -7   12.40    1.70
   8   2  -7    8.90    1.80
   8   2  -7    8.20    1.40
   8   2  -7    8.40    1.70
  -8  -2   7    6.50    1.70
  -8  -2   7    9.50    2.20
   7   2  -7    4.70    1.40
   7   2  -7    3.40    1.20
   7   2  -7    4.00    0.80
   7   2  -7    3.20    1.50
   7   2  -7    3.20    1.20
   7   2  -7    2.80    1.90
  -7  -2   7    4.00    1.00
  -7  -2   7    3.50    1.30
  -7  -2   7    3.80    1.50
  -7  -2   7    6.50    1.60
  -7  -2   7    3.40    1.50
  -7  -2   7    4.20    1.30
  -7  -2   7    2.10    1.60
   6   2  -7   86.29    4.00
   6   2  -7   91.09    4.10
   6   2  -7   84.59    4.50
   6   2  -7   80.39    4.20
   6   2  -7   95.39    7.40
   6   2  -7   78.29    4.80
   6   2  -7   86.29    4.30
  -6  -2   7   89.69    4.30
  -6  -2   7   97.49    4.60
  -6  -2   7   91.19    4.40
  -6  -2   7   85.69    6.30
  -6  -2   7   91.69    4.50
  -6  -2   7   85.99    4.30
  -6  -2   7   85.19    4.10
  -6  -2   7   82.19    4.10
  -6  -2   7   79.99    4.10
   5   2  -7    0.40    0.90
   5   2  -7    1.00    0.70
   5   2  -7    2.50    3.00
   5   2  -7    1.60    0.80
   5   2  -7    0.10    1.00
   5   2  -7    1.10    0.90
   5   2  -7    1.40    1.00
  -5  -2   7    0.50    0.80
  -5  -2   7    1.30    0.70
  -5  -2   7    0.80    0.80
  -5  -2   7    1.00    0.90
  -5  -2   7    1.10    0.90
  -5  -2   7    3.60    1.20
  -5  -2   7   -1.60    3.20
   4   2  -7  305.87   12.80
   4   2  -7  305.77   12.50
   4   2  -7  310.37   14.50
   4   2  -7  300.67   12.50
   4   2  -7  319.17   12.60
   4   2  -7  307.07   12.50
   4   2  -7  301.07   12.60
  -4  -2   7  282.27   14.30
  -4  -2   7  303.17   12.60
  -4  -2   7  316.67   12.40
  -4  -2   7  332.67   12.60
  -4  -2   7  317.37   12.60
  -4  -2   7  324.97   12.60
   3   2  -7  184.98    7.90
   3   2  -7  197.28   10.00
   3   2  -7  198.38    8.00
   3   2  -7  187.68    8.30
   3   2  -7  191.48    7.90
   3   2  -7  194.28    7.70
   3   2  -7  184.98    8.00
  -3  -2   7  199.48    8.00
  -3  -2   7  192.88    7.70
  -3  -2   7  193.68    7.90
  -3  -2   7  181.48    7.90
  -3  -2   7  188.98    9.70
  -3  -2   7  189.78    8.20
  -3  -2   7  193.68    7.90
  -3  -2   7  184.88    7.90
   2   2  -7  258.97   10.70
   2   2  -7  265.17   11.00
   2   2  -7  262.67   10.60
   2   2  -7  256.17   10.70
   2   2  -7  272.87   12.40
   2   2  -7  270.17   10.60
  -2  -2   7  251.47   10.70
  -2  -2   7  268.97   10.60
  -2  -2   7  259.07   10.70
  -2  -2   7  263.17   10.80
  -2  -2   7  253.77   10.50
   1   2  -7   12.60    1.30
   1   2  -7   10.30    2.40
   1   2  -7   11.50    1.30
   1   2  -7   11.70    1.20
   1   2  -7   12.10    1.30
   1   2  -7   10.00    1.40
  -1  -2   7   13.90    1.40
  -1  -2   7   12.70    1.40
  -1  -2   7    9.90    1.50
  -1  -2   7   10.70    0.70
  -1  -2   7   12.00    1.30
  -1  -2   7   11.70    1.30
  -1  -2   7    6.50    2.20
   0   2  -7    1.30    0.60
   0   2  -7    1.30    0.50
   0   2  -7    0.90    0.70
   0   2  -7    0.00    0.50
   0   2  -7    0.20    0.60
   0   2  -7   -0.30    0.50
   0   2  -7    0.20    2.10
   0  -2   7    0.70    0.50
   0  -2   7    1.60    0.40
   0  -2   7   -0.10    0.50
   0  -2   7   -0.30    1.70
   0  -2   7    0.40    0.50
   0  -2   7    1.10    0.80
   0  -2   7    0.90    0.60
  -1   2  -7  537.45   21.80
  -1   2  -7  549.25   21.60
  -1   2  -7  557.94   21.70
  -1   2  -7  535.05   22.00
  -1   2  -7  579.04   21.70
  -1   2  -7  572.74   23.20
  -1   2  -7  551.94   21.80
   1  -2   7  529.35   21.70
   1  -2   7  531.95   21.60
   1  -2   7  570.24   22.00
   1  -2   7  537.15   23.30
   1  -2   7  554.64   21.70
   1  -2   7  532.15   21.70
   1  -2   7  563.34   21.70
  -2   2  -7  223.48    9.30
  -2   2  -7  219.98    9.60
  -2   2  -7  236.98   10.90
  -2   2  -7  226.78    9.20
  -2   2  -7  231.48    9.30
  -2   2  -7  222.98    9.40
  -2   2  -7  240.38    9.30
   2  -2   7  221.78    9.30
   2  -2   7  227.78    9.70
   2  -2   7  207.28   10.80
   2  -2   7  225.98    9.30
   2  -2   7  229.08    9.30
   2  -2   7  225.08    9.30
   2  -2   7  224.48    9.20
   2  -2   7  236.38    9.30
  -3   2  -7   79.59    4.10
  -3   2  -7   90.29    3.90
  -3   2  -7   90.79    3.90
  -3   2  -7   82.69    4.10
  -3   2  -7   86.39    5.60
  -3   2  -7   84.99    4.00
   3  -2   7   88.09    5.30
   3  -2   7   86.39    3.80
   3  -2   7   84.29    4.00
   3  -2   7   84.89    4.00
   3  -2   7   87.29    4.10
   3  -2   7   85.79    4.00
   3  -2   7   84.79    3.90
   3  -2   7   84.99    6.50
  -4   2  -7   -0.60    0.70
  -4   2  -7    1.10    0.80
  -4   2  -7   -0.10    0.60
  -4   2  -7   -0.80    0.70
   4  -2   7   -1.50    1.20
   4  -2   7   -0.70    0.70
   4  -2   7   -0.30    0.60
   4  -2   7   -0.10    0.50
   4  -2   7   -2.50    2.60
   4  -2   7   -0.80    0.70
   4  -2   7   -0.60    0.70
  -5   2  -7   64.99    3.80
  -5   2  -7   71.19    5.80
  -5   2  -7   61.19    3.40
  -5   2  -7   69.89    3.60
  -5   2  -7   60.89    3.20
  -5   2  -7   68.69    3.20
  -5   2  -7   63.29    3.60
   5  -2   7   66.09    3.30
   5  -2   7   58.39    3.50
   5  -2   7   67.39    3.80
   5  -2   7   65.79    3.30
   5  -2   7   64.99    3.80
   5  -2   7   67.39    3.30
   5  -2   7   60.49    6.20
   5  -2   7   66.79    3.80
  -6   2  -7  285.77   11.70
  -6   2  -7  292.87   12.40
  -6   2  -7  290.37   11.90
  -6   2  -7  293.57   13.40
  -6   2  -7  295.87   12.10
  -6   2  -7  297.77   11.80
   6  -2   7  291.97   11.90
   6  -2   7  264.47   12.30
   6  -2   7  268.27   14.50
   6  -2   7  285.27   12.30
   6  -2   7  290.67   11.80
   6  -2   7  295.57   11.90
   6  -2   7  293.17   11.80
   6  -2   7  295.47   12.10
  -7   2  -7    6.60    1.50
  -7   2  -7    7.60    1.30
  -7   2  -7    7.20    1.20
  -7   2  -7    6.70    1.50
   7  -2   7    6.20    1.30
   7  -2   7    8.10    1.30
   7  -2   7    6.60    1.30
   7  -2   7   10.50    1.90
   7  -2   7    6.50    1.30
   7  -2   7    6.70    1.20
  -8   2  -7   45.20    4.60
   8  -2   7   49.40    3.50
   8  -2   7   47.80    3.00
   8  -2   7   47.90    3.80
   8   2  -8    7.00    2.40
   8   2  -8    6.40    1.90
   8   2  -8    6.40    1.20
  -8  -2   8    9.00    2.20
   7   2  -8   12.60    1.60
   7   2  -8   11.90    2.00
   7   2  -8   10.50    1.60
   7   2  -8   10.50    2.20
   7   2  -8   14.20    2.50
   7   2  -8    8.00    1.70
  -7  -2   8   10.00    1.30
  -7  -2   8   10.70    1.80
  -7  -2   8    9.90    1.30
  -7  -2   8    9.80    1.60
  -7  -2   8   16.70    2.70
  -7  -2   8   12.10    1.90
   6   2  -8    2.90    1.50
   6   2  -8    4.40    1.50
   6   2  -8    1.20    1.50
   6   2  -8    3.80    0.90
   6   2  -8    3.20    0.90
   6   2  -8    3.60    1.30
  -6  -2   8    4.40    1.40
  -6  -2   8    3.30    1.20
  -6  -2   8    2.20    1.00
  -6  -2   8    1.90    1.00
  -6  -2   8    2.80    1.30
  -6  -2   8    5.40    1.20
  -6  -2   8    2.00    1.20
   5   2  -8    4.60    1.00
   5   2  -8    2.60    1.00
   5   2  -8    1.60    0.80
   5   2  -8    1.40    0.80
   5   2  -8    2.50    1.20
   5   2  -8    0.70    1.30
   5   2  -8    3.20    3.50
  -5  -2   8    2.20    0.90
  -5  -2   8    3.40    3.40
  -5  -2   8    3.60    1.10
  -5  -2   8    4.40    1.00
  -5  -2   8    3.50    0.90
  -5  -2   8    1.20    1.00
  -5  -2   8    3.40    1.20
   4   2  -8   15.50    1.50
   4   2  -8    6.80    3.30
   4   2  -8   11.50    1.70
   4   2  -8   16.40    1.50
   4   2  -8   13.50    2.00
   4   2  -8   12.70    1.70
  -4  -2   8   16.80    1.60
  -4  -2   8   17.00    1.30
  -4  -2   8   15.20    1.80
  -4  -2   8   11.00    3.50
  -4  -2   8   16.60    1.80
  -4  -2   8   12.40    1.60
  -4  -2   8   11.30    1.70
   3   2  -8    0.40    0.80
   3   2  -8   -0.20    2.90
   3   2  -8   -0.20    0.70
   3   2  -8   -0.30    0.90
   3   2  -8    0.80    0.80
  -3  -2   8    1.00    0.50
  -3  -2   8    1.40    0.80
  -3  -2   8    1.60    1.00
  -3  -2   8    0.10    0.70
  -3  -2   8    0.80    0.80
  -3  -2   8    1.00    0.70
   2   2  -8    1.90    0.80
   2   2  -8    0.00    0.90
   2   2  -8    0.30    0.70
   2   2  -8    0.50    2.80
   2   2  -8    1.90    0.70
   2   2  -8    0.60    0.70
  -2  -2   8    1.60    3.20
  -2  -2   8    2.90    0.70
  -2  -2   8    0.80    0.70
  -2  -2   8    2.20    0.90
  -2  -2   8    1.50    0.80
  -2  -2   8    1.20    0.70
  -2  -2   8    2.30    0.90
  -2  -2   8    1.80    1.00
   1   2  -8    9.00    2.90
   1   2  -8    9.20    1.40
   1   2  -8   10.40    1.50
   1   2  -8    7.30    1.00
   1   2  -8   10.20    1.30
   1   2  -8    5.90    1.30
  -1  -2   8    8.20    1.40
  -1  -2   8    9.20    1.40
  -1  -2   8    8.50    1.20
  -1  -2   8    9.10    1.30
  -1  -2   8    6.20    1.40
  -1  -2   8    8.30    0.90
  -1  -2   8    5.00    2.60
   0   2  -8   23.70    1.80
   0   2  -8   22.50    1.70
   0   2  -8   20.30    2.20
   0   2  -8   27.30    1.60
   0   2  -8   18.30    3.10
   0   2  -8   22.50    1.80
   0   2  -8   26.90    1.80
   0  -2   8   26.60    1.90
   0  -2   8   23.00    1.70
   0  -2   8   26.40    1.40
   0  -2   8   26.60    1.80
   0  -2   8   22.30    1.70
   0  -2   8   23.40    2.20
   0  -2   8   23.20    3.30
  -1   2  -8  359.16   14.20
  -1   2  -8  367.26   14.30
  -1   2  -8  374.86   14.30
  -1   2  -8  348.97   14.70
  -1   2  -8  379.36   16.20
  -1   2  -8  360.66   14.40
  -1   2  -8  354.16   14.40
   1  -2   8  359.26   14.40
   1  -2   8  355.66   14.10
   1  -2   8  338.37   14.30
   1  -2   8  302.27   14.90
   1  -2   8  370.16   14.30
   1  -2   8  340.07   16.10
   1  -2   8  363.56   14.60
  -2   2  -8  398.76   15.20
  -2   2  -8  373.96   15.20
  -2   2  -8  382.46   15.00
  -2   2  -8  371.46   15.30
  -2   2  -8  355.16   15.50
  -2   2  -8  377.66   16.80
  -2   2  -8  380.66   15.20
   2  -2   8  386.46   15.50
   2  -2   8  375.76   15.10
   2  -2   8  382.96   17.20
   2  -2   8  376.16   15.20
   2  -2   8  364.26   15.20
   2  -2   8  371.96   15.20
   2  -2   8  387.76   15.10
  -3   2  -8   62.39    5.20
  -3   2  -8   68.69    3.20
  -3   2  -8   62.79    3.40
  -3   2  -8   61.59    3.10
  -3   2  -8   65.49    3.30
  -3   2  -8   66.29    3.30
   3  -2   8   63.09    3.30
   3  -2   8   62.59    5.20
   3  -2   8   64.49    3.70
   3  -2   8   60.59    3.10
   3  -2   8   65.59    3.30
   3  -2   8   64.09    3.30
   3  -2   8   67.19    3.30
  -4   2  -8   37.80    2.40
  -4   2  -8   34.10    2.40
  -4   2  -8   40.10    2.40
  -4   2  -8   36.90    5.00
  -4   2  -8   35.00    2.70
  -4   2  -8   38.80    2.50
   4  -2   8   30.40    4.80
   4  -2   8   37.70    2.50
   4  -2   8   30.20    2.70
   4  -2   8   35.50    2.60
   4  -2   8   38.20    2.50
   4  -2   8   38.60    2.20
   4  -2   8   32.20    2.80
  -5   2  -8    8.60    3.30
  -5   2  -8   17.10    2.00
  -5   2  -8   14.20    1.80
  -5   2  -8   15.30    2.20
  -5   2  -8   16.60    1.80
  -5   2  -8   14.80    2.10
   5  -2   8   15.10    2.60
   5  -2   8   14.40    1.90
   5  -2   8   21.20    4.40
   5  -2   8   14.30    2.00
   5  -2   8   13.00    2.00
   5  -2   8   18.50    2.50
   5  -2   8   16.20    1.80
  -6   2  -8  256.67   12.80
  -6   2  -8  252.17   10.80
  -6   2  -8  266.57   10.80
  -6   2  -8  250.37   11.20
  -6   2  -8  249.58   10.40
  -6   2  -8  238.28   10.70
  -6   2  -8  250.67   10.70
   6  -2   8  255.87   10.60
   6  -2   8  256.67   10.90
   6  -2   8  256.57   10.50
   6  -2   8  248.18   10.60
   6  -2   8  255.17   10.70
   6  -2   8  258.77   10.60
   6  -2   8  249.28   11.10
  -7   2  -8    6.00    1.90
  -7   2  -8    4.60    1.60
  -7   2  -8    5.40    1.40
  -7   2  -8    5.60    1.50
   7  -2   8    4.70    1.40
   7  -2   8    3.30    1.30
   7  -2   8    4.90    1.30
   7  -2   8    3.50    1.30
   7  -2   8    5.10    1.30
   7  -2   8    5.70    2.10
  -8   2  -8    5.00    1.90
   8  -2   8    5.90    1.40
   8  -2   8    6.80    1.80
   8  -2   8    6.00    1.70
   8   2  -9    6.70    1.40
   8   2  -9    8.30    1.80
  -8  -2   9    6.50    1.80
   7   2  -9    5.40    2.40
   7   2  -9    5.20    2.50
   7   2  -9    4.80    3.10
   7   2  -9    4.20    1.10
  -7  -2   9    7.90    1.70
  -7  -2   9    3.80    1.90
  -7  -2   9    3.80    1.40
  -7  -2   9    5.20    1.60
   6   2  -9   56.49    3.70
   6   2  -9   53.29    3.90
   6   2  -9   53.09    4.20
   6   2  -9   56.59    4.00
   6   2  -9   61.39    3.20
   6   2  -9   60.69    3.20
  -6  -2   9   53.59    3.70
  -6  -2   9   62.09    3.30
  -6  -2   9   57.99    3.70
  -6  -2   9   53.99    3.40
  -6  -2   9   56.99    3.40
  -6  -2   9   57.99    3.60
   5   2  -9   -1.30    1.00
   5   2  -9    0.20    1.20
   5   2  -9    4.70    4.50
   5   2  -9   -1.00    1.30
   5   2  -9    0.50    1.00
   5   2  -9    0.10    0.80
   5   2  -9   -1.00    0.80
  -5  -2   9   -0.70    1.00
  -5  -2   9    0.20    3.50
  -5  -2   9    0.40    1.00
  -5  -2   9    0.20    0.90
  -5  -2   9   -0.30    1.30
  -5  -2   9   -1.40    0.90
  -5  -2   9    0.50    0.80
   4   2  -9   74.49    3.90
   4   2  -9   71.49    4.20
   4   2  -9   79.39    4.00
   4   2  -9   71.89    4.70
   4   2  -9   74.79    3.90
   4   2  -9   77.39    7.60
  -4  -2   9   83.09    4.00
  -4  -2   9   77.59    3.90
  -4  -2   9   73.49    4.00
  -4  -2   9   67.29    7.90
  -4  -2   9   78.19    4.00
  -4  -2   9   77.09    3.50
  -4  -2   9   85.79    3.90
   3   2  -9    4.90    1.10
   3   2  -9    5.00    1.10
   3   2  -9    3.80    1.10
   3   2  -9    3.30    1.30
   3   2  -9    1.50    3.50
   3   2  -9    2.30    1.00
  -3  -2   9    4.50    0.90
  -3  -2   9    5.20    1.00
  -3  -2   9    3.30    0.90
  -3  -2   9    4.10    1.00
  -3  -2   9    4.90    0.90
  -3  -2   9    4.90    1.70
  -3  -2   9    5.60    1.20
  -3  -2   9    3.60    3.50
   2   2  -9   69.39    3.90
   2   2  -9   76.49    6.70
   2   2  -9   75.29    3.50
   2   2  -9   65.29    3.50
   2   2  -9   68.19    3.60
   2   2  -9   73.09    3.60
  -2  -2   9   65.49    3.60
  -2  -2   9   70.79    3.70
  -2  -2   9   61.79    6.40
[truncated: 1,712,495 more chars]
