# Supplementary material for: Crystal structure of 2-(aza­niumylmeth­yl)pyridinium bis(hydrogen squarate)
Source: Acta Crystallogr E Crystallogr Commun. 2017 Mar 24;73(Pt 4):586–9. doi: 10.1107/S2056989017004376 (PMC5382627; doi:10.1107/S2056989017004376)
Supplement: Supplementary file 2 [file e-73-00586-Isup2.hkl]

data_I                                                                          
_shelx_title ' 99_a.res in P2(1)/n'                                             
_shelx_refln_list_code          4                                               
_shelx_F_calc_maximum      145.88                                               
_exptl_crystal_F_000       696.00                                               
_reflns_d_resolution_high  0.7486                                               
                                                                                
loop_                                                                           
 _space_group_symop_operation_xyz                                               
 'x, y, z'                                                                      
 '-x+1/2, y+1/2, -z+1/2'                                                        
 '-x, -y, -z'                                                                   
 'x-1/2, -y-1/2, z-1/2'                                                         
                                                                                
_cell_length_a     7.4653                                                       
_cell_length_b    15.4548                                                       
_cell_length_c    12.2095                                                       
_cell_angle_alpha  90.000                                                       
_cell_angle_beta   90.073                                                       
_cell_angle_gamma  90.000                                                       
                                                                                
_shelx_F_squared_multiplier     1.000                                           
                                                                                
loop_                                                                           
 _refln_index_h                                                                 
 _refln_index_k                                                                 
 _refln_index_l                                                                 
 _refln_F_squared_calc                                                          
 _refln_F_squared_meas                                                          
 _refln_F_squared_sigma                                                         
 _refln_observed_status                                                         
   4   0   0       1041.64       1040.07        11.28 o                         
   6   0   0          3.85          4.01         0.37 o                         
   8   0   0          9.62          9.60         0.59 o                         
   1   1   0         42.04         34.22         1.52 o                         
   2   1   0       5251.80       4915.09       184.93 o                         
   3   1   0        345.87        372.57         2.58 o                         
   4   1   0       1896.39       1983.96        14.04 o                         
   5   1   0         43.15         51.10         0.63 o                         
   6   1   0         21.18         20.58         0.39 o                         
   7   1   0         17.42         15.13         0.43 o                         
   8   1   0         14.73         10.87         0.49 o                         
   9   1   0        175.52        181.12         3.09 o                         
   1   2   0        388.48        330.80         3.18 o                         
   2   2   0       9560.25       9144.87       353.34 o                         
   3   2   0         42.39         45.91         0.43 o                         
   4   2   0        182.44        200.26         1.56 o                         
   5   2   0         20.94         19.33         0.41 o                         
   6   2   0        258.66        286.96         2.40 o                         
   7   2   0         35.71         35.53         0.58 o                         
   8   2   0          5.82          3.86         0.45 o                         
   9   2   0          0.14          0.97         0.69 o                         
   1   3   0        185.21        162.10         1.57 o                         
   2   3   0        138.80        115.05         1.06 o                         
   3   3   0         16.18          9.17         0.50 o                         
   4   3   0        292.41        305.86         2.66 o                         
   5   3   0         36.66         36.28         0.70 o                         
   6   3   0         36.57         35.11         0.61 o                         
   7   3   0          2.87          0.67         0.31 o                         
   8   3   0         10.52          7.13         0.69 o                         
   9   3   0         32.44         25.60         2.78 o                         
   0   4   0         21.37         53.41         0.72 o                         
   1   4   0          3.96         12.25         0.19 o                         
   2   4   0       2676.90       2503.39        25.37 o                         
   3   4   0        883.04        850.86         6.10 o                         
   4   4   0        170.84        159.66         1.53 o                         
   5   4   0        168.24        170.15         1.81 o                         
   6   4   0          0.87          1.42         0.32 o                         
   7   4   0         39.59         33.71         0.93 o                         
   8   4   0          1.67          0.97         0.52 o                         
   9   4   0          2.75          3.20         1.09 o                         
   1   5   0        564.39        570.07         4.26 o                         
   2   5   0        122.33        158.63         1.23 o                         
   3   5   0        153.50        150.59         1.17 o                         
   4   5   0        194.23        195.46         2.20 o                         
   5   5   0        227.89        243.73         2.41 o                         
   6   5   0        465.18        485.35         4.57 o                         
   7   5   0         21.30         20.89         0.80 o                         
   8   5   0         47.47         50.31         1.31 o                         
   9   5   0         19.85         16.03         1.15 o                         
   0   6   0       6261.84       5951.14       319.51 o                         
   1   6   0       1146.36       1115.47         8.47 o                         
   2   6   0        499.80        530.20         4.42 o                         
   3   6   0          2.03          0.85         0.12 o                         
   4   6   0        514.37        531.21         4.06 o                         
   5   6   0        602.69        649.30         5.92 o                         
   6   6   0         98.65        107.90         1.37 o                         
   7   6   0          0.05         -0.63         0.43 o                         
   8   6   0         74.96         72.07         1.61 o                         
   9   6   0          3.13          0.91         0.92 o                         
   1   7   0        368.46        360.41         2.81 o                         
   2   7   0        183.62        215.99         1.70 o                         
   3   7   0          9.75          9.18         0.27 o                         
   4   7   0       1064.39       1210.39         8.45 o                         
   5   7   0         75.14         82.11         1.08 o                         
   6   7   0         11.27          9.36         0.50 o                         
   7   7   0          4.40          2.85         0.46 o                         
   8   7   0         15.74         13.98         0.86 o                         
   9   7   0          1.68          2.50         1.69 o                         
   0   8   0       2208.34       2364.74        27.86 o                         
   1   8   0        923.51        934.84         7.02 o                         
   2   8   0       1282.41       1385.43        11.35 o                         
   3   8   0        179.38        202.28         1.84 o                         
   4   8   0         39.37         36.23         0.52 o                         
   5   8   0         94.25        111.15         1.26 o                         
   6   8   0          8.55          6.32         0.50 o                         
   7   8   0         26.87         23.71         0.89 o                         
   8   8   0         29.93         27.32         1.63 o                         
   9   8   0         26.80         17.99         1.66 o                         
   1   9   0         13.32          7.58         0.34 o                         
   2   9   0        516.98        571.45         4.50 o                         
   3   9   0         93.50         99.75         0.98 o                         
   4   9   0        226.89        222.50         1.78 o                         
   5   9   0         23.83         19.93         0.48 o                         
   6   9   0         17.80         15.28         0.71 o                         
   7   9   0          7.14          4.31         0.60 o                         
   8   9   0         19.44         15.26         0.90 o                         
   0  10   0        262.91        214.96         2.72 o                         
   1  10   0        765.65        824.72         6.41 o                         
   2  10   0         51.43         45.32         0.64 o                         
   3  10   0          0.84          0.70         0.22 o                         
   4  10   0        617.25        630.20         4.98 o                         
   5  10   0          0.54         -0.36         0.23 o                         
   6  10   0         11.76          8.26         0.57 o                         
   7  10   0          0.36         -1.22         0.61 o                         
   8  10   0         43.91         38.49         1.76 o                         
   1  11   0         23.98         28.37         0.55 o                         
   2  11   0        384.70        434.38         3.85 o                         
   3  11   0        164.15        155.89         1.57 o                         
   4  11   0        166.71        148.51         1.42 o                         
   5  11   0         60.52         57.02         0.79 o                         
   6  11   0         97.25         99.60         1.43 o                         
   7  11   0         18.49         16.25         0.84 o                         
   8  11   0         45.95         50.48         2.05 o                         
   0  12   0        198.79        212.13         2.69 o                         
   1  12   0        226.99        231.71         2.39 o                         
   2  12   0        712.34        744.21         6.14 o                         
   3  12   0        178.12        169.67         1.70 o                         
   4  12   0        171.86        161.16         1.58 o                         
   5  12   0         41.92         41.65         0.74 o                         
   6  12   0         44.62         41.23         1.05 o                         
   7  12   0          6.20          5.83         0.80 o                         
   8  12   0          9.39          6.14         1.14 o                         
   1  13   0        191.86        182.51         1.90 o                         
   2  13   0        134.02        111.42         1.34 o                         
   3  13   0        225.42        238.76         2.36 o                         
   4  13   0        340.13        358.47         3.36 o                         
   5  13   0         53.30         51.98         0.91 o                         
   6  13   0         45.31         46.28         1.05 o                         
   7  13   0          0.01         -0.28         0.82 o                         
   0  14   0        778.41        740.92         9.54 o                         
   1  14   0         82.13         80.03         1.12 o                         
   2  14   0        153.07        144.74         1.71 o                         
   3  14   0        137.17        133.18         1.54 o                         
   4  14   0          9.36          8.91         0.48 o                         
   5  14   0          0.95          1.56         0.39 o                         
   6  14   0         53.74         46.53         1.43 o                         
   7  14   0          0.93         -0.05         1.25 o                         
   1  15   0        204.85        224.68         2.54 o                         
   2  15   0         93.42         81.03         1.26 o                         
   3  15   0          4.46          3.37         0.45 o                         
   4  15   0          3.22          2.01         0.49 o                         
   5  15   0         46.49         45.80         1.10 o                         
   6  15   0         69.20         65.55         1.73 o                         
   0  16   0       1510.30       1428.29        21.12 o                         
   1  16   0          0.84          0.99         0.47 o                         
   2  16   0         58.18         50.15         1.17 o                         
   3  16   0          5.00          1.80         0.49 o                         
   4  16   0         14.08         13.33         0.64 o                         
   5  16   0          7.73          5.71         0.68 o                         
   6  16   0          9.51         11.80         2.58 o                         
   1  17   0          6.77          5.61         0.62 o                         
   2  17   0          0.01         -0.13         0.58 o                         
   3  17   0         40.95         37.72         1.22 o                         
   4  17   0          2.74         -0.01         0.66 o                         
   5  17   0          2.51          1.50         0.70 o                         
   0  18   0        212.71        229.06         5.17 o                         
   1  18   0          3.78          9.53         0.70 o                         
   2  18   0          8.55          4.02         0.70 o                         
   3  18   0          0.32         -0.63         0.70 o                         
   4  18   0          5.47          4.94         0.83 o                         
   1  19   0          7.83          7.01         0.92 o                         
   2  19   0          8.61          8.37         0.82 o                         
   3  19   0          8.45          6.42         0.90 o                         
   0  20   0         80.91         90.89         2.93 o                         
   1  20   0          2.61          0.25         0.91 o                         
   2  20   0         15.53          9.16         1.37 o                         
  -9   0   1         12.34          9.63         1.06 o                         
  -7   0   1          0.74          0.33         0.38 o                         
  -5   0   1       3278.17       3221.57        34.63 o                         
  -3   0   1         62.98         28.81         0.51 o                         
  -1   0   1          9.39         42.50         0.57 o                         
   1   0   1        790.17        782.49        15.27 o                         
   3   0   1       3782.23       3789.40        55.37 o                         
   5   0   1        262.03        260.55         2.71 o                         
   7   0   1          5.40          4.51         0.51 o                         
   9   0   1          1.59          3.76         0.98 o                         
  -9   1   1          6.80          4.60         0.81 o                         
  -8   1   1         50.27         48.98         1.08 o                         
  -7   1   1          9.07          6.78         0.37 o                         
  -6   1   1        174.68        179.92         1.44 o                         
  -5   1   1          1.58         11.19         0.85 o                         
  -4   1   1          4.20          4.12         0.17 o                         
  -3   1   1        139.42        161.88         1.15 o                         
  -2   1   1        349.33        307.91         2.07 o                         
  -1   1   1       1173.54       1026.78        12.50 o                         
   1   1   1        120.55        116.89         1.02 o                         
   2   1   1        172.68        159.59         1.19 o                         
   3   1   1         99.44        125.75         0.95 o                         
   4   1   1        278.94        286.58         2.14 o                         
   5   1   1        174.03        168.07         1.36 o                         
   6   1   1         12.46         14.87         0.34 o                         
   7   1   1         22.08         18.09         0.45 o                         
   8   1   1         98.70         99.39         1.54 o                         
   9   1   1          7.69          6.30         0.59 o                         
  -9   2   1         28.71         17.79         1.39 o                         
  -8   2   1         11.93         10.07         0.59 o                         
  -7   2   1         60.66         59.69         0.93 o                         
  -6   2   1         27.24         27.72         0.50 o                         
  -5   2   1        137.71        133.73         1.50 o                         
  -4   2   1        469.10        495.72         4.06 o                         
  -3   2   1       1713.75       1642.63        13.02 o                         
  -2   2   1       4067.87       3721.82        94.18 o                         
  -1   2   1        621.31        509.00         4.15 o                         
   0   2   1       3850.85       2451.21       312.38 o                         
   1   2   1       8660.81       7056.70       217.12 o                         
   2   2   1        600.15        597.30         4.14 o                         
   3   2   1       1375.67       1255.28         9.40 o                         
   4   2   1        855.14        899.28         6.15 o                         
   5   2   1         20.15         24.70         0.41 o                         
   6   2   1          0.29          0.06         0.25 o                         
   7   2   1          9.39          8.50         0.38 o                         
   8   2   1         92.89         95.57         1.18 o                         
   9   2   1         13.26         10.28         0.73 o                         
  -9   3   1          5.51          4.52         0.89 o                         
  -8   3   1          4.28          4.17         0.51 o                         
  -7   3   1        182.18        181.13         1.90 o                         
  -6   3   1        299.89        317.71         2.92 o                         
  -5   3   1        986.25       1030.13         8.69 o                         
  -4   3   1        267.96        274.71         2.65 o                         
  -3   3   1        429.68        500.84         4.08 o                         
  -2   3   1       9921.41       9295.59       254.22 o                         
  -1   3   1       4410.11       4416.24        85.51 o                         
   0   3   1       4663.75       3957.61        88.66 o                         
   1   3   1          0.98          0.75         0.14 o                         
   2   3   1        110.80        137.68         1.03 o                         
   3   3   1       4817.23       4361.75        46.76 o                         
   4   3   1       1986.84       1981.77        13.84 o                         
   5   3   1        139.36        150.24         1.24 o                         
   6   3   1         47.98         53.78         0.63 o                         
   7   3   1         28.96         28.30         0.59 o                         
   8   3   1         10.68          9.90         0.57 o                         
   9   3   1          0.04          0.50         1.04 o                         
  -9   4   1         32.75         28.99         1.78 o                         
  -8   4   1          0.35          0.08         0.53 o                         
  -7   4   1         91.50         97.46         1.28 o                         
  -6   4   1        171.56        174.66         1.86 o                         
  -5   4   1         12.42         17.53         0.66 o                         
  -4   4   1        105.08        109.37         2.02 o                         
  -3   4   1        445.61        489.97         4.03 o                         
  -2   4   1        438.05        476.23         3.59 o                         
  -1   4   1       1337.41       1307.46         9.66 o                         
   0   4   1         16.56          4.80         0.18 o                         
   1   4   1         18.75         14.94         0.26 o                         
   2   4   1        721.42        654.59         4.83 o                         
   3   4   1        869.47        879.83         6.20 o                         
   4   4   1        324.22        322.06         2.41 o                         
   5   4   1         49.33         57.08         0.67 o                         
   6   4   1         10.03         10.15         0.62 o                         
   7   4   1        161.08        171.73         1.87 o                         
   8   4   1        166.18        178.68         2.40 o                         
   9   4   1         31.47         28.82         1.78 o                         
  -9   5   1          0.43          3.81         1.49 o                         
  -8   5   1         15.11         10.58         0.68 o                         
  -7   5   1          1.12          2.85         0.42 o                         
  -6   5   1         25.36         25.64         0.71 o                         
  -5   5   1        118.51        121.35         1.30 o                         
  -4   5   1        672.26        648.24         5.84 o                         
  -3   5   1         69.13         78.07         0.73 o                         
  -2   5   1       3389.14       3345.91        38.49 o                         
  -1   5   1          3.43          7.62         0.33 o                         
   0   5   1        982.46        992.34         7.56 o                         
   1   5   1       1193.86       1183.44        12.96 o                         
   2   5   1       6649.38       6554.11       126.85 o                         
   3   5   1        408.75        436.49         3.12 o                         
   4   5   1         28.51         31.58         0.44 o                         
   5   5   1         33.97         29.93         0.49 o                         
   6   5   1        171.40        161.71         1.74 o                         
   7   5   1         19.72         17.98         0.72 o                         
   8   5   1         28.11         25.23         1.13 o                         
   9   5   1         41.10         40.54         1.89 o                         
  -9   6   1          0.09         -1.91         0.98 o                         
  -8   6   1          1.93          0.88         0.62 o                         
  -7   6   1        126.99        130.79         1.66 o                         
  -6   6   1        442.30        444.46         4.18 o                         
  -5   6   1          4.67          5.05         0.31 o                         
  -4   6   1          0.69          2.44         0.54 o                         
  -3   6   1        297.26        317.63         2.36 o                         
  -2   6   1       2478.35       2480.70        20.73 o                         
  -1   6   1          4.47          2.05         0.14 o                         
   0   6   1       8570.75       8082.26       212.14 o                         
   1   6   1        233.03        224.30         2.64 o                         
   2   6   1         61.20         71.02         0.82 o                         
   3   6   1         38.72         37.03         0.44 o                         
   4   6   1        179.18        191.12         1.50 o                         
   5   6   1        397.97        416.70         3.37 o                         
   6   6   1         41.03         39.71         0.91 o                         
   7   6   1          0.11         -0.50         0.41 o                         
   8   6   1          6.24          5.22         0.69 o                         
   9   6   1          0.48          1.56         1.11 o                         
  -9   7   1          0.01          0.53         1.34 o                         
  -8   7   1          5.37          2.56         0.66 o                         
  -7   7   1          4.41          2.29         0.49 o                         
  -6   7   1         14.32         15.18         0.61 o                         
  -5   7   1        123.72        123.02         1.32 o                         
  -4   7   1        194.63        200.31         1.76 o                         
  -3   7   1         29.20         38.01         0.49 o                         
  -2   7   1        270.41        258.87         2.03 o                         
  -1   7   1        511.21        522.28         4.08 o                         
   0   7   1       1571.56       1524.46        11.73 o                         
   1   7   1        230.80        282.79         3.01 o                         
   2   7   1       1321.17       1356.44         9.89 o                         
   3   7   1         58.05         56.13         0.59 o                         
   4   7   1          0.94          0.51         0.24 o                         
   5   7   1        380.43        422.37         3.27 o                         
   6   7   1        110.03        111.54         1.60 o                         
   7   7   1         11.45         10.18         0.53 o                         
   8   7   1          0.47          2.20         0.67 o                         
   9   7   1         15.62         25.46         6.98 o                         
  -9   8   1          0.33         -0.47         1.11 o                         
  -8   8   1          2.58          0.81         0.78 o                         
  -7   8   1          0.72          0.03         0.50 o                         
  -6   8   1         20.45         16.76         0.75 o                         
  -5   8   1          7.82          4.96         0.36 o                         
  -4   8   1        872.92        941.58         7.08 o                         
  -3   8   1        234.59        235.12         1.86 o                         
  -2   8   1        159.94        154.89         1.35 o                         
  -1   8   1          0.00          0.28         0.21 o                         
   0   8   1         86.72         96.07         0.93 o                         
   1   8   1        343.86        400.56         3.88 o                         
   2   8   1        135.75        145.74         1.28 o                         
   3   8   1         86.19         58.79         0.63 o                         
   4   8   1        214.61        229.93         1.81 o                         
   5   8   1         25.08         25.15         0.50 o                         
   6   8   1         44.85         39.52         0.91 o                         
   7   8   1          3.81          2.32         0.53 o                         
   8   8   1        382.63        404.09         5.85 o                         
   9   8   1          0.11          2.79         2.80 o                         
  -8   9   1          4.76          1.80         0.81 o                         
  -7   9   1         20.43         19.20         0.84 o                         
  -6   9   1         42.92         45.02         0.95 o                         
  -5   9   1         84.38         88.58         1.02 o                         
  -4   9   1         11.96         16.47         0.36 o                         
  -3   9   1         98.35        113.37         1.06 o                         
  -2   9   1        550.11        566.15         4.45 o                         
  -1   9   1       3320.83       3275.50        24.98 o                         
   0   9   1         18.38         18.17         0.38 o                         
   1   9   1        112.37        130.66         1.29 o                         
   2   9   1       1523.67       1581.92        12.20 o                         
   3   9   1        426.04        394.56         3.26 o                         
   4   9   1        208.54        214.39         1.75 o                         
   5   9   1         79.30         89.08         0.91 o                         
   6   9   1          1.17         -0.38         0.34 o                         
   7   9   1         23.28         25.35         0.99 o                         
   8   9   1          6.43          4.30         0.75 o                         
  -8  10   1          2.52          0.96         0.91 o                         
  -7  10   1         54.15         50.54         1.33 o                         
  -6  10   1         97.67         92.68         1.39 o                         
  -5  10   1         21.94         23.46         0.50 o                         
  -4  10   1        325.58        292.90         2.46 o                         
  -3  10   1         58.06         63.15         0.79 o                         
  -2  10   1        342.68        335.93         2.74 o                         
  -1  10   1          2.62          2.55         0.24 o                         
   0  10   1        546.02        595.15         5.01 o                         
   1  10   1        394.64        380.71         3.25 o                         
   2  10   1        177.33        140.42         1.39 o                         
   3  10   1        170.22        195.62         1.65 o                         
   4  10   1         57.84         52.17         0.73 o                         
   5  10   1        167.90        170.13         1.49 o                         
   6  10   1          0.34         -0.69         0.35 o                         
   7  10   1          5.54          5.58         0.58 o                         
   8  10   1         12.07          8.68         0.89 o                         
  -8  11   1         14.40         10.26         1.03 o                         
  -7  11   1         20.05         13.85         0.89 o                         
  -6  11   1         65.40         64.26         1.07 o                         
  -5  11   1          1.08         -0.55         0.37 o                         
  -4  11   1         99.50         89.22         1.14 o                         
  -3  11   1          0.63         -0.05         0.27 o                         
  -2  11   1        170.03        212.03         1.89 o                         
  -1  11   1        163.48        210.15         1.87 o                         
   0  11   1        549.97        626.22         5.07 o                         
   1  11   1          0.26          0.91         0.26 o                         
   2  11   1         19.20         26.36         0.60 o                         
   3  11   1         11.70         15.62         0.46 o                         
   4  11   1        134.68        137.76         1.28 o                         
   5  11   1         10.65          8.49         0.36 o                         
   6  11   1         72.18         71.29         1.09 o                         
   7  11   1         44.46         42.83         1.29 o                         
   8  11   1          5.56          3.13         1.04 o                         
  -8  12   1          3.27         -0.63         1.06 o                         
  -7  12   1         30.71         24.65         1.19 o                         
  -6  12   1         97.14         90.19         1.44 o                         
  -5  12   1        157.41        158.74         1.48 o                         
  -4  12   1        463.75        460.77         4.08 o                         
  -3  12   1        107.63         97.31         1.28 o                         
  -2  12   1        861.98        860.62         6.64 o                         
  -1  12   1        423.87        409.39         3.50 o                         
   0  12   1        625.12        614.20         5.03 o                         
   1  12   1        102.19        100.55         1.12 o                         
   2  12   1        386.67        350.52         3.04 o                         
   3  12   1        339.28        342.23         2.87 o                         
   4  12   1        155.90        128.51         1.39 o                         
   5  12   1          0.69          0.34         0.29 o                         
   6  12   1          0.13         -0.70         0.37 o                         
   7  12   1         42.30         40.67         1.57 o                         
   8  12   1         58.60         58.82         2.75 o                         
  -7  13   1         25.46         20.88         1.18 o                         
  -6  13   1         86.87         87.99         1.64 o                         
  -5  13   1        283.82        289.05         2.46 o                         
  -4  13   1          6.70          5.76         0.36 o                         
  -3  13   1        450.82        432.65         3.83 o                         
  -2  13   1          0.05         -0.31         0.29 o                         
  -1  13   1        407.24        376.03         3.48 o                         
   0  13   1          0.18         -0.76         0.38 o                         
   1  13   1         65.13         61.39         1.10 o                         
   2  13   1        598.29        593.49         5.19 o                         
   3  13   1        291.59        299.98         2.66 o                         
   4  13   1        331.15        317.94         3.06 o                         
   5  13   1         69.73         70.46         1.02 o                         
   6  13   1         15.79         14.08         0.58 o                         
   7  13   1         17.92         15.24         1.22 o                         
  -7  14   1         10.33          5.17         1.04 o                         
  -6  14   1         17.76         18.95         0.86 o                         
  -5  14   1          0.20          0.94         0.41 o                         
  -4  14   1         52.32         45.34         0.87 o                         
  -3  14   1         91.39         84.16         1.09 o                         
  -2  14   1        131.30        125.63         1.58 o                         
  -1  14   1        196.52        191.11         2.03 o                         
   0  14   1        349.50        332.99         3.18 o                         
   1  14   1       1028.79        968.57         8.21 o                         
   2  14   1          0.27         -0.85         0.42 o                         
   3  14   1         24.11         22.55         0.72 o                         
   4  14   1        415.15        424.30         3.76 o                         
   5  14   1         10.70         11.60         0.57 o                         
   6  14   1        135.76        132.90         1.78 o                         
   7  14   1          8.85         10.20         1.18 o                         
  -6  15   1          1.97          2.33         0.93 o                         
  -5  15   1         12.43         11.24         0.75 o                         
  -4  15   1          2.85          2.84         0.42 o                         
  -3  15   1         86.87         77.36         1.12 o                         
  -2  15   1        201.38        197.17         2.51 o                         
  -1  15   1          3.43          1.82         0.42 o                         
   0  15   1         11.09          9.57         0.51 o                         
   1  15   1          1.37          0.42         0.42 o                         
   2  15   1         73.61         56.64         1.03 o                         
   3  15   1        112.13        110.27         1.37 o                         
   4  15   1        105.82         99.16         1.45 o                         
   5  15   1         11.88         11.03         0.63 o                         
   6  15   1         64.55         62.74         1.92 o                         
  -6  16   1        207.59        229.84         3.83 o                         
  -5  16   1         91.51         82.27         1.57 o                         
  -4  16   1          9.39          5.62         0.55 o                         
  -3  16   1          0.09         -0.05         0.47 o                         
  -2  16   1        118.41        123.48         1.68 o                         
  -1  16   1         30.18         42.30         1.15 o                         
   0  16   1        323.45        319.98         3.21 o                         
   1  16   1          0.16         -0.30         0.38 o                         
   2  16   1         57.14         52.89         1.14 o                         
   3  16   1         37.96         26.91         0.89 o                         
   4  16   1        119.24        133.74         1.88 o                         
   5  16   1         54.29         55.54         1.77 o                         
   6  16   1          0.84         -0.55         0.75 o                         
  -5  17   1         44.70         48.62         1.76 o                         
  -4  17   1         21.22         16.73         0.87 o                         
  -3  17   1         58.10         56.32         1.46 o                         
  -2  17   1         14.68         13.60         0.73 o                         
  -1  17   1         52.72         63.60         1.20 o                         
   0  17   1         64.24         69.31         1.43 o                         
   1  17   1        133.95        135.91         1.97 o                         
   2  17   1          1.51          1.95         0.45 o                         
   3  17   1          8.37          4.65         0.59 o                         
   4  17   1        129.22        135.11         2.38 o                         
   5  17   1          1.24          0.05         0.78 o                         
  -4  18   1          3.20          0.17         0.78 o                         
  -3  18   1          0.04         -0.26         0.71 o                         
  -2  18   1        135.60        143.41         2.46 o                         
  -1  18   1          1.09          1.82         0.72 o                         
   0  18   1         47.54         50.20         1.40 o                         
   1  18   1         15.97         11.70         0.72 o                         
   2  18   1          1.05         -0.35         0.71 o                         
   3  18   1          6.55          4.14         0.97 o                         
   4  18   1          3.26          2.66         0.91 o                         
  -3  19   1         55.51         55.71         1.83 o                         
  -2  19   1         50.57         43.31         1.69 o                         
  -1  19   1          2.56          0.71         1.01 o                         
   0  19   1          1.93         -0.61         0.81 o                         
   1  19   1          5.38          4.13         1.04 o                         
   2  19   1         30.48         25.69         1.47 o                         
   3  19   1          0.79         -0.97         1.14 o                         
  -2  20   1         30.29         22.85         2.02 o                         
  -1  20   1         16.49         18.34         2.21 o                         
   0  20   1         33.43         31.06         1.90 o                         
   1  20   1         58.13         57.75         3.38 o                         
   2  20   1        117.22        132.09         3.81 o                         
  -8   0   2         16.11         10.76         0.62 o                         
  -6   0   2       1478.84       1523.96        14.44 o                         
  -4   0   2       2668.83       2630.57        29.43 o                         
   0   0   2       2359.28       1903.57        51.26 o                         
   2   0   2        314.29        282.93         3.13 o                         
   4   0   2       2659.29       2648.35        24.89 o                         
   6   0   2        230.55        244.67         2.49 o                         
   8   0   2         70.00         76.33         1.99 o                         
  -9   1   2         10.03          9.55         0.99 o                         
  -8   1   2          7.07          5.73         0.41 o                         
  -7   1   2          0.38          0.83         0.26 o                         
  -6   1   2          2.32          6.93         0.61 o                         
  -5   1   2         97.56        103.06         0.86 o                         
  -4   1   2        608.17        587.98         4.05 o                         
  -3   1   2         79.24         82.85         0.64 o                         
  -2   1   2      21282.42      17397.27       671.53 o                         
  -1   1   2         82.16         66.79         0.76 o                         
   0   1   2       1712.83       1561.28        16.78 o                         
   1   1   2       1483.53       1308.12         9.40 o                         
   2   1   2        458.09        503.67         3.69 o                         
   3   1   2         37.57         33.00         0.35 o                         
   4   1   2         76.09         92.06         0.93 o                         
   5   1   2        140.63        127.45         1.06 o                         
   6   1   2         41.61         40.31         0.54 o                         
   7   1   2        463.71        503.15         3.79 o                         
   8   1   2        153.56        149.99         1.56 o                         
   9   1   2          2.67          2.05         0.58 o                         
  -9   2   2          3.89          2.41         0.98 o                         
  -8   2   2          6.02          4.90         0.52 o                         
  -7   2   2         28.46         28.56         0.68 o                         
  -6   2   2         97.38        104.03         1.22 o                         
  -5   2   2          7.59          6.03         0.31 o                         
  -4   2   2       1731.31       1722.62        12.91 o                         
  -3   2   2         88.34         78.83         0.66 o                         
  -2   2   2      11501.37      10478.72       286.45 o                         
  -1   2   2       1231.92       1099.14         7.43 o                         
   0   2   2       1334.49       1134.80        10.52 o                         
   1   2   2         48.94         50.16         0.47 o                         
   2   2   2       1106.12       1060.68         7.42 o                         
   3   2   2        419.18        425.58         2.95 o                         
   4   2   2          0.23          0.97         0.21 o                         
   5   2   2          8.76         12.24         0.30 o                         
   6   2   2        632.86        678.89         5.08 o                         
   7   2   2          0.82          2.19         0.26 o                         
   8   2   2        151.77        152.18         1.83 o                         
   9   2   2          8.07          7.06         0.72 o                         
  -9   3   2          1.47          2.40         1.70 o                         
  -8   3   2          2.05          1.85         0.56 o                         
  -7   3   2         61.64         56.25         0.98 o                         
  -6   3   2        244.09        246.02         2.32 o                         
  -5   3   2         57.00         52.52         0.92 o                         
  -4   3   2       4052.26       3856.86        32.55 o                         
  -3   3   2         56.17         47.25         0.55 o                         
  -2   3   2       1721.36       1637.66        12.99 o                         
  -1   3   2       1172.60       1019.67         7.03 o                         
   0   3   2        168.32        108.27         1.25 o                         
   1   3   2       1639.03       1491.92        12.20 o                         
   2   3   2       6924.73       6928.74       134.15 o                         
   3   3   2        252.51        294.87         2.15 o                         
   4   3   2         92.11        100.92         0.92 o                         
   5   3   2         80.96         83.68         0.80 o                         
   6   3   2         20.13         20.49         0.49 o                         
   7   3   2        158.62        165.67         1.39 o                         
   8   3   2          0.61          0.81         0.42 o                         
   9   3   2          9.23          6.49         0.75 o                         
  -9   4   2          0.23         -0.38         1.10 o                         
  -8   4   2        298.96        312.82         3.53 o                         
  -7   4   2          0.59          0.55         0.37 o                         
  -6   4   2          9.11         10.46         0.55 o                         
  -5   4   2          0.14         -0.57         0.30 o                         
  -4   4   2        244.62        245.23         2.36 o                         
  -3   4   2         27.13         28.25         0.36 o                         
  -2   4   2       1003.13       1018.83         7.17 o                         
  -1   4   2        814.95        835.62         6.00 o                         
   0   4   2         98.95        105.16         1.21 o                         
   1   4   2       4579.32       3937.50        84.40 o                         
   2   4   2        947.87        873.70         6.27 o                         
   3   4   2        276.06        298.08         2.31 o                         
   4   4   2        276.39        256.36         2.07 o                         
   5   4   2        277.28        274.25         2.06 o                         
   6   4   2          5.78          6.29         0.39 o                         
   7   4   2         30.41         32.32         0.68 o                         
   8   4   2         13.95         10.77         0.55 o                         
   9   4   2         27.33         21.92         2.32 o                         
  -9   5   2          3.20          1.20         1.16 o                         
  -8   5   2         23.15         24.52         1.05 o                         
  -7   5   2         48.82         50.06         0.98 o                         
  -6   5   2        191.77        204.23         2.11 o                         
  -5   5   2          0.60         -0.19         0.34 o                         
  -4   5   2        146.84        154.00         1.48 o                         
  -3   5   2        251.73        237.19         1.75 o                         
  -2   5   2        104.20        108.61         1.13 o                         
  -1   5   2        123.84        142.21         1.39 o                         
   0   5   2        162.20        141.23         1.70 o                         
   1   5   2        240.06        259.01         3.19 o                         
   2   5   2          0.74          0.11         0.12 o                         
   3   5   2         44.08         47.85         0.49 o                         
   4   5   2         66.05         66.22         0.65 o                         
   5   5   2        317.89        322.95         2.40 o                         
   6   5   2          7.03          7.37         0.29 o                         
   7   5   2        104.13        109.69         1.36 o                         
   8   5   2         92.82         91.10         2.02 o                         
   9   5   2          0.74          1.55         1.04 o                         
  -9   6   2          0.34          0.41         1.12 o                         
  -8   6   2         31.69         27.62         1.20 o                         
  -7   6   2         46.57         53.27         1.15 o                         
  -6   6   2        495.49        538.54         5.08 o                         
  -5   6   2          2.70          0.52         0.28 o                         
  -4   6   2        183.74        184.89         1.81 o                         
  -3   6   2        103.27        117.08         0.97 o                         
  -2   6   2        629.21        647.55         4.73 o                         
  -1   6   2          8.39         12.80         0.28 o                         
   0   6   2       2423.77       2409.41        27.36 o                         
   1   6   2        196.90        187.30         1.85 o                         
   2   6   2        180.54        207.55         2.19 o                         
   3   6   2        764.32        846.56         6.00 o                         
   4   6   2        588.97        636.64         4.65 o                         
   5   6   2          3.95          1.89         0.19 o                         
   6   6   2         34.19         31.67         0.58 o                         
   7   6   2         50.59         44.08         0.88 o                         
   8   6   2         86.53         96.05         2.27 o                         
   9   6   2         43.32         52.25         2.44 o                         
  -9   7   2          0.64          0.74         1.67 o                         
  -8   7   2          1.13         -0.80         0.69 o                         
  -7   7   2         33.26         34.24         1.01 o                         
  -6   7   2          3.37          3.93         0.41 o                         
  -5   7   2         61.45         62.68         0.87 o                         
  -4   7   2          3.83          5.21         0.28 o                         
  -3   7   2        496.89        467.55         3.49 o                         
  -2   7   2       1221.97       1276.27         9.02 o                         
  -1   7   2        296.05        287.92         2.30 o                         
   0   7   2         99.27         87.05         0.98 o                         
   1   7   2         11.71          7.82         0.38 o                         
   2   7   2        752.40        813.23         6.91 o                         
   3   7   2         84.76         84.29         0.84 o                         
   4   7   2        220.52        228.94         1.81 o                         
   5   7   2        264.13        275.73         2.15 o                         
   6   7   2        591.93        626.12         4.76 o                         
   7   7   2         80.72         85.28         1.41 o                         
   8   7   2         76.43         80.50         2.19 o                         
   9   7   2         47.54         56.86         4.82 o                         
  -9   8   2         18.80         14.55         1.49 o                         
  -8   8   2          1.96          0.08         0.92 o                         
  -7   8   2          3.27          2.38         0.64 o                         
  -6   8   2        203.40        213.12         2.21 o                         
  -5   8   2         63.95         65.60         0.98 o                         
  -4   8   2        547.94        582.22         4.19 o                         
  -3   8   2          3.01          4.32         0.22 o                         
  -2   8   2         87.87         97.75         0.89 o                         
  -1   8   2          0.10         -0.11         0.15 o                         
   0   8   2        391.10        379.46         3.00 o                         
   1   8   2          3.80          2.25         0.18 o                         
   2   8   2        238.06        269.77         2.87 o                         
   3   8   2        692.81        740.66         5.55 o                         
   4   8   2          9.30          5.67         0.23 o                         
   5   8   2         60.99         63.68         0.72 o                         
   6   8   2         23.23         24.58         0.66 o                         
   7   8   2         86.60         95.89         1.63 o                         
   8   8   2         29.10         23.36         1.33 o                         
   9   8   2          1.67          0.29         1.50 o                         
  -8   9   2         17.51         14.14         0.92 o                         
  -7   9   2        149.95        150.24         2.20 o                         
  -6   9   2        125.10        121.14         1.54 o                         
  -5   9   2        176.97        184.63         1.94 o                         
  -4   9   2          2.60          3.73         0.33 o                         
  -3   9   2        155.13        160.15         1.37 o                         
  -2   9   2        204.78        249.19         2.02 o                         
  -1   9   2        340.63        336.16         2.77 o                         
   0   9   2        125.02        157.32         1.40 o                         
   1   9   2         64.43         71.76         0.78 o                         
   2   9   2        138.17        162.25         1.54 o                         
   3   9   2        218.07        235.11         1.91 o                         
   4   9   2          8.84          6.45         0.30 o                         
   5   9   2          9.38          9.41         0.34 o                         
   6   9   2        159.76        176.18         1.67 o                         
   7   9   2         43.84         47.89         1.28 o                         
   8   9   2          5.66          3.56         0.75 o                         
  -8  10   2          0.14         -0.61         0.92 o                         
  -7  10   2          6.99          4.87         0.61 o                         
  -6  10   2        213.32        213.48         2.19 o                         
  -5  10   2        134.70        148.99         1.58 o                         
  -4  10   2         24.01         23.46         0.50 o                         
  -3  10   2         84.56         87.09         0.86 o                         
  -2  10   2        697.46        692.99         5.13 o                         
  -1  10   2          3.86          3.53         0.22 o                         
   0  10   2       1792.23       1867.45        14.16 o                         
   1  10   2          8.82          7.27         0.28 o                         
   2  10   2        295.56        307.02         2.53 o                         
   3  10   2         38.94         46.72         0.67 o                         
   4  10   2        226.49        259.74         2.15 o                         
   5  10   2          0.12         -0.56         0.32 o                         
   6  10   2        181.73        182.51         1.70 o                         
   7  10   2         40.44         41.29         1.25 o                         
   8  10   2         26.75         17.57         1.59 o                         
  -8  11   2          6.27          2.10         0.95 o                         
  -7  11   2          0.12         -0.27         0.64 o                         
  -6  11   2          0.61          0.28         0.44 o                         
  -5  11   2        331.11        335.20         3.06 o                         
  -4  11   2        125.76        124.82         1.21 o                         
  -3  11   2          0.23          0.01         0.27 o                         
  -2  11   2         68.04         74.64         0.92 o                         
  -1  11   2          0.00          0.55         0.21 o                         
   0  11   2       1024.87       1162.67         8.80 o                         
   1  11   2         23.27         21.10         0.52 o                         
   2  11   2       1074.10       1085.89         8.24 o                         
   3  11   2        125.44        107.96         1.12 o                         
   4  11   2        475.17        489.56         3.84 o                         
   5  11   2        241.61        248.18         2.07 o                         
   6  11   2         10.24         12.20         0.47 o                         
   7  11   2          2.50          1.55         0.60 o                         
   8  11   2          5.68          1.32         1.04 o                         
  -8  12   2         23.13         15.96         1.97 o                         
  -7  12   2          3.74          3.89         0.87 o                         
  -6  12   2         62.76         62.06         1.19 o                         
  -5  12   2         66.35         65.56         0.94 o                         
  -4  12   2        357.45        355.75         3.10 o                         
  -3  12   2        417.38        415.65         3.46 o                         
  -2  12   2          0.61          0.70         0.35 o                         
  -1  12   2        285.82        296.94         2.56 o                         
   0  12   2         16.46         16.19         0.50 o                         
   1  12   2         16.35          6.35         0.33 o                         
   2  12   2        234.41        210.24         1.98 o                         
   3  12   2         77.53         68.58         0.91 o                         
   4  12   2         80.48         79.06         0.97 o                         
   5  12   2         18.10         15.92         0.60 o                         
   6  12   2        115.99        121.87         1.38 o                         
   7  12   2          0.66         -0.43         0.87 o                         
   8  12   2          0.29         -2.82         1.70 o                         
  -7  13   2         42.67         38.26         1.89 o                         
  -6  13   2         40.12         40.20         1.21 o                         
  -5  13   2          7.83          7.48         0.43 o                         
  -4  13   2          1.22         -0.52         0.45 o                         
  -3  13   2         64.45         59.05         0.89 o                         
  -2  13   2       1001.13       1000.81         8.15 o                         
  -1  13   2        399.89        399.84         3.71 o                         
   0  13   2        505.82        482.39         3.97 o                         
   1  13   2        115.74        120.85         1.35 o                         
   2  13   2        830.21        905.35         7.05 o                         
   3  13   2        109.75        107.99         1.27 o                         
   4  13   2         34.15         33.63         0.75 o                         
   5  13   2          3.44          4.84         0.38 o                         
   6  13   2        127.21        133.61         1.54 o                         
   7  13   2         35.86         35.23         2.31 o                         
  -7  14   2          0.00         -0.88         1.21 o                         
  -6  14   2          0.00         -1.46         0.73 o                         
  -5  14   2         32.73         32.29         0.74 o                         
  -4  14   2        181.88        187.22         1.92 o                         
  -3  14   2         14.79         14.08         0.61 o                         
  -2  14   2        321.05        298.79         3.05 o                         
  -1  14   2         11.34          9.42         0.48 o                         
   0  14   2          3.53          1.21         0.30 o                         
   1  14   2        234.49        217.14         2.16 o                         
   2  14   2        133.27        122.65         1.39 o                         
   3  14   2         17.07         27.30         0.76 o                         
   4  14   2         86.45         76.24         1.10 o                         
   5  14   2          3.43          3.84         0.47 o                         
   6  14   2         86.33         92.30         1.56 o                         
   7  14   2         21.50         19.83         1.55 o                         
  -6  15   2         12.02          7.94         0.77 o                         
  -5  15   2          0.01         -0.71         0.56 o                         
  -4  15   2          4.90          4.00         0.43 o                         
  -3  15   2         18.23         23.93         0.95 o                         
  -2  15   2          1.06          1.68         0.44 o                         
  -1  15   2        187.13        195.79         2.00 o                         
   0  15   2        138.04        124.99         1.36 o                         
   1  15   2        285.60        290.77         2.65 o                         
   2  15   2          1.25          0.75         0.43 o                         
   3  15   2         32.13         34.64         0.91 o                         
   4  15   2        226.60        232.06         2.73 o                         
   5  15   2         12.93         12.51         0.64 o                         
   6  15   2         70.11         67.91         1.88 o                         
  -6  16   2          4.56          2.03         0.93 o                         
  -5  16   2         15.05         10.61         0.88 o                         
  -4  16   2         60.18         59.37         1.25 o                         
  -3  16   2          9.09          8.31         0.55 o                         
  -2  16   2        527.97        528.06         5.97 o                         
  -1  16   2         67.54         71.32         1.16 o                         
   0  16   2          1.70          0.83         0.43 o                         
   1  16   2          9.02          7.72         0.49 o                         
   2  16   2         47.95         47.46         1.06 o                         
   3  16   2          0.04         -0.05         0.53 o                         
   4  16   2         16.10         10.01         0.64 o                         
   5  16   2          5.91          4.78         0.73 o                         
   6  16   2         11.09          6.33         1.12 o                         
  -5  17   2          7.82          6.98         0.81 o                         
  -4  17   2          2.31          0.94         0.84 o                         
  -3  17   2          1.60         -0.17         0.63 o                         
  -2  17   2        360.98        377.74         4.29 o                         
  -1  17   2          6.17          4.22         0.52 o                         
   0  17   2          8.76          9.84         0.57 o                         
   1  17   2         21.29         17.70         0.76 o                         
   2  17   2         15.39         14.97         0.69 o                         
   3  17   2          1.84          2.04         0.64 o                         
   4  17   2         58.49         55.71         1.58 o                         
   5  17   2         13.00         12.99         1.00 o                         
  -4  18   2          1.05         -1.66         0.83 o                         
  -3  18   2         16.07         18.15         1.09 o                         
  -2  18   2         16.75         16.84         0.83 o                         
  -1  18   2          0.26          0.56         0.55 o                         
   0  18   2          0.06         -0.03         0.61 o                         
   1  18   2          6.87          6.50         0.61 o                         
   2  18   2          0.15          0.79         0.66 o                         
   3  18   2          5.39          4.29         0.75 o                         
   4  18   2        112.77        121.87         2.37 o                         
  -3  19   2          2.86          2.21         0.92 o                         
  -2  19   2          3.59          2.11         0.80 o                         
  -1  19   2          0.49         -1.65         0.82 o                         
   0  19   2          0.68          0.10         1.03 o                         
   1  19   2         79.87         76.49         2.04 o                         
   2  19   2         11.70          8.98         0.93 o                         
   3  19   2         11.38          8.63         1.27 o                         
  -2  20   2         59.88         56.08         3.95 o                         
  -1  20   2          4.33          2.09         1.22 o                         
   0  20   2         18.85         15.73         1.07 o                         
   1  20   2         22.95         19.74         1.18 o                         
   2  20   2         36.39         35.52         2.21 o                         
  -9   0   3          5.35          0.64         1.17 o                         
  -7   0   3        403.12        413.35         4.71 o                         
  -5   0   3          0.75         -0.57         0.28 o                         
  -3   0   3        780.85        790.47         7.52 o                         
  -1   0   3       2686.06       2703.25        45.72 o                         
   1   0   3       1797.62       1654.69        16.06 o                         
   3   0   3        242.41        274.12         2.92 o                         
   5   0   3         26.57         25.91         0.57 o                         
   7   0   3          0.20         -0.03         0.36 o                         
   9   0   3         33.39         31.97         2.45 o                         
  -9   1   3          1.94          0.37         0.68 o                         
  -8   1   3         10.21          9.00         0.45 o                         
  -7   1   3          3.80          7.93         0.55 o                         
  -6   1   3          6.67          4.48         0.20 o                         
  -5   1   3          0.01          0.44         0.32 o                         
  -4   1   3        442.12        436.38         2.96 o                         
  -3   1   3        119.67        127.78         0.95 o                         
  -2   1   3       2202.47       2014.11        13.18 o                         
  -1   1   3       3994.30       3561.83        60.51 o                         
   0   1   3        337.70        310.58         2.40 o                         
   1   1   3        245.38        158.19         1.18 o                         
   2   1   3        775.33        837.58         5.99 o                         
   3   1   3        129.84        131.12         1.08 o                         
   4   1   3         14.54         13.90         0.30 o                         
   5   1   3        254.41        237.64         1.81 o                         
   6   1   3        780.80        847.71         6.18 o                         
   7   1   3         56.18         59.17         0.75 o                         
   8   1   3         88.38         86.70         1.16 o                         
   9   1   3         29.31         23.22         1.27 o                         
  -9   2   3          0.71          2.54         0.73 o                         
  -8   2   3         79.49         75.73         1.37 o                         
  -7   2   3        180.08        184.41         1.79 o                         
  -6   2   3         65.63         66.94         0.90 o                         
  -5   2   3         29.65         33.16         0.46 o                         
  -4   2   3          0.28          1.73         0.25 o                         
  -3   2   3        263.23        244.63         1.70 o                         
  -2   2   3          0.68         -0.25         0.18 o                         
  -1   2   3       4991.23       4398.69        86.95 o                         
   0   2   3         30.46         43.26         0.43 o                         
   1   2   3        674.84        647.96         4.75 o                         
   2   2   3       8171.08       8256.93       226.04 o                         
   3   2   3        101.79         91.82         0.77 o                         
   4   2   3         22.67         23.00         0.41 o                         
   5   2   3         23.33         24.75         0.40 o                         
   6   2   3         24.03         26.46         0.62 o                         
   7   2   3         18.02         17.63         0.51 o                         
   8   2   3         64.33         60.64         0.99 o                         
   9   2   3         11.88          9.95         0.73 o                         
  -9   3   3        161.56        165.32         4.78 o                         
  -8   3   3          2.44          1.72         0.47 o                         
  -7   3   3         79.80         81.50         1.38 o                         
  -6   3   3        413.01        408.30         4.41 o                         
  -5   3   3         20.36         27.03         0.57 o                         
  -4   3   3       4392.32       4114.88        33.20 o                         
  -3   3   3        747.82        793.44         5.44 o                         
  -2   3   3        126.42        119.37         0.95 o                         
  -1   3   3        225.31        287.12         2.81 o                         
   0   3   3        510.25        530.64         4.46 o                         
   1   3   3       7188.24       6910.27       133.93 o                         
   2   3   3        393.78        422.80         3.10 o                         
   3   3   3        174.17        177.60         1.40 o                         
   4   3   3        596.72        628.73         4.60 o                         
   5   3   3          2.20          3.54         0.20 o                         
   6   3   3         81.16         79.79         0.82 o                         
   7   3   3         62.92         58.97         0.81 o                         
   8   3   3        195.20        196.00         1.88 o                         
   9   3   3         50.39         49.14         2.34 o                         
  -9   4   3          3.30          5.27         1.04 o                         
  -8   4   3         66.64         63.11         1.30 o                         
  -7   4   3         40.81         35.63         0.85 o                         
  -6   4   3         14.19         13.12         0.55 o                         
  -5   4   3        465.26        510.29         4.27 o                         
  -4   4   3         26.28         42.62         1.23 o                         
  -3   4   3       1901.98       1930.67        13.72 o                         
  -2   4   3          0.44         -0.43         0.22 o                         
  -1   4   3        690.87        648.81         5.29 o                         
   0   4   3       7512.34       6429.95       175.84 o                         
   1   4   3       8174.23       7432.48       149.22 o                         
   2   4   3         32.91         26.88         0.34 o                         
   3   4   3        220.37        241.76         1.83 o                         
   4   4   3          2.33          3.91         0.71 o                         
   5   4   3         73.83         92.33         0.89 o                         
   6   4   3        254.23        262.89         2.12 o                         
   7   4   3         28.38         28.90         0.65 o                         
   8   4   3         11.81         10.69         0.44 o                         
   9   4   3         51.32         54.89         2.13 o                         
  -9   5   3          2.44          1.17         1.08 o                         
  -8   5   3         11.30          8.21         0.59 o                         
  -7   5   3          9.69          8.84         0.47 o                         
  -6   5   3         55.18         51.82         1.12 o                         
  -5   5   3         61.53         64.22         0.87 o                         
  -4   5   3       1151.44       1209.50         9.57 o                         
  -3   5   3         86.14        108.80         0.89 o                         
  -2   5   3         59.90         66.40         0.64 o                         
  -1   5   3       1627.21       1534.93        11.40 o                         
   0   5   3       8675.17       8505.39       164.75 o                         
   1   5   3         54.50         53.73         0.69 o                         
   2   5   3         56.62         61.60         0.60 o                         
   3   5   3          0.47          1.16         0.14 o                         
   4   5   3         53.31         57.85         0.70 o                         
   5   5   3         23.75         22.22         0.43 o                         
   6   5   3        107.39        111.80         1.12 o                         
   7   5   3         78.17         78.51         0.94 o                         
   8   5   3         90.17         88.34         1.37 o                         
   9   5   3         33.34         30.62         2.34 o                         
  -9   6   3         18.58         10.72         1.40 o                         
  -8   6   3        131.42        135.71         2.24 o                         
  -7   6   3          4.66          2.79         0.43 o                         
  -6   6   3          6.02          3.02         0.43 o                         
  -5   6   3         58.83         58.86         0.81 o                         
  -4   6   3         43.63         36.26         0.65 o                         
  -3   6   3         61.78         58.74         0.59 o                         
  -2   6   3       1792.29       1756.28        12.74 o                         
  -1   6   3        199.18        223.81         2.29 o                         
   0   6   3        795.67        837.53         8.44 o                         
   1   6   3         41.77         49.62         0.57 o                         
   2   6   3        141.91        159.81         1.37 o                         
   3   6   3         22.37         20.79         0.35 o                         
   4   6   3       1028.74       1073.38         7.51 o                         
   5   6   3         26.28         25.61         0.47 o                         
   6   6   3          2.43          1.97         0.29 o                         
   7   6   3         44.25         40.52         0.85 o                         
   8   6   3          0.00          0.94         0.62 o                         
   9   6   3        100.58        105.81         3.68 o                         
  -9   7   3          1.45         -0.25         1.21 o                         
  -8   7   3         10.66          8.67         0.87 o                         
  -7   7   3         23.32         22.16         0.85 o                         
  -6   7   3         47.84         40.09         0.89 o                         
  -5   7   3          0.00         -0.56         0.29 o                         
  -4   7   3         74.65         66.54         0.73 o                         
  -3   7   3        209.83        213.37         1.77 o                         
  -2   7   3        813.63        838.94         6.00 o                         
  -1   7   3         16.55         14.25         0.41 o                         
   0   7   3        130.44        129.41         1.48 o                         
   1   7   3         86.87         95.30         1.29 o                         
   2   7   3         91.14        117.43         1.10 o                         
   3   7   3        439.55        467.30         3.49 o                         
   4   7   3         18.17         19.61         0.45 o                         
   5   7   3          0.18          0.75         0.21 o                         
   6   7   3        553.03        592.80         4.46 o                         
   7   7   3          0.68          0.44         0.35 o                         
   8   7   3        238.46        251.20         3.85 o                         
   9   7   3         46.52         47.36         3.02 o                         
  -9   8   3          0.00         -1.91         2.78 o                         
  -8   8   3         12.29         10.43         0.99 o                         
  -7   8   3          0.39          0.45         0.51 o                         
  -6   8   3         51.38         56.38         1.01 o                         
  -5   8   3         27.83         28.54         0.70 o                         
  -4   8   3          0.71          1.11         0.29 o                         
  -3   8   3         44.76         48.46         0.60 o                         
  -2   8   3         19.63         15.85         0.36 o                         
  -1   8   3        779.95        857.11         6.63 o                         
   0   8   3       1197.04       1241.99         9.71 o                         
   1   8   3          0.46         -0.23         0.19 o                         
   2   8   3         16.62         22.91         0.51 o                         
   3   8   3        370.30        376.01         2.80 o                         
   4   8   3        106.82        120.22         1.09 o                         
   5   8   3         56.93         57.90         0.72 o                         
   6   8   3        411.29        411.47         3.17 o                         
   7   8   3          0.25          0.35         0.34 o                         
   8   8   3         21.54         17.11         1.57 o                         
  -8   9   3          2.61          2.10         0.91 o                         
  -7   9   3         58.79         58.41         1.38 o                         
  -6   9   3         97.06        103.33         1.38 o                         
  -5   9   3         94.92         97.41         1.28 o                         
  -4   9   3        473.09        467.35         3.62 o                         
  -3   9   3        996.26       1054.57         7.70 o                         
  -2   9   3        632.08        672.47         5.26 o                         
  -1   9   3          1.64          0.57         0.25 o                         
   0   9   3        460.01        457.55         3.81 o                         
   1   9   3        110.21         80.91         0.95 o                         
   2   9   3        276.96        297.24         2.67 o                         
   3   9   3        507.63        570.33         4.68 o                         
   4   9   3        277.73        272.48         2.21 o                         
   5   9   3         50.72         50.04         0.70 o                         
   6   9   3       1408.18       1457.45        10.58 o                         
   7   9   3         43.24         46.53         0.90 o                         
   8   9   3        140.95        144.40         2.95 o                         
  -8  10   3         29.30         21.21         1.69 o                         
  -7  10   3          7.49          5.69         0.66 o                         
  -6  10   3         71.20         75.31         1.33 o                         
  -5  10   3        107.50        108.77         1.37 o                         
  -4  10   3         84.04         78.62         0.81 o                         
  -3  10   3        230.56        221.88         1.86 o                         
  -2  10   3        203.34        227.40         1.91 o                         
  -1  10   3         89.48         92.86         1.00 o                         
   0  10   3        100.47         79.21         0.90 o                         
   1  10   3       1023.38       1038.15         7.87 o                         
   2  10   3        204.04        184.46         1.66 o                         
   3  10   3         27.67         24.76         0.51 o                         
   4  10   3         65.69         66.57         0.82 o                         
   5  10   3          1.10          0.88         0.28 o                         
   6  10   3          8.01          5.56         0.54 o                         
   7  10   3         40.63         35.38         0.88 o                         
   8  10   3          0.27          1.06         1.08 o                         
  -8  11   3         27.68         21.39         1.81 o                         
  -7  11   3         13.03         10.55         0.74 o                         
  -6  11   3        194.63        196.46         2.44 o                         
  -5  11   3        158.82        152.06         1.66 o                         
  -4  11   3          3.62          1.60         0.28 o                         
  -3  11   3          7.53          3.85         0.25 o                         
  -2  11   3         80.44         87.02         0.94 o                         
  -1  11   3          9.63          8.63         0.32 o                         
   0  11   3        271.59        315.18         2.59 o                         
   1  11   3         36.85         40.50         0.62 o                         
   2  11   3        432.53        446.25         3.67 o                         
   3  11   3          3.59          3.10         0.28 o                         
   4  11   3         37.00         32.63         0.68 o                         
   5  11   3         58.56         62.49         0.86 o                         
   6  11   3          0.31          0.80         0.35 o                         
   7  11   3         89.06         89.37         1.48 o                         
   8  11   3         12.51          8.71         1.06 o                         
  -7  12   3         11.13          7.55         0.91 o                         
  -6  12   3         34.83         35.35         1.12 o                         
  -5  12   3        143.47        146.85         1.71 o                         
  -4  12   3        372.20        383.66         3.17 o                         
  -3  12   3        341.52        346.32         2.88 o                         
  -2  12   3        266.64        258.66         2.23 o                         
  -1  12   3          6.26          3.23         0.29 o                         
   0  12   3        218.29        231.89         2.08 o                         
   1  12   3        340.00        337.38         2.89 o                         
   2  12   3         27.85         13.47         0.46 o                         
   3  12   3         34.33         28.96         0.71 o                         
   4  12   3          6.24          5.21         0.35 o                         
   5  12   3          9.41         10.97         0.44 o                         
   6  12   3        179.77        188.85         1.93 o                         
   7  12   3         42.19         42.46         1.35 o                         
  -7  13   3         53.20         50.24         1.95 o                         
  -6  13   3         50.17         48.97         1.37 o                         
  -5  13   3         12.63          9.30         0.53 o                         
  -4  13   3         58.14         53.60         0.89 o                         
  -3  13   3          3.82          5.78         0.45 o                         
  -2  13   3         36.25         38.09         0.71 o                         
  -1  13   3         20.63         11.08         0.44 o                         
   0  13   3        441.48        441.18         3.69 o                         
   1  13   3        834.13        831.30         6.62 o                         
   2  13   3         10.86          6.12         0.41 o                         
   3  13   3        250.63        254.06         2.58 o                         
   4  13   3        673.55        685.84         5.67 o                         
   5  13   3         21.02         22.79         0.85 o                         
   6  13   3          7.25          6.85         0.52 o                         
   7  13   3          0.53         -1.34         0.78 o                         
  -7  14   3         14.81         12.92         1.28 o                         
  -6  14   3          0.38         -0.09         0.89 o                         
  -5  14   3          8.80          6.84         0.39 o                         
  -4  14   3          0.54          0.48         0.41 o                         
  -3  14   3        103.22         99.47         1.29 o                         
  -2  14   3         34.26         37.27         0.73 o                         
  -1  14   3        267.67        244.48         2.38 o                         
   0  14   3        654.21        617.61         5.09 o                         
   1  14   3         75.47         64.91         0.98 o                         
   2  14   3       1823.07       1793.72        13.78 o                         
   3  14   3          0.62          0.60         0.50 o                         
   4  14   3        189.26        192.57         2.04 o                         
   5  14   3         26.87         23.75         0.78 o                         
   6  14   3         10.58         11.21         0.69 o                         
   7  14   3          1.96         -0.42         1.20 o                         
  -6  15   3          4.22          2.92         0.92 o                         
  -5  15   3          0.04         -0.63         0.58 o                         
  -4  15   3        196.49        202.66         2.31 o                         
  -3  15   3         30.61         29.59         1.01 o                         
  -2  15   3        196.86        185.18         1.92 o                         
  -1  15   3          1.08          0.52         0.37 o                         
   0  15   3         18.01         12.03         0.47 o                         
   1  15   3          4.10          2.56         0.40 o                         
   2  15   3         56.50         55.90         1.02 o                         
   3  15   3        119.87        122.16         1.58 o                         
   4  15   3          2.39          1.90         0.78 o                         
   5  15   3         10.31          9.29         0.66 o                         
   6  15   3        148.20        146.67         3.14 o                         
  -6  16   3          5.99          3.78         1.29 o                         
  -5  16   3          0.40         -0.87         0.62 o                         
  -4  16   3          1.37          0.97         0.59 o                         
  -3  16   3          2.80          2.58         0.54 o                         
  -2  16   3          3.62          3.35         0.54 o                         
  -1  16   3        168.78        167.97         1.96 o                         
   0  16   3          1.43         -0.52         0.46 o                         
   1  16   3         18.65         20.31         0.87 o                         
   2  16   3          8.95          6.26         0.49 o                         
   3  16   3         27.49         25.61         0.94 o                         
   4  16   3         53.11         55.39         1.42 o                         
   5  16   3          6.42          5.09         0.85 o                         
   6  16   3          0.53         -2.18         1.09 o                         
  -5  17   3         91.03         91.22         2.18 o                         
  -4  17   3         49.19         45.67         1.57 o                         
  -3  17   3         29.91         36.97         1.31 o                         
  -2  17   3         50.47         50.90         1.29 o                         
  -1  17   3          5.20          4.40         0.52 o                         
   0  17   3         31.40         33.23         1.05 o                         
   1  17   3          3.48          2.60         0.50 o                         
   2  17   3         62.68         68.07         1.34 o                         
   3  17   3          1.87          1.23         0.70 o                         
   4  17   3          2.38          1.80         0.79 o                         
   5  17   3          0.66         -0.50         0.96 o                         
  -4  18   3          7.59          6.03         0.91 o                         
  -3  18   3         34.09         37.86         1.58 o                         
  -2  18   3        133.63        142.70         2.50 o                         
  -1  18   3          0.33         -0.03         0.55 o                         
   0  18   3         75.49         73.22         1.60 o                         
   1  18   3          4.68          2.07         0.58 o                         
   2  18   3        101.65        104.47         1.92 o                         
   3  18   3         11.80         11.02         0.89 o                         
   4  18   3         15.56         10.62         1.03 o                         
  -3  19   3          1.84         -0.36         0.97 o                         
  -2  19   3          0.48         -1.55         0.96 o                         
  -1  19   3          1.17         -0.97         0.95 o                         
   0  19   3         17.80         15.17         1.03 o                         
   1  19   3          7.58          4.63         0.89 o                         
   2  19   3        110.24        124.07         2.81 o                         
   3  19   3         44.80         45.68         1.91 o                         
  -1  20   3          9.53          4.68         1.19 o                         
   0  20   3          2.34         -0.01         1.24 o                         
   1  20   3          2.16          0.90         1.53 o                         
  -8   0   4         77.47         65.09         1.44 o                         
  -6   0   4         81.59         77.21         1.18 o                         
  -4   0   4       2825.72       2824.11        26.56 o                         
  -2   0   4         74.43         84.45         1.00 o                         
   0   0   4        408.22        405.48         4.34 o                         
   2   0   4       5223.89       5701.50       156.67 o                         
   4   0   4         67.78         64.71         0.96 o                         
   6   0   4         41.27         53.85         0.92 o                         
   8   0   4         31.70         30.70         1.15 o                         
  -9   1   4          0.63          0.07         0.78 o                         
  -8   1   4         34.87         34.99         1.01 o                         
  -7   1   4         10.07          8.69         0.34 o                         
  -6   1   4          1.23          0.21         0.19 o                         
  -5   1   4         24.42         24.27         0.37 o                         
  -4   1   4       1294.52       1329.17         9.04 o                         
  -3   1   4          5.77          6.90         0.31 o                         
  -2   1   4        731.57        654.16         4.43 o                         
  -1   1   4         14.15         20.40         0.32 o                         
   0   1   4        885.38        892.65         6.75 o                         
   1   1   4          0.63         -0.20         0.10 o                         
   2   1   4       4169.55       4101.77        31.71 o                         
   3   1   4        861.31        885.21         6.27 o                         
   4   1   4        864.89        980.28         6.96 o                         
   5   1   4       1391.94       1489.95        10.50 o                         
   6   1   4        375.68        413.12         3.01 o                         
   7   1   4          0.96          0.13         0.28 o                         
   8   1   4         69.92         74.52         1.02 o                         
   9   1   4         13.89         11.81         0.80 o                         
  -9   2   4          3.26          1.89         0.73 o                         
  -8   2   4          0.62          1.43         0.45 o                         
  -7   2   4          0.00         -0.47         0.34 o                         
  -6   2   4         15.83         19.30         0.62 o                         
  -5   2   4          0.04          0.13         0.15 o                         
  -4   2   4       3319.41       3259.18        21.65 o                         
  -3   2   4         23.42         31.46         0.48 o                         
  -2   2   4        317.90        312.43         2.41 o                         
  -1   2   4        613.98        646.20         4.84 o                         
   0   2   4        405.98        451.60         3.50 o                         
   1   2   4        965.76        894.90         6.43 o                         
   2   2   4        214.45        229.64         1.78 o                         
   3   2   4          7.21          2.78         0.17 o                         
   4   2   4        673.29        694.02         5.07 o                         
   5   2   4         49.25         54.40         0.62 o                         
   6   2   4         71.51         65.24         0.72 o                         
   7   2   4          4.67          3.74         0.29 o                         
   8   2   4          0.11          0.02         0.42 o                         
   9   2   4         27.80         23.21         1.12 o                         
  -9   3   4         32.25         33.17         1.62 o                         
  -8   3   4         23.30         18.44         0.81 o                         
  -7   3   4          9.12         10.18         0.48 o                         
  -6   3   4        380.09        369.36         3.34 o                         
  -5   3   4         11.01          9.17         0.35 o                         
  -4   3   4       4934.03       4700.18        35.69 o                         
  -3   3   4        242.72        234.72         1.70 o                         
  -2   3   4        653.02        667.96         4.62 o                         
  -1   3   4        165.87        181.83         1.76 o                         
   0   3   4       2281.04       2201.40        16.48 o                         
   1   3   4         15.00         23.68         0.44 o                         
   2   3   4         39.64         41.56         0.46 o                         
   3   3   4        969.36       1002.28         7.10 o                         
   4   3   4        777.19        845.62         5.86 o                         
   5   3   4         21.01         19.63         0.41 o                         
   6   3   4         43.99         45.55         0.69 o                         
   7   3   4         11.56         12.64         0.43 o                         
   8   3   4         75.02         70.82         1.20 o                         
   9   3   4          2.58          1.36         0.68 o                         
  -9   4   4          1.72          1.70         1.52 o                         
  -8   4   4         37.09         38.55         1.14 o                         
  -7   4   4          0.77          0.18         0.46 o                         
  -6   4   4         85.47         92.29         1.18 o                         
  -5   4   4          7.96          6.59         0.33 o                         
  -4   4   4        243.14        256.09         2.88 o                         
  -3   4   4          4.97          3.81         0.19 o                         
  -2   4   4        200.51        209.86         1.64 o                         
  -1   4   4       1623.57       1584.58        12.14 o                         
   0   4   4        261.15        274.72         2.71 o                         
   1   4   4        209.85        223.31         1.77 o                         
   2   4   4         24.11         26.26         0.35 o                         
   3   4   4       1141.27       1110.83         7.86 o                         
   4   4   4         77.66         89.76         0.82 o                         
   5   4   4        260.64        283.61         2.22 o                         
   6   4   4          8.14          7.97         0.31 o                         
   7   4   4         24.75         24.38         0.77 o                         
   8   4   4        139.88        142.04         1.76 o                         
   9   4   4         10.32         11.08         0.83 o                         
  -9   5   4          8.62          5.60         1.04 o                         
  -8   5   4         83.30         80.17         1.57 o                         
  -7   5   4         12.57         11.24         0.53 o                         
  -6   5   4         47.83         46.86         1.03 o                         
  -5   5   4        257.89        246.14         2.33 o                         
  -4   5   4         26.95         20.08         1.00 o                         
  -3   5   4        255.64        273.58         2.16 o                         
  -2   5   4        126.25        110.85         0.96 o                         
  -1   5   4         20.61         16.55         0.32 o                         
   0   5   4         14.04         15.57         0.31 o                         
   1   5   4        286.56        290.50         2.38 o                         
   2   5   4          1.31          1.79         0.20 o                         
   3   5   4         69.66         66.49         0.69 o                         
   4   5   4         10.79         13.86         0.36 o                         
   5   5   4         66.72         71.59         0.80 o                         
   6   5   4        176.31        162.71         1.48 o                         
   7   5   4        328.87        330.39         2.62 o                         
   8   5   4          8.90          9.21         0.58 o                         
   9   5   4         14.36          8.82         1.36 o                         
  -9   6   4         11.83          8.56         1.65 o                         
  -8   6   4          0.10         -0.27         0.68 o                         
  -7   6   4         14.49         12.02         0.76 o                         
  -6   6   4         50.13         52.53         0.95 o                         
  -5   6   4         15.95         15.47         0.55 o                         
  -4   6   4         60.77         64.78         0.69 o                         
  -3   6   4         51.83         59.19         0.70 o                         
  -2   6   4         12.40         14.92         0.45 o                         
  -1   6   4        122.77        112.66         1.14 o                         
   0   6   4        117.74        126.31         1.47 o                         
   1   6   4        963.68       1017.65         8.24 o                         
   2   6   4        151.41        170.04         1.49 o                         
   3   6   4        373.01        404.78         3.06 o                         
   4   6   4        278.97        312.94         2.44 o                         
   5   6   4        200.34        202.35         1.67 o                         
   6   6   4         69.88         68.26         0.93 o                         
   7   6   4         35.79         40.26         0.80 o                         
   8   6   4         90.69         86.57         1.51 o                         
   9   6   4         61.42         62.25         2.15 o                         
  -9   7   4          0.64         -0.24         1.46 o                         
  -8   7   4         62.09         67.32         1.89 o                         
  -7   7   4          7.38          4.62         0.59 o                         
  -6   7   4          7.06          9.02         0.47 o                         
  -5   7   4          2.34          1.78         0.37 o                         
  -4   7   4        143.75        143.85         1.22 o                         
  -3   7   4        188.63        190.87         1.62 o                         
  -2   7   4        138.29        136.30         1.20 o                         
  -1   7   4        200.59        211.26         2.20 o                         
   0   7   4         91.70         97.02         1.23 o                         
   1   7   4        246.63        259.58         2.30 o                         
   2   7   4        209.13        220.00         2.46 o                         
   3   7   4        831.74        857.52         6.59 o                         
   4   7   4       1656.83       1756.52        12.58 o                         
   5   7   4          5.72          7.21         0.31 o                         
   6   7   4        505.94        515.84         4.01 o                         
   7   7   4         37.58         33.75         0.77 o                         
   8   7   4          9.29          9.02         0.61 o                         
   9   7   4          0.68          0.94         1.35 o                         
  -8   8   4         18.94         13.44         0.99 o                         
  -7   8   4         15.52         12.24         0.75 o                         
  -6   8   4         64.26         66.46         1.16 o                         
  -5   8   4         10.05          9.31         0.49 o                         
  -4   8   4         19.83         18.84         0.41 o                         
  -3   8   4        100.83        107.91         1.02 o                         
  -2   8   4       1420.25       1423.30        10.44 o                         
  -1   8   4         16.52         13.34         0.63 o                         
   0   8   4         20.75         22.15         0.47 o                         
   1   8   4         37.53         41.54         0.79 o                         
   2   8   4        518.72        512.23         4.63 o                         
   3   8   4         41.19         44.56         0.62 o                         
   4   8   4          0.12          1.24         0.23 o                         
   5   8   4        105.76         94.32         1.02 o                         
   6   8   4          2.83          1.75         0.37 o                         
   7   8   4         76.81         82.05         1.08 o                         
   8   8   4         61.72         54.21         2.24 o                         
  -8   9   4         25.52         22.11         1.70 o                         
  -7   9   4         10.13         10.91         0.76 o                         
  -6   9   4          2.68          2.39         0.48 o                         
  -5   9   4          7.19          5.34         0.38 o                         
  -4   9   4         40.34         38.73         0.60 o                         
  -3   9   4        218.86        209.10         1.77 o                         
  -2   9   4        380.71        411.96         3.17 o                         
  -1   9   4        127.53        126.89         1.48 o                         
   0   9   4        628.48        697.51         5.83 o                         
   1   9   4       1510.17       1561.63        12.62 o                         
   2   9   4        253.70        258.96         2.50 o                         
   3   9   4         69.14         78.75         0.94 o                         
   4   9   4       1288.60       1380.12        10.05 o                         
   5   9   4         21.47         27.72         0.59 o                         
   6   9   4          0.00         -0.13         0.34 o                         
   7   9   4        129.84        141.51         1.54 o                         
   8   9   4         52.91         53.38         1.76 o                         
  -8  10   4         32.82         33.13         1.97 o                         
  -7  10   4        130.03        144.72         2.37 o                         
  -6  10   4        212.18        226.61         2.59 o                         
  -5  10   4         42.11         38.75         0.78 o                         
  -4  10   4        286.15        285.77         2.34 o                         
  -3  10   4          0.68          0.73         0.25 o                         
  -2  10   4        984.25       1064.87         7.81 o                         
  -1  10   4        160.64        150.00         1.43 o                         
   0  10   4        535.33        574.59         4.59 o                         
   1  10   4       1050.18       1057.36         9.50 o                         
   2  10   4       1255.99       1302.03        12.45 o                         
   3  10   4        274.51        290.86         2.56 o                         
   4  10   4          0.11         -0.48         0.32 o                         
   5  10   4         63.73         70.08         0.92 o                         
   6  10   4         86.69         83.71         1.08 o                         
   7  10   4          4.34          2.49         0.39 o                         
   8  10   4         39.78         41.65         1.81 o                         
  -8  11   4          0.05         -0.09         1.42 o                         
  -7  11   4          5.70          6.97         0.80 o                         
  -6  11   4        158.91        162.70         2.18 o                         
  -5  11   4         43.48         42.62         0.81 o                         
  -4  11   4         72.52         70.80         0.92 o                         
  -3  11   4          0.23         -0.41         0.23 o                         
  -2  11   4         18.07         12.24         0.46 o                         
  -1  11   4        227.44        218.59         1.97 o                         
   0  11   4        974.63       1051.94         8.17 o                         
   1  11   4        185.54        168.99         1.54 o                         
   2  11   4        262.16        251.94         2.23 o                         
   3  11   4        138.15        129.31         1.30 o                         
   4  11   4        499.31        474.78         3.74 o                         
   5  11   4        121.07        127.42         1.29 o                         
   6  11   4         36.01         35.71         0.89 o                         
   7  11   4          0.06         -1.07         0.53 o                         
   8  11   4          0.65         -0.56         0.72 o                         
  -7  12   4          4.36          2.62         0.93 o                         
  -6  12   4         15.82         14.23         0.73 o                         
  -5  12   4         73.49         67.45         0.90 o                         
  -4  12   4        166.23        156.56         1.54 o                         
  -3  12   4          4.84          2.62         0.36 o                         
  -2  12   4         80.07         69.31         0.90 o                         
  -1  12   4         18.67         23.14         0.62 o                         
   0  12   4        568.09        557.56         4.46 o                         
   1  12   4        210.70        189.71         1.81 o                         
   2  12   4         61.37         57.27         1.00 o                         
   3  12   4        367.41        377.81         3.49 o                         
   4  12   4        140.25        147.23         1.56 o                         
   5  12   4          8.03          7.07         0.42 o                         
   6  12   4         92.44         96.22         1.40 o                         
   7  12   4          0.05         -0.38         0.73 o                         
  -7  13   4          6.42          6.76         1.16 o                         
  -6  13   4          9.69          6.36         0.80 o                         
  -5  13   4         10.09          8.80         0.45 o                         
  -4  13   4        577.34        580.19         4.70 o                         
  -3  13   4        166.53        165.33         1.58 o                         
  -2  13   4        129.24        121.62         1.38 o                         
  -1  13   4        143.03        137.63         1.57 o                         
   0  13   4        324.23        341.30         3.11 o                         
   1  13   4         14.83         10.91         0.46 o                         
   2  13   4        257.99        236.13         2.26 o                         
   3  13   4         55.48         51.18         0.89 o                         
   4  13   4          4.84          3.56         0.39 o                         
   5  13   4          0.63          0.20         0.45 o                         
   6  13   4        124.32        125.85         1.77 o                         
   7  13   4         21.32         15.65         1.16 o                         
  -6  14   4         59.71         61.13         2.39 o                         
  -5  14   4         18.39         17.37         0.62 o                         
  -4  14   4          0.01          0.08         0.42 o                         
  -3  14   4         59.84         61.32         0.95 o                         
  -2  14   4         45.84         47.80         0.88 o                         
  -1  14   4          5.05          4.75         0.39 o                         
   0  14   4        364.85        369.92         3.29 o                         
   1  14   4         34.90         39.19         1.06 o                         
   2  14   4        278.15        263.12         2.50 o                         
   3  14   4          5.90          7.37         0.45 o                         
   4  14   4         22.70         24.16         0.82 o                         
   5  14   4         89.77        106.98         1.67 o                         
   6  14   4         56.04         48.37         1.61 o                         
  -6  15   4         21.42         17.29         1.49 o                         
  -5  15   4          0.01         -0.85         0.57 o                         
  -4  15   4          0.17          0.09         0.48 o                         
  -3  15   4         63.07         64.18         1.16 o                         
  -2  15   4        108.62        110.59         1.40 o                         
  -1  15   4        300.15        300.06         2.72 o                         
   0  15   4         79.73         70.31         1.03 o                         
   1  15   4         25.25         25.58         0.81 o                         
   2  15   4        234.58        228.70         2.32 o                         
   3  15   4         30.64         32.30         1.01 o                         
   4  15   4         56.71         52.27         1.29 o                         
   5  15   4          2.03          1.42         0.73 o                         
   6  15   4         34.92         34.06         1.67 o                         
  -5  16   4          9.08          8.00         0.95 o                         
  -4  16   4         28.85         25.11         1.38 o                         
  -3  16   4         47.59         49.19         1.23 o                         
  -2  16   4         43.60         44.54         1.03 o                         
  -1  16   4        174.61        178.66         2.00 o                         
   0  16   4        271.45        303.74         3.04 o                         
   1  16   4          0.25         -0.95         0.48 o                         
   2  16   4         13.72         20.18         0.77 o                         
   3  16   4         12.67          9.88         0.65 o                         
   4  16   4          0.50          0.01         0.68 o                         
   5  16   4          0.50         -1.21         0.84 o                         
  -5  17   4          4.37          1.41         0.96 o                         
  -4  17   4        254.58        268.69         3.83 o                         
  -3  17   4          2.49          1.98         0.87 o                         
  -2  17   4          0.91         -0.55         0.73 o                         
  -1  17   4          1.45          1.31         0.48 o                         
   0  17   4         23.21         28.57         0.92 o                         
   1  17   4         15.60         14.09         0.74 o                         
   2  17   4          1.15          0.29         0.67 o                         
   3  17   4         47.00         58.53         1.59 o                         
   4  17   4         42.55         43.35         1.90 o                         
   5  17   4          0.97         -1.28         1.59 o                         
  -4  18   4         13.50          9.18         1.18 o                         
  -3  18   4          7.38          5.13         1.02 o                         
  -2  18   4          1.47         -0.59         0.73 o                         
  -1  18   4         32.54         30.87         1.14 o                         
   0  18   4         76.94         73.71         1.71 o                         
   1  18   4          0.44         -0.69         0.70 o                         
   2  18   4         26.23         25.25         1.15 o                         
   3  18   4         70.97         82.91         1.95 o                         
   4  18   4          6.48          5.29         1.03 o                         
  -3  19   4          0.03         -1.15         1.75 o                         
  -2  19   4          8.89          3.79         0.95 o                         
  -1  19   4         39.70         35.69         2.30 o                         
   0  19   4         77.79         77.00         2.29 o                         
   1  19   4         21.58         17.58         1.43 o                         
   2  19   4         81.11         79.59         2.10 o                         
   3  19   4         65.84         60.11         4.47 o                         
   0  20   4          7.03         -1.22         2.78 o                         
  -9   0   5         89.74         95.35         3.30 o                         
  -7   0   5          0.63         -0.19         0.32 o                         
  -5   0   5        154.23        165.56         1.83 o                         
  -3   0   5        161.97        195.22         2.75 o                         
  -1   0   5        657.56        703.23         7.47 o                         
   1   0   5       2850.34       2730.85        26.46 o                         
   3   0   5       1484.91       1406.65        13.78 o                         
   5   0   5         26.23         42.06         0.83 o                         
   7   0   5         33.15         30.34         0.85 o                         
   9   0   5         61.62         55.32         3.59 o                         
  -9   1   5          2.50          3.20         0.98 o                         
  -8   1   5          0.02          0.15         0.31 o                         
  -7   1   5          0.42         -0.04         0.24 o                         
  -6   1   5          4.75          3.82         0.23 o                         
  -5   1   5          3.65          3.53         0.20 o                         
  -4   1   5        390.47        420.46         2.95 o                         
  -3   1   5        748.66        800.89         5.62 o                         
  -2   1   5         18.30         14.32         0.41 o                         
  -1   1   5          0.09         -0.20         0.21 o                         
   0   1   5       5523.01       5382.36        64.89 o                         
   1   1   5        227.63        242.48         1.82 o                         
   2   1   5         33.66         52.32         0.52 o                         
   3   1   5          0.48          0.40         0.19 o                         
   4   1   5       1646.85       1780.00        12.70 o                         
   5   1   5         19.35         17.01         0.43 o                         
   6   1   5        302.49        319.97         2.59 o                         
   7   1   5         62.22         59.33         0.79 o                         
   8   1   5         41.59         35.36         0.99 o                         
   9   1   5          6.42          4.62         0.91 o                         
  -9   2   5         39.47         39.36         2.10 o                         
  -8   2   5          0.30          0.39         0.52 o                         
  -7   2   5          0.39          1.20         0.28 o                         
  -6   2   5        130.17        136.82         1.20 o                         
  -5   2   5        234.18        235.25         1.69 o                         
  -4   2   5        619.02        636.27         4.43 o                         
  -3   2   5        876.84        917.56         6.50 o                         
  -2   2   5        273.74        247.02         1.87 o                         
  -1   2   5       1731.76       1648.29        12.62 o                         
   0   2   5       1007.05       1055.46         7.99 o                         
   1   2   5       1730.25       1696.82        12.09 o                         
   2   2   5        442.13        542.61         3.98 o                         
   3   2   5         71.43         63.38         0.64 o                         
   4   2   5        103.83        124.35         1.06 o                         
   5   2   5         14.90         14.75         0.41 o                         
   6   2   5         10.70          7.33         0.41 o                         
   7   2   5        130.38        134.25         1.35 o                         
   8   2   5         28.76         25.85         0.93 o                         
   9   2   5         18.84         13.98         0.94 o                         
  -9   3   5          0.26          0.57         1.02 o                         
  -8   3   5         50.59         45.50         1.19 o                         
  -7   3   5          0.27          0.64         0.41 o                         
  -6   3   5        309.65        312.84         2.72 o                         
  -5   3   5         15.52         16.29         0.41 o                         
  -4   3   5         55.01         58.25         0.73 o                         
  -3   3   5       1419.16       1479.92        10.56 o                         
  -2   3   5       3012.15       2863.76        20.63 o                         
  -1   3   5        265.56        288.94         2.38 o                         
   0   3   5       2396.93       2445.34        18.29 o                         
   1   3   5        442.90        453.57         3.49 o                         
   2   3   5        545.74        601.62         4.41 o                         
   3   3   5        179.35        195.78         1.58 o                         
   4   3   5         19.26         18.11         0.41 o                         
   5   3   5         10.04          8.39         0.29 o                         
   6   3   5        467.69        469.63         3.61 o                         
   7   3   5        336.78        329.70         2.75 o                         
   8   3   5         12.18         10.80         0.55 o                         
   9   3   5          0.02         -0.30         0.90 o                         
  -9   4   5          5.66          2.90         0.95 o                         
  -8   4   5         20.36         18.68         0.93 o                         
  -7   4   5        124.70        120.21         1.62 o                         
  -6   4   5          8.38          8.25         0.54 o                         
  -5   4   5        671.70        690.03         4.91 o                         
  -4   4   5         43.81         50.06         0.56 o                         
  -3   4   5         27.24         13.35         0.64 o                         
  -2   4   5       2837.21       2750.27        19.18 o                         
  -1   4   5       1767.05       1687.95        12.47 o                         
   0   4   5        743.83        829.57         6.47 o                         
   1   4   5        452.58        451.56         3.42 o                         
   2   4   5       1615.20       1722.52        12.10 o                         
   3   4   5        213.92        238.75         1.96 o                         
   4   4   5         14.50         22.11         0.55 o                         
   5   4   5         20.24         26.12         0.50 o                         
   6   4   5        430.58        425.64         3.32 o                         
   7   4   5        107.41        112.07         1.27 o                         
   8   4   5        133.89        135.16         1.90 o                         
   9   4   5          3.13          0.34         0.77 o                         
  -9   5   5          0.56         -1.39         1.01 o                         
  -8   5   5          3.75          4.36         0.70 o                         
  -7   5   5         58.54         61.47         1.26 o                         
  -6   5   5        346.00        342.21         3.00 o                         
  -5   5   5        148.11        164.86         1.72 o                         
  -4   5   5          6.09          9.11         0.35 o                         
  -3   5   5         78.95         84.77         0.83 o                         
  -2   5   5         82.90         96.01         0.94 o                         
  -1   5   5       2123.85       2070.96        15.28 o                         
   0   5   5        705.40        808.11         6.86 o                         
   1   5   5        138.43        159.58         1.34 o                         
   2   5   5        961.90       1057.09         7.78 o                         
   3   5   5        131.11        138.83         1.18 o                         
   4   5   5       1077.36       1077.67         7.45 o                         
   5   5   5        200.47        194.06         1.64 o                         
   6   5   5         38.28         34.91         0.67 o                         
   7   5   5        132.65        138.67         1.51 o                         
   8   5   5         16.66         17.63         0.80 o                         
   9   5   5         20.95         17.52         1.63 o                         
  -9   6   5          0.40         -1.16         1.30 o                         
  -8   6   5         26.48         23.91         1.40 o                         
  -7   6   5          1.04          1.02         0.48 o                         
  -6   6   5        155.73        159.37         1.76 o                         
  -5   6   5        175.04        187.58         1.82 o                         
  -4   6   5        172.42        164.52         1.37 o                         
  -3   6   5         53.75         46.21         0.59 o                         
  -2   6   5        447.00        477.98         3.75 o                         
  -1   6   5        557.06        542.41         4.47 o                         
   0   6   5        338.78        322.46         3.31 o                         
   1   6   5        113.24        123.98         1.23 o                         
   2   6   5        135.18        133.59         1.19 o                         
   3   6   5          3.52          3.36         0.22 o                         
   4   6   5          0.72          1.06         0.22 o                         
   5   6   5        208.70        197.78         1.69 o                         
   6   6   5         19.53         13.81         0.51 o                         
   7   6   5        345.19        363.58         3.19 o                         
   8   6   5        154.12        170.76         2.46 o                         
   9   6   5          2.01          0.23         1.44 o                         
  -8   7   5          3.19          4.73         0.77 o                         
  -7   7   5          6.07          5.70         0.56 o                         
  -6   7   5         23.78         28.86         0.85 o                         
  -5   7   5         41.36         41.59         0.73 o                         
  -4   7   5        410.12        437.48         3.28 o                         
  -3   7   5        246.94        261.37         2.13 o                         
  -2   7   5         63.73         72.46         0.79 o                         
  -1   7   5         19.12         17.97         0.41 o                         
   0   7   5          0.02          0.06         0.21 o                         
   1   7   5        105.42         99.49         1.10 o                         
   2   7   5        115.25        120.81         1.21 o                         
   3   7   5          1.56          3.58         0.23 o                         
   4   7   5        414.28        422.49         3.25 o                         
   5   7   5         11.00          8.56         0.36 o                         
   6   7   5          9.04          8.65         0.44 o                         
   7   7   5         28.75         28.22         0.82 o                         
   8   7   5         55.92         52.17         1.53 o                         
  -8   8   5         26.82         23.79         1.58 o                         
  -7   8   5         10.06          8.43         0.69 o                         
  -6   8   5          0.49          1.07         0.46 o                         
  -5   8   5          0.79         -0.46         0.33 o                         
  -4   8   5         52.22         55.51         0.72 o                         
  -3   8   5         34.06         40.79         0.61 o                         
  -2   8   5       1852.90       1853.57        13.77 o                         
  -1   8   5        240.00        230.58         2.15 o                         
   0   8   5        238.78        248.39         2.20 o                         
   1   8   5        113.84        121.51         1.31 o                         
   2   8   5       1518.64       1603.68        13.47 o                         
   3   8   5        122.85        111.29         1.16 o                         
   4   8   5        179.48        204.95         1.92 o                         
   5   8   5         34.29         27.12         0.65 o                         
   6   8   5        109.60        105.71         1.14 o                         
   7   8   5          0.61         -0.10         0.46 o                         
   8   8   5         77.74         78.70         1.67 o                         
  -8   9   5         75.19         79.14         2.41 o                         
  -7   9   5          3.04          3.67         0.75 o                         
  -6   9   5        115.79        125.85         1.71 o                         
  -5   9   5          0.00         -0.50         0.41 o                         
  -4   9   5        149.48        148.88         1.45 o                         
  -3   9   5         56.40         56.52         0.73 o                         
  -2   9   5         28.30         28.28         0.62 o                         
  -1   9   5          0.01          0.77         0.25 o                         
   0   9   5          1.87          1.86         0.19 o                         
   1   9   5        206.03        233.14         2.58 o                         
   2   9   5        154.42        147.52         1.48 o                         
   3   9   5        161.63        150.94         1.44 o                         
   4   9   5       1732.77       1768.22        12.88 o                         
   5   9   5         58.24         60.34         0.81 o                         
   6   9   5          1.33          1.60         0.36 o                         
   7   9   5         25.37         24.55         0.86 o                         
   8   9   5         59.83         60.41         2.05 o                         
  -8  10   5          4.01          4.24         1.07 o                         
  -7  10   5        103.49        120.57         2.29 o                         
  -6  10   5        108.11        112.37         1.69 o                         
  -5  10   5        171.12        174.37         1.77 o                         
  -4  10   5         22.26         17.05         0.58 o                         
  -3  10   5        198.13        197.62         1.85 o                         
  -2  10   5         18.44         18.89         0.48 o                         
  -1  10   5        506.41        543.20         4.67 o                         
   0  10   5         74.83         81.44         1.21 o                         
   1  10   5         37.47         47.54         0.87 o                         
   2  10   5         61.56         57.08         0.87 o                         
   3  10   5          2.03          2.44         0.30 o                         
   4  10   5        498.98        480.17         3.72 o                         
   5  10   5        128.37        115.22         1.33 o                         
   6  10   5          0.70          0.18         0.39 o                         
   7  10   5         35.26         40.52         1.12 o                         
   8  10   5         14.55         12.46         1.04 o                         
  -7  11   5         23.22         24.78         1.22 o                         
  -6  11   5         33.04         31.23         1.29 o                         
  -5  11   5         17.91         17.60         0.53 o                         
  -4  11   5         69.04         69.40         0.91 o                         
  -3  11   5         86.28         77.76         1.02 o                         
  -2  11   5         93.43         87.38         1.01 o                         
  -1  11   5          1.69          1.81         0.28 o                         
   0  11   5        730.53        784.84         6.20 o                         
   1  11   5        385.23        378.71         3.38 o                         
   2  11   5         16.49         18.33         0.62 o                         
   3  11   5          5.13          5.21         0.36 o                         
   4  11   5        422.76        400.74         3.21 o                         
   5  11   5        160.72        166.72         1.64 o                         
   6  11   5         25.26         20.48         0.75 o                         
   7  11   5          0.01         -1.27         0.64 o                         
  -7  12   5         26.32         18.84         1.73 o                         
  -6  12   5          1.22          1.30         0.65 o                         
  -5  12   5         89.58         89.23         1.23 o                         
  -4  12   5        199.99        201.74         1.88 o                         
  -3  12   5         24.25         20.46         0.59 o                         
  -2  12   5        253.08        268.25         2.42 o                         
  -1  12   5        456.66        427.48         3.70 o                         
   0  12   5        778.40        758.71         6.33 o                         
   1  12   5         63.78         59.06         0.87 o                         
   2  12   5       1144.54       1141.62        11.74 o                         
   3  12   5         35.79         34.06         0.80 o                         
   4  12   5         68.12         72.59         1.00 o                         
   5  12   5         64.99         67.85         1.10 o                         
   6  12   5          6.07          4.47         0.55 o                         
   7  12   5          0.10         -1.50         0.87 o                         
  -7  13   5          1.33         -0.26         1.07 o                         
  -6  13   5         89.37         87.71         1.94 o                         
  -5  13   5         12.06         11.66         0.49 o                         
  -4  13   5          5.46          4.99         0.53 o                         
  -3  13   5         13.95         12.62         0.53 o                         
  -2  13   5        214.02        203.09         1.98 o                         
  -1  13   5        201.43        177.07         1.79 o                         
   0  13   5        234.36        228.79         2.28 o                         
   1  13   5          2.24          3.94         0.42 o                         
   2  13   5        577.82        553.23         5.12 o                         
   3  13   5         31.10         29.22         0.75 o                         
   4  13   5         96.00         98.58         1.28 o                         
   5  13   5          9.53          7.38         0.58 o                         
   6  13   5         22.56         20.50         0.97 o                         
   7  13   5         33.55         37.98         1.87 o                         
  -6  14   5          1.47          0.71         1.08 o                         
  -5  14   5         32.44         29.82         0.94 o                         
  -4  14   5         11.97          7.36         0.46 o                         
  -3  14   5         46.98         44.09         0.92 o                         
  -2  14   5        260.89        246.53         2.51 o                         
  -1  14   5          0.05          0.78         0.35 o                         
   0  14   5        269.72        262.08         2.51 o                         
   1  14   5          0.40         -0.59         0.30 o                         
   2  14   5         54.39         55.82         1.03 o                         
   3  14   5         16.67         12.38         0.65 o                         
   4  14   5          0.00          0.08         0.52 o                         
   5  14   5          1.56         -0.07         0.63 o                         
   6  14   5         13.46         17.06         1.72 o                         
  -6  15   5         81.60         89.44         3.39 o                         
  -5  15   5          0.10          0.02         0.55 o                         
  -4  15   5          3.43          2.58         0.53 o                         
  -3  15   5         22.15         20.97         0.74 o                         
  -2  15   5        135.59        137.62         1.67 o                         
  -1  15   5          3.22          1.46         0.41 o                         
   0  15   5        618.82        633.77         5.52 o                         
   1  15   5         24.39         20.72         0.89 o                         
   2  15   5          1.98          1.31         0.49 o                         
   3  15   5         93.47        101.44         1.55 o                         
   4  15   5         47.85         39.36         1.18 o                         
   5  15   5         20.74         19.23         1.28 o                         
   6  15   5          2.47          2.48         1.35 o                         
  -5  16   5          0.03         -0.27         0.87 o                         
  -4  16   5         15.44         12.83         0.83 o                         
  -3  16   5          7.63          5.85         0.66 o                         
  -2  16   5         62.31         63.45         1.25 o                         
  -1  16   5         23.89         30.85         0.98 o                         
   0  16   5         97.05         91.96         1.44 o                         
   1  16   5          7.13          4.25         0.57 o                         
   2  16   5          9.54          8.48         0.62 o                         
   3  16   5          7.18          3.46         0.66 o                         
   4  16   5         96.22         99.88         2.03 o                         
   5  16   5          0.17         -1.27         1.05 o                         
  -4  17   5         37.11         38.67         1.82 o                         
  -3  17   5         81.14         76.93         1.90 o                         
  -2  17   5        128.63        134.93         2.33 o                         
  -1  17   5          2.94          1.99         0.59 o                         
   0  17   5         11.15          9.70         0.61 o                         
   1  17   5          1.13         -0.28         0.68 o                         
   2  17   5         20.57         19.73         1.07 o                         
   3  17   5          7.08          8.46         0.84 o                         
   4  17   5          6.89          6.17         1.19 o                         
  -3  18   5         39.90         37.45         1.97 o                         
  -2  18   5         18.94         14.61         1.16 o                         
  -1  18   5          1.53          0.82         0.75 o                         
   0  18   5         63.86         61.95         1.72 o                         
   1  18   5        103.64        112.46         2.10 o                         
   2  18   5          4.28          4.03         0.83 o                         
   3  18   5        157.10        174.13         2.84 o                         
  -2  19   5          1.56         -0.39         1.42 o                         
  -1  19   5          0.04         -1.77         0.99 o                         
   0  19   5         38.00         39.51         2.19 o                         
   1  19   5         59.71         60.42         3.08 o                         
   2  19   5         20.27         18.27         1.33 o                         
  -8   0   6         29.94         32.77         0.94 o                         
  -6   0   6         33.26         34.41         0.93 o                         
  -4   0   6         21.08         17.67         0.59 o                         
  -2   0   6        424.17        429.54         4.37 o                         
   0   0   6          3.39          5.41         0.68 o                         
   2   0   6         93.52        111.76         1.34 o                         
   4   0   6       1159.13       1273.31        12.95 o                         
   6   0   6        413.97        422.43         4.65 o                         
   8   0   6        114.55        118.94         2.71 o                         
  -9   1   6          0.60          1.15         1.05 o                         
  -8   1   6          3.62          3.69         0.41 o                         
  -7   1   6         28.52         26.69         0.61 o                         
  -6   1   6         30.43         33.51         0.58 o                         
  -5   1   6          1.02          1.45         0.22 o                         
  -4   1   6         84.44         79.89         0.95 o                         
  -3   1   6        124.14         99.86         1.00 o                         
  -2   1   6        243.99        258.32         2.00 o                         
  -1   1   6        102.76        105.89         1.02 o                         
   0   1   6       4075.77       3999.40        29.80 o                         
   1   1   6       2099.56       2051.37        14.60 o                         
   2   1   6        119.30        129.59         1.08 o                         
   3   1   6       1338.32       1382.28         9.93 o                         
   4   1   6          8.76          8.28         0.27 o                         
   5   1   6          1.50          2.17         0.24 o                         
   6   1   6         90.12         88.59         1.00 o                         
   7   1   6         11.13          8.71         0.40 o                         
   8   1   6         27.26         26.24         1.01 o                         
   9   1   6          7.20          4.61         0.83 o                         
  -9   2   6          0.15         -0.89         0.87 o                         
  -8   2   6         10.53          6.86         0.61 o                         
  -7   2   6          1.37          1.07         0.30 o                         
  -6   2   6        315.82        324.99         2.49 o                         
  -5   2   6         65.97         70.78         0.76 o                         
  -4   2   6         34.66         30.99         0.54 o                         
  -3   2   6        106.88        108.83         1.19 o                         
  -2   2   6        199.42        221.39         1.82 o                         
  -1   2   6        151.98        147.03         1.31 o                         
   0   2   6          0.49          0.65         0.18 o                         
   1   2   6        399.07        392.62         2.96 o                         
   2   2   6          6.25          3.18         0.20 o                         
   3   2   6        883.83        973.76         7.05 o                         
   4   2   6         10.69         15.91         0.42 o                         
   5   2   6          9.96          6.57         0.29 o                         
   6   2   6         31.63         23.62         0.59 o                         
   7   2   6         33.86         36.38         0.82 o                         
   8   2   6         65.55         67.39         1.53 o                         
   9   2   6          4.11          1.05         0.83 o                         
  -9   3   6          5.57          4.57         0.87 o                         
  -8   3   6          5.86          5.41         0.66 o                         
  -7   3   6          3.59          3.36         0.45 o                         
  -6   3   6        807.07        816.24         6.00 o                         
  -5   3   6          5.13          4.50         0.25 o                         
  -4   3   6         53.86         55.22         0.70 o                         
  -3   3   6         19.56         21.98         0.43 o                         
  -2   3   6         25.13         30.83         0.45 o                         
  -1   3   6         27.40         30.38         0.57 o                         
   0   3   6         63.35         65.41         0.71 o                         
   1   3   6       1324.38       1385.66         9.94 o                         
   2   3   6        361.49        387.54         2.94 o                         
   3   3   6         47.20         43.66         0.57 o                         
   4   3   6        388.42        476.06         3.55 o                         
   5   3   6         20.04         20.28         0.55 o                         
   6   3   6         32.34         42.11         0.76 o                         
   7   3   6          0.09          0.46         0.38 o                         
   8   3   6        261.67        261.81         3.35 o                         
   9   3   6          3.07          3.46         0.90 o                         
  -9   4   6          2.50          2.95         0.98 o                         
  -8   4   6          6.41          3.36         0.75 o                         
  -7   4   6          1.51          1.98         0.45 o                         
  -6   4   6        521.44        567.25         4.80 o                         
  -5   4   6         12.54         10.29         0.35 o                         
  -4   4   6         31.71         33.61         0.56 o                         
  -3   4   6        649.03        682.36         4.89 o                         
  -2   4   6         85.50         78.62         0.79 o                         
  -1   4   6          0.36          0.58         0.19 o                         
   0   4   6        148.73        161.53         1.46 o                         
   1   4   6          0.04          1.44         0.20 o                         
   2   4   6       1112.93       1180.22         8.52 o                         
   3   4   6         64.60         60.17         0.70 o                         
   4   4   6          6.38          3.83         0.25 o                         
   5   4   6         15.01         24.49         0.58 o                         
   6   4   6       1083.55       1050.57         7.55 o                         
   7   4   6         46.21         49.75         1.06 o                         
   8   4   6          7.71          6.10         0.69 o                         
   9   4   6         26.17         27.53         2.08 o                         
  -8   5   6         50.28         51.35         2.42 o                         
  -7   5   6         20.40         16.53         0.68 o                         
  -6   5   6        121.48        135.88         1.95 o                         
  -5   5   6          0.36         -0.21         0.23 o                         
  -4   5   6        163.56        179.31         1.54 o                         
  -3   5   6         91.56         89.42         0.86 o                         
  -2   5   6        150.71        144.17         1.25 o                         
  -1   5   6          4.73          2.11         0.20 o                         
   0   5   6         16.85         13.64         0.38 o                         
   1   5   6        471.41        506.53         3.85 o                         
   2   5   6         16.31         18.11         0.42 o                         
   3   5   6        678.34        734.29         5.39 o                         
   4   5   6        373.30        357.89         2.75 o                         
   5   5   6        815.06        806.26         5.71 o                         
   6   5   6        147.21        153.19         1.45 o                         
   7   5   6        134.66        128.11         1.61 o                         
   8   5   6         24.03         19.01         1.22 o                         
  -8   6   6          7.99         10.56         0.93 o                         
  -7   6   6          3.59          1.63         0.53 o                         
  -6   6   6          0.02          0.51         0.47 o                         
  -5   6   6          0.08         -0.12         0.38 o                         
  -4   6   6         51.02         56.99         0.75 o                         
  -3   6   6        253.78        266.13         2.06 o                         
  -2   6   6        283.77        318.65         2.46 o                         
  -1   6   6        216.97        227.55         2.47 o                         
   0   6   6        142.89        166.71         1.94 o                         
   1   6   6        123.44        130.93         1.33 o                         
   2   6   6       1742.27       1846.76        13.70 o                         
   3   6   6          6.74          5.35         0.26 o                         
   4   6   6          0.03         -0.52         0.26 o                         
   5   6   6         42.25         39.57         0.67 o                         
   6   6   6        325.68        310.94         2.61 o                         
   7   6   6        241.41        250.65         2.59 o                         
   8   6   6         29.63         29.28         1.26 o                         
  -8   7   6          0.01          1.17         0.92 o                         
  -7   7   6          1.20          0.45         0.60 o                         
  -6   7   6         29.67         27.79         0.96 o                         
  -5   7   6         62.69         59.51         1.03 o                         
  -4   7   6        141.74        159.32         1.50 o                         
  -3   7   6          2.35          3.79         0.27 o                         
  -2   7   6        121.67        143.94         1.40 o                         
  -1   7   6         16.26         15.69         0.41 o                         
   0   7   6         20.98         26.29         0.53 o                         
   1   7   6        261.96        252.87         2.57 o                         
   2   7   6       1534.68       1630.71        11.72 o                         
   3   7   6          0.07         -0.22         0.23 o                         
   4   7   6        310.74        301.38         2.44 o                         
   5   7   6        340.59        316.98         2.50 o                         
   6   7   6         17.95         14.60         0.48 o                         
   7   7   6         12.89         13.21         0.57 o                         
   8   7   6         66.44         72.96         1.84 o                         
  -8   8   6         25.54         29.09         1.64 o                         
  -7   8   6          4.75          3.02         0.72 o                         
  -6   8   6          0.09         -0.02         0.56 o                         
  -5   8   6        454.82        464.34         3.71 o                         
  -4   8   6        794.56        836.32         7.24 o                         
  -3   8   6        135.18        140.03         1.33 o                         
  -2   8   6         22.21         27.16         0.54 o                         
  -1   8   6         19.79         21.19         0.61 o                         
   0   8   6          0.00         -0.49         0.24 o                         
   1   8   6        252.35        275.80         3.06 o                         
   2   8   6         25.35         28.62         0.57 o                         
   3   8   6        128.27        105.55         1.07 o                         
   4   8   6        151.82        131.20         1.30 o                         
   5   8   6         14.10         12.52         0.46 o                         
   6   8   6         33.46         26.04         0.74 o                         
   7   8   6         14.37         15.07         0.71 o                         
   8   8   6          0.78         -0.87         1.04 o                         
  -8   9   6          6.06          8.27         1.24 o                         
  -7   9   6          7.78          7.89         0.87 o                         
  -6   9   6         51.12         48.88         1.31 o                         
  -5   9   6         32.61         29.97         0.89 o                         
  -4   9   6         83.91         91.91         1.07 o                         
  -3   9   6          9.03          7.25         0.43 o                         
  -2   9   6          5.46          5.90         0.30 o                         
  -1   9   6         24.62         27.07         0.56 o                         
   0   9   6       1384.51       1401.72        10.74 o                         
   1   9   6          0.83          0.19         0.41 o                         
   2   9   6        814.70        883.65         6.80 o                         
   3   9   6        101.59         95.41         1.05 o                         
   4   9   6        172.61        168.42         1.71 o                         
   5   9   6         53.92         48.35         0.82 o                         
   6   9   6          9.51          6.57         0.45 o                         
   7   9   6         27.05         29.74         1.08 o                         
   8   9   6          0.20         -0.08         0.86 o                         
  -7  10   6          4.05          5.27         0.79 o                         
  -6  10   6          4.31          6.38         0.65 o                         
  -5  10   6        116.09        112.67         1.29 o                         
  -4  10   6          8.11          8.48         0.45 o                         
  -3  10   6        619.35        632.01         4.90 o                         
  -2  10   6        547.54        596.12         5.23 o                         
  -1  10   6        944.10        947.77         7.55 o                         
   0  10   6        193.63        190.41         1.99 o                         
   1  10   6        190.09        181.49         1.85 o                         
   2  10   6       2024.26       1929.16        19.30 o                         
   3  10   6         10.20          7.22         0.39 o                         
   4  10   6         47.41         44.66         0.78 o                         
   5  10   6        108.27        101.79         1.18 o                         
   6  10   6         34.41         38.74         0.96 o                         
   7  10   6         22.09         27.79         1.21 o                         
  -7  11   6          0.18         -0.30         0.95 o                         
  -6  11   6        121.84        118.39         1.97 o                         
  -5  11   6         22.67         22.23         0.67 o                         
  -4  11   6        170.06        161.20         1.63 o                         
  -3  11   6         12.48         11.66         0.57 o                         
  -2  11   6          0.13          0.80         0.34 o                         
  -1  11   6         55.97         64.25         1.04 o                         
   0  11   6         51.27         39.22         0.89 o                         
   1  11   6         52.77         60.31         1.16 o                         
   2  11   6        247.39        222.67         2.29 o                         
   3  11   6        209.75        211.85         2.04 o                         
   4  11   6         71.04         67.37         1.36 o                         
   5  11   6          0.56         -0.84         0.42 o                         
   6  11   6         31.30         30.37         0.98 o                         
   7  11   6          1.67          2.60         0.88 o                         
  -7  12   6          8.87          4.87         1.04 o                         
  -6  12   6         11.57          9.22         0.81 o                         
  -5  12   6          0.25          0.28         0.42 o                         
  -4  12   6          0.17          0.56         0.40 o                         
  -3  12   6        264.26        275.21         2.51 o                         
  -2  12   6        123.49        125.56         1.45 o                         
  -1  12   6        129.40        121.29         1.43 o                         
   0  12   6       1108.10       1085.60         8.90 o                         
   1  12   6        105.03         99.73         1.69 o                         
   2  12   6        224.82        210.64         2.06 o                         
   3  12   6          5.00          7.15         0.46 o                         
   4  12   6        405.59        408.99         3.64 o                         
   5  12   6          0.31         -0.03         0.50 o                         
   6  12   6         18.84         17.72         1.04 o                         
   7  12   6        134.86        159.55         2.98 o                         
  -6  13   6         86.90         94.38         2.22 o                         
  -5  13   6          3.85          2.84         0.44 o                         
  -4  13   6        107.14        117.88         1.43 o                         
  -3  13   6         31.15         28.74         0.76 o                         
  -2  13   6        217.43        225.93         2.10 o                         
  -1  13   6         14.73         14.21         0.63 o                         
   0  13   6        393.21        375.99         3.22 o                         
   1  13   6        259.90        262.23         2.47 o                         
   2  13   6          8.61          3.84         0.39 o                         
   3  13   6         28.71         27.93         0.91 o                         
   4  13   6         28.63         23.48         0.84 o                         
   5  13   6          9.32          8.14         0.70 o                         
   6  13   6          4.42          4.89         0.84 o                         
  -6  14   6          0.09          1.07         1.15 o                         
  -5  14   6          0.23          0.99         0.60 o                         
  -4  14   6         83.98         91.91         1.40 o                         
  -3  14   6          2.33          1.94         0.44 o                         
  -2  14   6        478.13        504.95         4.37 o                         
  -1  14   6         12.20         11.00         0.57 o                         
   0  14   6         30.34         31.02         0.83 o                         
   1  14   6         12.72          8.27         0.47 o                         
   2  14   6        129.97        136.79         1.75 o                         
   3  14   6         40.52         49.31         1.17 o                         
   4  14   6          1.92          0.42         0.57 o                         
   5  14   6         12.97         12.99         0.94 o                         
   6  14   6         23.00         27.68         2.39 o                         
  -5  15   6         19.02         17.00         0.92 o                         
  -4  15   6          3.54          3.80         0.97 o                         
  -3  15   6         57.45         60.63         1.29 o                         
  -2  15   6         26.14         21.03         1.28 o                         
  -1  15   6          6.09          4.17         0.49 o                         
   0  15   6         27.23         19.57         0.77 o                         
   1  15   6        101.27        105.15         1.47 o                         
   2  15   6         54.88         51.14         1.28 o                         
   3  15   6          9.22          6.77         0.66 o                         
   4  15   6         29.39         23.25         1.35 o                         
   5  15   6         32.45         31.99         1.49 o                         
  -5  16   6         36.57         33.54         2.12 o                         
  -4  16   6         50.75         52.52         1.67 o                         
  -3  16   6        142.57        148.32         2.66 o                         
  -2  16   6        140.38        157.11         2.14 o                         
  -1  16   6          3.76          4.02         0.57 o                         
   0  16   6          0.20         -0.33         0.48 o                         
   1  16   6          4.28          4.45         0.63 o                         
   2  16   6         36.76         33.39         1.21 o                         
   3  16   6         30.44         32.93         1.91 o                         
   4  16   6         34.89         31.55         1.50 o                         
   5  16   6          8.05          5.23         1.07 o                         
  -4  17   6         19.93         16.06         1.02 o                         
  -3  17   6          3.24          2.35         0.97 o                         
  -2  17   6         78.45         77.76         1.72 o                         
  -1  17   6          7.39          7.06         0.72 o                         
   0  17   6          0.63          0.27         0.59 o                         
   1  17   6        139.25        161.94         2.48 o                         
   2  17   6         68.43         72.74         1.79 o                         
   3  17   6         20.20         20.17         1.24 o                         
   4  17   6          1.73         -0.46         1.05 o                         
  -3  18   6         52.72         53.68         2.66 o                         
  -2  18   6         37.97         33.29         2.19 o                         
  -1  18   6          2.14          0.79         1.05 o                         
   0  18   6         27.47         27.42         1.82 o                         
   1  18   6        211.45        232.92         3.69 o                         
   2  18   6          5.80          5.06         0.95 o                         
   3  18   6        142.80        158.81         3.44 o                         
  -1  19   6         10.01          6.96         1.50 o                         
   0  19   6         22.54         21.58         2.02 o                         
   1  19   6         26.13         24.36         1.83 o                         
  -9   0   7          0.61          3.33         2.05 o                         
  -7   0   7        131.72        135.08         2.13 o                         
  -5   0   7         89.52         92.87         1.71 o                         
  -3   0   7        221.24        219.60         2.86 o                         
  -1   0   7         29.99         34.06         0.76 o                         
   1   0   7          1.01          3.05         0.32 o                         
   3   0   7          5.61          2.48         0.32 o                         
   5   0   7        253.82        221.80         2.64 o                         
   7   0   7        500.74        529.06         6.37 o                         
  -9   1   7          1.26          0.93         1.96 o                         
  -8   1   7          7.93          7.92         0.50 o                         
  -7   1   7         14.25         11.39         0.42 o                         
  -6   1   7         17.11         17.67         0.62 o                         
  -5   1   7        363.40        386.66         2.93 o                         
  -4   1   7         56.75         56.89         0.84 o                         
  -3   1   7        837.29        873.05         6.47 o                         
  -2   1   7       1222.66       1225.94         9.15 o                         
  -1   1   7        843.64        871.14         6.69 o                         
   0   1   7         15.22         17.47         0.40 o                         
   1   1   7         29.64         24.07         0.41 o                         
   2   1   7       1261.41       1358.36         9.94 o                         
   3   1   7         40.03         45.42         0.60 o                         
   4   1   7       1673.88       1718.23        11.76 o                         
   5   1   7        126.09        117.79         1.18 o                         
   6   1   7          5.33          3.10         0.34 o                         
   7   1   7        114.90        117.67         1.51 o                         
   8   1   7          0.02          0.07         0.67 o                         
  -8   2   7         17.64         16.26         0.94 o                         
  -7   2   7          8.57          6.99         0.37 o                         
  -6   2   7        144.92        152.37         1.35 o                         
  -5   2   7          1.40          2.09         0.28 o                         
  -4   2   7        534.19        544.72         4.56 o                         
  -3   2   7        348.24        331.80         2.56 o                         
  -2   2   7        437.19        460.84         3.82 o                         
  -1   2   7         22.11         20.27         0.45 o                         
   0   2   7          1.65          1.34         0.39 o                         
   1   2   7        877.81        957.01         6.96 o                         
   2   2   7        349.06        397.93         3.01 o                         
   3   2   7        125.93        150.78         1.33 o                         
   4   2   7          1.36         -0.50         0.25 o                         
   5   2   7        115.68        114.27         1.14 o                         
   6   2   7        503.53        500.48         3.81 o                         
   7   2   7         11.92         13.49         0.59 o                         
   8   2   7         81.64         81.74         1.99 o                         
  -8   3   7          8.95          8.88         1.06 o                         
  -7   3   7          5.79          5.52         0.54 o                         
  -6   3   7        117.03        126.04         1.26 o                         
  -5   3   7        167.46        161.51         1.52 o                         
  -4   3   7        610.60        640.46         4.74 o                         
  -3   3   7        230.15        223.13         1.82 o                         
  -2   3   7        203.43        205.53         1.80 o                         
  -1   3   7         78.49         80.72         0.92 o                         
   0   3   7         27.25         31.50         0.56 o                         
   1   3   7         38.20         47.65         0.61 o                         
   2   3   7        222.87        181.39         1.58 o                         
   3   3   7        425.77        462.58         3.59 o                         
   4   3   7          0.95         -0.33         0.25 o                         
   5   3   7        802.81        746.74         5.59 o                         
   6   3   7         61.84         71.72         0.95 o                         
   7   3   7          1.12          0.84         0.44 o                         
   8   3   7         13.17          9.84         0.84 o                         
  -8   4   7          8.40         11.53         1.09 o                         
  -7   4   7         44.93         42.10         1.20 o                         
  -6   4   7          6.67          4.40         0.36 o                         
  -5   4   7        143.20        138.05         1.30 o                         
  -4   4   7          2.31          1.90         0.25 o                         
  -3   4   7         68.97         66.91         0.78 o                         
  -2   4   7        867.99        952.14         7.31 o                         
  -1   4   7          8.42         10.08         0.37 o                         
   0   4   7        720.95        826.44         6.65 o                         
   1   4   7         17.28         16.12         0.39 o                         
   2   4   7        901.01        848.32         6.22 o                         
   3   4   7        297.55        357.54         2.74 o                         
   4   4   7       1008.57       1012.56         7.27 o                         
   5   4   7        517.29        534.84         3.93 o                         
   6   4   7         34.32         30.05         0.73 o                         
   7   4   7          9.50         11.82         0.54 o                         
   8   4   7         11.12          8.56         0.82 o                         
  -8   5   7          7.81          6.46         0.96 o                         
  -7   5   7          8.28          5.43         0.62 o                         
  -6   5   7         11.04         12.87         0.50 o                         
  -5   5   7        231.90        245.68         2.20 o                         
  -4   5   7          9.34          7.86         0.30 o                         
  -3   5   7        181.23        185.25         1.52 o                         
  -2   5   7          3.61          1.34         0.23 o                         
  -1   5   7         35.55         38.83         0.66 o                         
   0   5   7        213.46        208.17         1.99 o                         
   1   5   7        408.32        399.81         3.21 o                         
   2   5   7        261.20        257.27         2.09 o                         
   3   5   7         30.81         31.91         0.55 o                         
   4   5   7        244.50        266.92         2.24 o                         
   5   5   7        515.27        521.98         3.89 o                         
   6   5   7        145.41        153.18         1.44 o                         
   7   5   7         52.69         54.02         1.17 o                         
   8   5   7          6.68          3.17         0.80 o                         
  -8   6   7         55.42         55.25         2.30 o                         
  -7   6   7        133.50        137.89         1.95 o                         
  -6   6   7         36.79         40.62         0.97 o                         
  -5   6   7          4.20          2.18         0.30 o                         
  -4   6   7         14.85         16.22         0.46 o                         
  -3   6   7        182.29        173.71         1.49 o                         
  -2   6   7         77.08         81.56         0.89 o                         
  -1   6   7          3.42          0.76         0.28 o                         
   0   6   7        232.67        255.26         2.55 o                         
   1   6   7         22.57         24.63         0.53 o                         
   2   6   7        923.32        955.26         7.00 o                         
   3   6   7        160.15        131.18         1.23 o                         
   4   6   7         41.30         30.37         0.79 o                         
   5   6   7        215.10        225.19         1.94 o                         
   6   6   7        313.21        336.45         2.99 o                         
   7   6   7         42.47         39.16         1.20 o                         
   8   6   7          0.53         -0.52         0.77 o                         
  -8   7   7         59.88         71.21         2.59 o                         
  -7   7   7         49.99         55.07         1.58 o                         
  -6   7   7        106.77        111.26         1.55 o                         
  -5   7   7          9.57          5.74         0.36 o                         
  -4   7   7         45.24         49.50         0.76 o                         
  -3   7   7        338.89        351.60         2.69 o                         
  -2   7   7        164.29        170.09         1.54 o                         
  -1   7   7         15.37         14.17         0.48 o                         
   0   7   7          0.02         -0.46         0.45 o                         
   1   7   7        223.32        216.57         1.94 o                         
   2   7   7         92.65         90.42         0.97 o                         
   3   7   7        119.74        111.01         1.12 o                         
   4   7   7         61.25         51.02         0.83 o                         
   5   7   7         29.25         26.31         0.64 o                         
   6   7   7        155.21        138.40         1.60 o                         
   7   7   7         16.24         14.64         0.71 o                         
   8   7   7          3.93          2.36         0.89 o                         
  -8   8   7         40.15         51.19         3.12 o                         
  -7   8   7         22.74         27.04         1.34 o                         
  -6   8   7         41.47         40.44         1.32 o                         
  -5   8   7          5.38          3.99         0.37 o                         
  -4   8   7        773.04        786.57         6.19 o                         
  -3   8   7         33.88         36.30         0.68 o                         
  -2   8   7         27.05         30.65         0.65 o                         
  -1   8   7         91.14         86.43         1.13 o                         
   0   8   7        164.86        164.61         1.61 o                         
   1   8   7        153.84        135.15         1.66 o                         
   2   8   7        489.15        489.39         3.78 o                         
   3   8   7        275.02        240.45         2.06 o                         
   4   8   7         18.62         14.25         0.45 o                         
   5   8   7          0.47         -0.28         0.34 o                         
   6   8   7        224.87        247.70         2.52 o                         
   7   8   7          9.40          9.80         0.79 o                         
   8   8   7         43.06         41.69         2.33 o                         
  -7   9   7         20.02         21.23         1.65 o                         
  -6   9   7          7.43          5.92         0.71 o                         
  -5   9   7         11.19         12.43         0.56 o                         
  -4   9   7        193.01        197.58         1.82 o                         
  -3   9   7          2.79          2.46         0.53 o                         
  -2   9   7         43.20         45.06         0.77 o                         
  -1   9   7         57.04         59.40         0.87 o                         
   0   9   7          3.51          1.99         0.31 o                         
   1   9   7         53.67         52.40         0.91 o                         
   2   9   7        549.45        540.28         4.44 o                         
   3   9   7        106.35         99.99         1.38 o                         
   4   9   7          0.40         -0.63         0.32 o                         
   5   9   7          1.79          1.12         0.41 o                         
   6   9   7          0.44          0.69         0.50 o                         
   7   9   7          9.39          9.33         0.78 o                         
  -7  10   7         21.04         17.40         1.20 o                         
  -6  10   7          3.72          2.86         0.75 o                         
  -5  10   7         94.74         94.33         1.11 o                         
  -4  10   7         12.49         10.76         0.43 o                         
  -3  10   7        312.56        327.77         3.12 o                         
  -2  10   7         23.47         24.25         0.68 o                         
  -1  10   7         18.64         11.26         0.52 o                         
   0  10   7        231.93        227.10         2.35 o                         
   1  10   7         17.48         18.64         1.33 o                         
   2  10   7         51.93         46.37         0.82 o                         
   3  10   7        303.51        274.62         2.57 o                         
   4  10   7         64.80         60.89         0.92 o                         
   5  10   7         69.19         76.79         1.16 o                         
   6  10   7        132.46        132.32         1.77 o                         
   7  10   7         88.39         94.23         2.19 o                         
  -7  11   7         14.62         12.06         1.00 o                         
  -6  11   7         36.26         35.76         1.38 o                         
  -5  11   7         18.45         14.07         0.53 o                         
  -4  11   7         35.69         33.99         0.79 o                         
  -3  11   7          2.68          1.51         0.40 o                         
  -2  11   7          2.15          4.11         0.46 o                         
  -1  11   7        563.78        573.50         5.45 o                         
   0  11   7        115.03         93.59         1.61 o                         
   1  11   7         11.16         10.50         0.50 o                         
   2  11   7        447.20        417.43         3.60 o                         
   3  11   7         98.18        104.23         1.22 o                         
   4  11   7          0.42         -0.46         0.40 o                         
   5  11   7         13.50         14.40         0.58 o                         
   6  11   7          8.58          6.73         0.68 o                         
   7  11   7         27.87         37.40         2.26 o                         
  -6  12   7          3.07          1.57         0.89 o                         
  -5  12   7         57.50         56.77         1.09 o                         
  -4  12   7         17.52         15.24         0.66 o                         
  -3  12   7         39.99         32.67         0.80 o                         
  -2  12   7        573.46        577.66         4.70 o                         
  -1  12   7         24.25         35.20         1.31 o                         
   0  12   7        558.45        551.85         4.84 o                         
   1  12   7          0.09         -0.78         0.39 o                         
   2  12   7        438.71        418.84         3.54 o                         
   3  12   7         88.44         86.95         1.19 o                         
   4  12   7          1.97          0.21         0.46 o                         
   5  12   7          0.91         -0.30         0.53 o                         
   6  12   7        253.49        287.90         3.85 o                         
  -6  13   7         14.63         10.99         0.83 o                         
  -5  13   7          0.78          1.62         0.60 o                         
  -4  13   7        129.98        126.09         1.81 o                         
  -3  13   7          1.61          1.33         0.44 o                         
  -2  13   7         13.47         13.05         0.63 o                         
  -1  13   7          1.42          1.02         0.38 o                         
   0  13   7          0.19          1.01         0.56 o                         
   1  13   7         60.93         60.95         0.98 o                         
   2  13   7          0.02          0.07         0.38 o                         
   3  13   7         23.85         22.42         0.80 o                         
   4  13   7          5.74          2.96         0.67 o                         
   5  13   7        123.93        150.11         2.36 o                         
   6  13   7        118.99        134.68         2.81 o                         
  -5  14   7         11.46         10.10         0.78 o                         
  -4  14   7         10.09         11.01         0.69 o                         
  -3  14   7          7.81          7.41         0.75 o                         
  -2  14   7          1.95          1.44         0.69 o                         
  -1  14   7          9.26          9.02         0.56 o                         
   0  14   7         25.47         21.71         0.72 o                         
   1  14   7          0.20         -0.22         0.52 o                         
   2  14   7         64.48         78.72         1.31 o                         
   3  14   7          5.33          1.45         0.53 o                         
   4  14   7         10.80         12.00         0.88 o                         
   5  14   7          4.58          4.00         0.90 o                         
  -5  15   7          6.92          6.52         0.97 o                         
  -4  15   7          2.09          3.20         0.78 o                         
  -3  15   7          2.18          2.16         0.65 o                         
  -2  15   7         54.04         56.63         1.42 o                         
  -1  15   7          8.39          5.24         0.53 o                         
   0  15   7         10.30          6.91         0.53 o                         
   1  15   7         86.46        100.18         1.56 o                         
   2  15   7          5.23          1.94         0.54 o                         
   3  15   7         13.54         13.61         0.90 o                         
   4  15   7        208.12        237.91         3.36 o                         
   5  15   7         21.23         20.10         1.28 o                         
  -4  16   7        151.12        155.49         2.82 o                         
  -3  16   7         30.12         32.90         1.43 o                         
  -2  16   7        211.60        209.31         2.99 o                         
  -1  16   7         12.12         11.58         0.66 o                         
   0  16   7         58.04         59.74         1.33 o                         
   1  16   7          3.19          4.22         0.61 o                         
   2  16   7        183.31        203.85         2.86 o                         
   3  16   7          0.04         -0.88         0.87 o                         
   4  16   7         52.94         53.74         3.07 o                         
  -3  17   7         18.48         14.88         1.01 o                         
  -2  17   7         60.86         59.22         1.72 o                         
  -1  17   7          0.01         -0.34         0.80 o                         
   0  17   7         42.54         43.05         1.52 o                         
   1  17   7         52.90         55.00         1.67 o                         
   2  17   7         18.82         21.62         1.41 o                         
   3  17   7         10.30          6.33         1.01 o                         
  -2  18   7        103.38        100.19         2.87 o                         
  -1  18   7         69.29         65.62         3.45 o                         
   0  18   7          2.53          2.17         1.04 o                         
   1  18   7         36.17         40.16         2.29 o                         
   2  18   7         94.00        108.27         3.32 o                         
  -8   0   8          6.39          5.20         0.79 o                         
  -6   0   8         52.77         41.69         1.06 o                         
  -4   0   8         24.07         24.60         0.84 o                         
  -2   0   8        563.00        550.50         6.01 o                         
   0   0   8         90.70         88.29         1.65 o                         
   2   0   8        225.50        311.59         3.48 o                         
   4   0   8       1714.72       1638.42        17.28 o                         
   6   0   8        365.03        376.13         4.38 o                         
   8   0   8         13.67         10.41         1.25 o                         
  -8   1   8          5.23          7.13         0.63 o                         
  -7   1   8          1.94          1.62         0.37 o                         
  -6   1   8          0.86          0.82         0.34 o                         
  -5   1   8         43.37         36.71         0.72 o                         
  -4   1   8         42.46         37.38         0.68 o                         
  -3   1   8         38.30         38.27         0.68 o                         
  -2   1   8         64.05         64.81         0.78 o                         
  -1   1   8       1575.94       1539.84        11.66 o                         
   0   1   8        803.96        792.01         6.03 o                         
   1   1   8        138.55        129.95         1.23 o                         
   2   1   8        878.23        833.40         6.23 o                         
   3   1   8          4.03          3.39         0.27 o                         
   4   1   8         99.36         89.23         1.02 o                         
   5   1   8          1.66          2.02         0.34 o                         
   6   1   8        381.34        378.16         2.99 o                         
   7   1   8         47.24         51.97         1.26 o                         
   8   1   8        100.69         92.23         2.19 o                         
  -8   2   8         11.22         12.63         1.01 o                         
  -7   2   8         22.20         21.44         0.70 o                         
  -6   2   8          7.87          5.46         0.36 o                         
  -5   2   8          7.14          4.50         0.33 o                         
  -4   2   8         28.71         24.42         0.69 o                         
  -3   2   8          1.07          0.91         0.27 o                         
  -2   2   8          3.84          2.75         0.27 o                         
  -1   2   8         15.63         15.39         0.46 o                         
   0   2   8         50.16         42.01         0.61 o                         
   1   2   8        583.90        622.51         4.73 o                         
   2   2   8        585.49        662.25         4.94 o                         
   3   2   8        104.77        112.95         1.10 o                         
   4   2   8         58.47         63.57         0.86 o                         
   5   2   8         25.03         26.39         0.69 o                         
   6   2   8        445.94        442.15         3.66 o                         
   7   2   8          8.79          8.00         0.58 o                         
   8   2   8         10.06          9.68         0.93 o                         
  -8   3   8         65.20         77.50         2.49 o                         
  -7   3   8          0.01          0.66         0.42 o                         
  -6   3   8          2.16          3.17         0.39 o                         
  -5   3   8         55.19         53.79         0.88 o                         
  -4   3   8        156.13        146.19         1.40 o                         
  -3   3   8         25.02         24.30         0.53 o                         
  -2   3   8         78.82         72.78         0.86 o                         
  -1   3   8         88.09         93.35         1.29 o                         
   0   3   8        427.71        442.02         3.59 o                         
   1   3   8        272.51        292.53         2.43 o                         
   2   3   8        346.00        404.29         3.19 o                         
   3   3   8          0.01         -0.37         0.27 o                         
   4   3   8        523.89        509.07         3.92 o                         
   5   3   8         35.34         29.42         0.70 o                         
   6   3   8         39.25         34.32         0.84 o                         
   7   3   8          6.73          6.31         0.56 o                         
   8   3   8         74.37         71.50         2.18 o                         
  -8   4   8        141.71        154.18         2.98 o                         
  -7   4   8          4.06          3.46         0.49 o                         
  -6   4   8          3.37          2.67         0.33 o                         
  -5   4   8         52.61         52.98         0.78 o                         
  -4   4   8          0.03         -0.41         0.28 o                         
  -3   4   8         20.86         19.79         0.53 o                         
  -2   4   8        250.78        272.18         2.26 o                         
  -1   4   8        164.07        159.81         1.62 o                         
   0   4   8        840.66        899.25         6.86 o                         
   1   4   8         69.64         73.19         0.86 o                         
   2   4   8        272.54        252.85         2.07 o                         
   3   4   8        289.20        295.44         2.40 o                         
   4   4   8        478.62        444.89         3.36 o                         
   5   4   8          6.77          2.37         0.34 o                         
   6   4   8        113.16        105.08         1.38 o                         
   7   4   8          0.01          0.63         0.57 o                         
   8   4   8        130.53        123.01         2.54 o                         
  -8   5   8        116.55        126.96         3.39 o                         
  -7   5   8          0.48         -1.30         0.73 o                         
  -6   5   8         53.04         46.98         0.89 o                         
  -5   5   8         70.36         74.65         0.95 o                         
  -4   5   8          2.10          3.14         0.29 o                         
  -3   5   8         41.22         39.34         0.63 o                         
  -2   5   8         10.74          7.41         0.35 o                         
  -1   5   8        358.87        380.05         3.65 o                         
   0   5   8         19.14         23.72         0.54 o                         
   1   5   8       1179.61       1268.46         9.55 o                         
   2   5   8        198.92        187.32         1.64 o                         
   3   5   8        936.91        905.22         6.69 o                         
   4   5   8        323.67        326.18         2.71 o                         
   5   5   8        362.23        363.23         2.81 o                         
   6   5   8          1.75          0.98         0.44 o                         
   7   5   8         14.99         13.84         0.77 o                         
   8   5   8         16.03         15.40         1.02 o                         
  -8   6   8         23.85         33.15         3.00 o                         
  -7   6   8         13.31         11.21         0.89 o                         
  -6   6   8        186.94        195.60         1.98 o                         
  -5   6   8          0.18          0.16         0.37 o                         
  -4   6   8        189.90        196.80         1.83 o                         
  -3   6   8          0.49          0.57         0.27 o                         
  -2   6   8         30.16         25.99         0.53 o                         
  -1   6   8         21.26         24.90         0.58 o                         
   0   6   8       2425.40       2477.10        18.67 o                         
   1   6   8         26.00         23.89         0.59 o                         
   2   6   8         40.91         27.73         0.60 o                         
   3   6   8         26.22         21.55         0.58 o                         
   4   6   8       1410.86       1306.18         9.69 o                         
   5   6   8         76.06         82.63         1.02 o                         
   6   6   8         52.07         44.89         0.99 o                         
   7   6   8         11.41         10.82         0.71 o                         
   8   6   8        107.90        108.53         2.58 o                         
  -8   7   8          0.05          4.00         2.96 o                         
  -7   7   8         79.32         88.88         2.14 o                         
  -6   7   8         45.84         48.96         1.04 o                         
  -5   7   8          0.02          0.00         0.48 o                         
  -4   7   8          2.31          1.26         0.31 o                         
  -3   7   8          4.16          3.12         0.30 o                         
  -2   7   8        361.84        386.59         3.13 o                         
  -1   7   8         51.19         47.43         0.74 o                         
   0   7   8        261.50        273.23         2.72 o                         
   1   7   8         56.67         63.51         0.85 o                         
   2   7   8         82.61         77.60         0.94 o                         
   3   7   8        264.32        231.08         1.96 o                         
   4   7   8        277.97        273.49         2.35 o                         
   5   7   8         24.64         23.82         0.68 o                         
   6   7   8         28.42         32.00         1.04 o                         
   7   7   8        156.24        166.24         2.60 o                         
  -7   8   8         94.31        108.32         3.21 o                         
  -6   8   8         93.20         93.32         1.30 o                         
  -5   8   8         12.88          9.85         0.53 o                         
  -4   8   8          4.19          2.56         0.41 o                         
  -3   8   8         78.25         79.50         0.95 o                         
  -2   8   8         95.04         80.11         0.99 o                         
  -1   8   8        183.16        186.53         1.79 o                         
   0   8   8        121.22        111.90         1.41 o                         
   1   8   8          1.57          3.65         0.41 o                         
   2   8   8          8.49          4.15         0.37 o                         
   3   8   8         33.09         28.87         0.83 o                         
   4   8   8         13.13         10.23         0.43 o                         
   5   8   8          0.28          0.94         0.47 o                         
   6   8   8         24.76         27.09         0.92 o                         
   7   8   8         96.48        113.88         2.44 o                         
  -7   9   8         27.84         42.54         2.01 o                         
  -6   9   8          0.01          0.13         0.55 o                         
  -5   9   8         46.60         45.97         1.13 o                         
  -4   9   8          0.81          0.79         0.35 o                         
  -3   9   8         34.42         32.28         0.67 o                         
  -2   9   8        396.13        407.43         3.55 o                         
  -1   9   8          6.63          5.11         0.35 o                         
   0   9   8          0.08          2.02         0.36 o                         
   1   9   8         11.84          4.88         0.56 o                         
   2   9   8        141.36        124.41         1.37 o                         
   3   9   8        365.81        354.07         3.13 o                         
   4   9   8          5.33          3.84         0.39 o                         
   5   9   8         83.67         88.32         1.33 o                         
   6   9   8         59.70         62.79         1.42 o                         
   7   9   8          0.10         -1.20         0.86 o                         
  -7  10   8         23.64         26.87         2.39 o                         
  -6  10   8          6.30          5.36         0.71 o                         
  -5  10   8         52.35         51.02         1.01 o                         
  -4  10   8         31.82         30.22         0.93 o                         
  -3  10   8         30.87         27.41         0.73 o                         
  -2  10   8         16.38         13.44         0.66 o                         
  -1  10   8         32.08         30.22         0.82 o                         
   0  10   8       1104.56       1082.83         9.02 o                         
   1  10   8         28.72         23.19         0.69 o                         
   2  10   8        388.67        360.06         3.17 o                         
   3  10   8        169.96        169.87         1.74 o                         
   4  10   8         15.40          6.44         0.45 o                         
   5  10   8         43.52         55.84         1.18 o                         
   6  10   8          2.38          1.09         0.66 o                         
   7  10   8          4.94          5.81         1.33 o                         
  -6  11   8         56.45         54.83         1.80 o                         
  -5  11   8         27.31         28.79         0.96 o                         
  -4  11   8         10.64         11.48         0.49 o                         
  -3  11   8         52.99         53.74         0.91 o                         
  -2  11   8        354.15        338.50         3.03 o                         
  -1  11   8        123.25        127.10         1.52 o                         
   0  11   8        247.10        245.06         2.41 o                         
   1  11   8        255.30        235.53         2.55 o                         
   2  11   8         57.52         47.29         0.98 o                         
   3  11   8         76.60         72.47         1.04 o                         
   4  11   8          4.29          3.50         0.54 o                         
   5  11   8         55.46         64.15         1.36 o                         
   6  11   8         81.10         86.20         1.93 o                         
  -6  12   8          1.98          3.15         0.91 o                         
  -5  12   8         38.10         38.01         1.15 o                         
  -4  12   8         14.84         13.46         0.63 o                         
  -3  12   8          1.50          0.99         0.48 o                         
  -2  12   8        649.24        668.32         5.99 o                         
  -1  12   8          3.97          5.31         0.56 o                         
   0  12   8         11.11          8.83         0.50 o                         
   1  12   8         23.61         28.71         0.73 o                         
   2  12   8         27.01         20.69         0.66 o                         
   3  12   8          1.68         -0.91         0.45 o                         
   4  12   8         36.20         38.18         1.13 o                         
   5  12   8         15.12         12.93         0.88 o                         
   6  12   8          1.41          1.86         0.93 o                         
  -6  13   8         35.17         58.46         5.92 o                         
  -5  13   8          0.21          0.33         0.71 o                         
  -4  13   8          0.25          1.68         0.56 o                         
  -3  13   8          0.84          0.59         0.57 o                         
  -2  13   8         16.82         14.81         0.69 o                         
  -1  13   8        129.48        132.36         1.77 o                         
   0  13   8         32.92         24.99         0.87 o                         
   1  13   8         52.98         57.59         1.17 o                         
   2  13   8          8.17          7.58         0.50 o                         
   3  13   8          9.12          7.53         0.57 o                         
   4  13   8        142.52        172.36         2.37 o                         
   5  13   8        194.36        207.36         3.18 o                         
  -5  14   8          0.01         -0.15         0.91 o                         
  -4  14   8        282.81        302.92         4.02 o                         
  -3  14   8          7.88          9.06         0.69 o                         
  -2  14   8         66.24         67.74         1.36 o                         
  -1  14   8         27.47         20.17         0.95 o                         
   0  14   8          9.42          5.27         0.57 o                         
   1  14   8          0.05         -0.11         0.65 o                         
   2  14   8          3.22          2.58         0.58 o                         
   3  14   8         84.02         93.88         1.90 o                         
   4  14   8          8.14          8.61         0.91 o                         
   5  14   8         11.93         12.21         1.22 o                         
  -4  15   8        141.27        148.14         2.81 o                         
  -3  15   8          1.10          0.23         0.76 o                         
  -2  15   8         69.94         69.43         1.69 o                         
  -1  15   8        140.31        147.24         2.04 o                         
   0  15   8          4.98          3.22         0.61 o                         
   1  15   8         14.42         11.40         0.67 o                         
   2  15   8         65.29         57.34         1.62 o                         
   3  15   8          2.38          5.51         1.30 o                         
   4  15   8         32.59         33.53         1.82 o                         
  -3  16   8          1.72          1.71         1.01 o                         
  -2  16   8         17.13         16.28         0.93 o                         
  -1  16   8         15.10         14.08         0.96 o                         
   0  16   8          3.03          3.68         0.80 o                         
   1  16   8        230.20        252.28         3.37 o                         
   2  16   8         17.66         19.81         1.23 o                         
   3  16   8         30.86         31.86         2.07 o                         
  -2  17   8          0.04          0.14         1.17 o                         
  -1  17   8        220.81        247.06         3.96 o                         
   0  17   8         80.04         93.86         2.86 o                         
   1  17   8         15.03         18.08         1.99 o                         
   2  17   8         68.22         89.82         2.90 o                         
  -7   0   9          7.65         11.37         0.89 o                         
  -5   0   9         41.56         36.96         1.19 o                         
  -3   0   9         65.40         62.27         1.37 o                         
  -1   0   9         55.04         50.60         1.00 o                         
   1   0   9         11.30          8.07         0.50 o                         
   3   0   9        735.74        652.95         7.19 o                         
   5   0   9         27.63         33.11         1.04 o                         
   7   0   9          0.01          0.10         0.92 o                         
  -8   1   9          0.27          1.05         0.91 o                         
  -7   1   9         65.94         67.97         1.25 o                         
  -6   1   9         49.78         55.47         0.99 o                         
  -5   1   9         36.00         30.38         0.95 o                         
  -4   1   9         41.49         40.56         0.87 o                         
  -3   1   9         53.48         52.81         0.78 o                         
  -2   1   9        112.89        120.55         1.25 o                         
  -1   1   9         23.58         29.69         0.57 o                         
   0   1   9        154.12        162.82         1.54 o                         
   1   1   9        847.27        852.17         6.63 o                         
   2   1   9       1724.10       1734.97        12.70 o                         
   3   1   9        180.93        176.80         1.58 o                         
   4   1   9        157.36        164.37         1.61 o                         
   5   1   9        778.09        825.23         6.07 o                         
   6   1   9          1.22          1.94         0.45 o                         
   7   1   9          0.04         -1.23         0.62 o                         
   8   1   9         11.07          4.91         0.92 o                         
  -8   2   9         13.95         13.01         1.35 o                         
  -7   2   9          5.87          8.29         0.64 o                         
  -6   2   9        105.13         98.72         1.28 o                         
  -5   2   9          0.74         -0.55         0.44 o                         
  -4   2   9        136.11        134.18         1.42 o                         
  -3   2   9          7.42          8.22         0.36 o                         
  -2   2   9        122.57        124.60         1.32 o                         
  -1   2   9        128.84        153.05         1.45 o                         
   0   2   9        583.48        610.04         4.85 o                         
   1   2   9         17.53         11.40         0.43 o                         
   2   2   9        948.85        983.08         7.23 o                         
   3   2   9        445.44        420.43         3.43 o                         
   4   2   9        869.87        875.69         6.89 o                         
   5   2   9         66.11         62.25         0.92 o                         
   6   2   9        123.34        136.93         1.72 o                         
   7   2   9         18.38         16.49         0.80 o                         
   8   2   9         71.20         68.86         2.58 o                         
  -8   3   9         37.58         41.38         4.07 o                         
  -7   3   9         22.14         19.88         0.88 o                         
  -6   3   9         38.37         35.12         0.87 o                         
  -5   3   9          7.24          6.93         0.39 o                         
  -4   3   9         16.01         13.48         0.46 o                         
  -3   3   9          1.81          0.45         0.30 o                         
  -2   3   9          6.69          4.80         0.32 o                         
  -1   3   9          6.63          6.68         0.35 o                         
   0   3   9        154.70        135.10         1.37 o                         
   1   3   9        126.28        157.45         1.47 o                         
   2   3   9         28.37         23.46         0.59 o                         
   3   3   9       2637.19       2552.14        18.92 o                         
   4   3   9         42.27         32.39         0.74 o                         
   5   3   9          4.24          4.21         0.41 o                         
   6   3   9         36.56         38.71         0.99 o                         
   7   3   9         89.61         84.61         1.80 o                         
   8   3   9          1.01         -0.43         1.03 o                         
  -8   4   9          6.33          7.60         1.40 o                         
  -7   4   9          5.47          2.70         0.58 o                         
  -6   4   9          4.70          3.72         0.45 o                         
  -5   4   9          2.61          2.03         0.37 o                         
  -4   4   9         55.94         56.40         0.91 o                         
  -3   4   9         12.59         10.84         0.50 o                         
  -2   4   9         83.74         91.52         1.02 o                         
  -1   4   9         68.52         66.66         0.89 o                         
   0   4   9        201.39        198.70         1.85 o                         
   1   4   9          8.61          2.12         0.29 o                         
   2   4   9        280.80        264.90         2.20 o                         
   3   4   9        567.51        591.83         4.52 o                         
   4   4   9         69.77         87.39         1.04 o                         
   5   4   9          4.42          4.56         0.39 o                         
   6   4   9          1.34          2.07         0.50 o                         
   7   4   9         26.10         20.57         0.95 o                         
   8   4   9          0.56         -2.17         1.15 o                         
  -7   5   9         75.89         71.97         1.82 o                         
  -6   5   9          0.03         -0.17         0.48 o                         
  -5   5   9         98.29         97.82         1.21 o                         
  -4   5   9         12.69          9.34         0.45 o                         
  -3   5   9        170.06        176.45         1.73 o                         
  -2   5   9         51.98         46.96         0.84 o                         
  -1   5   9         72.30         77.40         0.99 o                         
   0   5   9         74.10         75.41         0.96 o                         
   1   5   9          2.74          1.40         0.29 o                         
   2   5   9         27.30         37.07         0.70 o                         
   3   5   9        108.49        102.57         1.19 o                         
   4   5   9        482.32        470.38         3.72 o                         
   5   5   9         96.35         97.45         1.21 o                         
   6   5   9         30.24         25.94         0.89 o                         
   7   5   9         29.35         24.94         1.10 o                         
  -7   6   9         65.56         68.65         2.00 o                         
  -6   6   9          0.59          1.03         0.50 o                         
  -5   6   9          4.38          4.84         0.42 o                         
  -4   6   9          8.26          5.71         0.39 o                         
  -3   6   9          8.43          5.23         0.48 o                         
  -2   6   9         37.14         42.11         0.74 o                         
  -1   6   9        150.77        140.53         1.52 o                         
   0   6   9        495.45        517.31         4.63 o                         
   1   6   9         25.99         26.88         0.67 o                         
   2   6   9         69.70         70.75         0.91 o                         
   3   6   9          0.04          1.82         0.35 o                         
   4   6   9        343.45        328.66         2.69 o                         
   5   6   9         17.56         15.46         0.58 o                         
   6   6   9          1.69          1.05         0.53 o                         
   7   6   9          6.97          5.35         0.82 o                         
  -7   7   9         12.17          9.58         1.45 o                         
  -6   7   9         12.57         13.00         0.58 o                         
  -5   7   9         71.01         65.02         1.01 o                         
  -4   7   9          3.72          2.42         0.33 o                         
  -3   7   9          4.68          3.64         0.33 o                         
  -2   7   9         61.12         54.63         0.82 o                         
  -1   7   9        202.53        207.91         1.97 o                         
   0   7   9          9.02          7.16         0.38 o                         
   1   7   9         43.67         31.85         0.70 o                         
   2   7   9        642.66        633.97         5.10 o                         
   3   7   9         21.31         21.90         0.63 o                         
   4   7   9        330.08        313.22         2.64 o                         
   5   7   9         11.87          8.05         0.50 o                         
   6   7   9          8.94          7.17         0.62 o                         
   7   7   9        224.96        254.60         3.78 o                         
  -7   8   9          0.76          1.89         1.17 o                         
  -6   8   9         16.89         13.42         0.65 o                         
  -5   8   9          0.01         -0.34         0.43 o                         
  -4   8   9          2.75          1.44         0.34 o                         
  -3   8   9          8.03          6.10         0.37 o                         
  -2   8   9         83.97         84.19         1.15 o                         
  -1   8   9         20.97         15.24         0.55 o                         
   0   8   9        646.76        648.90         5.34 o                         
   1   8   9        650.14        578.98         5.15 o                         
   2   8   9          4.58          1.80         0.39 o                         
   3   8   9         17.54         17.38         0.54 o                         
   4   8   9         32.73         37.28         0.84 o                         
   5   8   9          1.19         -0.09         0.48 o                         
   6   8   9         59.35         64.10         1.54 o                         
   7   8   9         13.87         12.75         1.10 o                         
  -7   9   9         13.94         11.91         2.24 o                         
  -6   9   9         66.23         64.10         1.61 o                         
  -5   9   9         15.16         14.12         0.61 o                         
  -4   9   9         30.13         26.81         0.71 o                         
  -3   9   9         89.10         85.23         1.09 o                         
  -2   9   9        247.56        248.55         2.20 o                         
  -1   9   9         23.18         20.11         0.61 o                         
   0   9   9          0.14         -0.84         0.42 o                         
   1   9   9         47.34         48.78         0.89 o                         
   2   9   9          1.25          0.05         0.39 o                         
   3   9   9         57.34         51.45         0.89 o                         
   4   9   9        163.26        191.45         2.06 o                         
   5   9   9          0.54          1.17         0.57 o                         
   6   9   9          8.26          7.54         0.77 o                         
   7   9   9        115.65        125.38         3.61 o                         
  -6  10   9         11.95         11.07         0.92 o                         
  -5  10   9         43.20         43.90         1.22 o                         
  -4  10   9          8.30          7.00         0.43 o                         
  -3  10   9          3.53          4.09         0.41 o                         
  -2  10   9        217.60        206.20         1.98 o                         
  -1  10   9          0.90         -0.59         0.61 o                         
   0  10   9          0.01         -0.26         0.35 o                         
   1  10   9        220.84        224.94         2.22 o                         
   2  10   9         38.01         40.31         0.89 o                         
   3  10   9          2.81          1.17         0.42 o                         
   4  10   9        117.10        108.68         1.56 o                         
   5  10   9        131.07        134.83         1.95 o                         
   6  10   9          0.57          0.12         0.82 o                         
  -6  11   9          5.35          3.19         0.95 o                         
  -5  11   9          2.56          2.85         0.61 o                         
  -4  11   9          6.25          8.17         0.53 o                         
  -3  11   9        133.30        134.29         1.56 o                         
  -2  11   9          5.56          4.63         0.58 o                         
  -1  11   9         17.60         14.85         0.58 o                         
   0  11   9         25.71         26.58         0.74 o                         
   1  11   9          1.66          0.44         0.44 o                         
   2  11   9          4.50          6.36         0.51 o                         
   3  11   9         37.10         36.66         1.04 o                         
   4  11   9          1.24         -0.05         0.57 o                         
   5  11   9          4.00          5.92         0.73 o                         
   6  11   9          0.23          0.46         0.94 o                         
  -5  12   9          2.20          1.44         1.00 o                         
  -4  12   9         56.57         53.47         1.36 o                         
  -3  12   9         49.53         54.15         1.18 o                         
  -2  12   9         64.41         60.92         1.19 o                         
  -1  12   9          2.05          1.59         0.56 o                         
   0  12   9        282.90        272.15         2.78 o                         
   1  12   9        119.86        112.25         1.67 o                         
   2  12   9          3.23          2.06         0.50 o                         
   3  12   9          1.67          1.46         0.61 o                         
   4  12   9        112.46        128.14         2.06 o                         
   5  12   9        107.06        119.74         3.25 o                         
  -5  13   9          4.55          4.48         0.96 o                         
  -4  13   9         42.97         40.46         1.61 o                         
  -3  13   9          8.08          6.93         0.74 o                         
  -2  13   9         28.17         28.93         1.14 o                         
  -1  13   9          6.37          6.26         0.62 o                         
   0  13   9        226.35        234.39         2.75 o                         
   1  13   9         89.68        103.64         1.76 o                         
   2  13   9          0.83          0.71         0.62 o                         
   3  13   9        176.54        213.74         2.91 o                         
   4  13   9         89.28         96.84         2.23 o                         
   5  13   9         43.47         39.85         2.25 o                         
  -4  14   9          2.45          1.97         0.88 o                         
  -3  14   9          7.65          8.11         0.90 o                         
  -2  14   9          0.09         -0.35         0.73 o                         
  -1  14   9         13.18         17.07         0.81 o                         
   0  14   9          2.59          5.57         0.69 o                         
   1  14   9         10.74          4.26         0.67 o                         
   2  14   9        105.10         97.37         1.83 o                         
   3  14   9        123.19        146.15         2.70 o                         
   4  14   9        318.21        358.46         4.96 o                         
  -4  15   9          2.91          2.98         1.19 o                         
  -3  15   9          0.38         -0.02         0.86 o                         
  -2  15   9          6.52          9.39         0.88 o                         
  -1  15   9         17.46         15.90         0.98 o                         
   0  15   9         10.40         11.12         1.04 o                         
   1  15   9          7.03          5.07         0.89 o                         
   2  15   9        277.66        305.14         4.09 o                         
   3  15   9         52.72         62.65         3.14 o                         
   4  15   9         29.37         38.70         2.22 o                         
  -3  16   9         21.32         19.99         1.81 o                         
  -2  16   9         24.75         22.82         1.72 o                         
  -1  16   9         17.94         17.75         1.20 o                         
   0  16   9        249.87        286.35         4.26 o                         
   1  16   9          5.29          4.09         1.09 o                         
   2  16   9          2.93          2.92         1.43 o                         
   3  16   9          0.13         -1.98         1.44 o                         
  -1  17   9         33.57         44.62         2.90 o                         
   0  17   9         37.51         46.00         2.80 o                         
   1  17   9         56.67         57.97         3.28 o                         
  -6   0  10          1.88          0.96         0.71 o                         
  -4   0  10          0.14          1.05         0.53 o                         
  -2   0  10        853.92        867.52        10.88 o                         
   0   0  10        124.01         92.09         1.87 o                         
   2   0  10         79.87         80.29         1.59 o                         
   4   0  10       2046.21       1995.18        21.05 o                         
   6   0  10          0.04          0.24         0.79 o                         
  -7   1  10          3.32          3.63         0.75 o                         
  -6   1  10          1.94          0.81         0.51 o                         
  -5   1  10         23.08         17.31         0.62 o                         
  -4   1  10        155.64        150.00         1.59 o                         
  -3   1  10        347.30        353.80         3.77 o                         
  -2   1  10         52.41         48.26         0.86 o                         
  -1   1  10         27.83         30.29         0.64 o                         
   0   1  10          1.89          1.11         0.32 o                         
   1   1  10         23.74         25.11         0.66 o                         
   2   1  10       1674.81       1665.69        12.97 o                         
   3   1  10         21.01         27.05         0.76 o                         
   4   1  10        267.99        273.66         2.43 o                         
   5   1  10         55.77         55.06         1.01 o                         
   6   1  10          3.04          3.42         0.56 o                         
   7   1  10          0.15         -1.42         0.82 o                         
  -7   2  10          1.56          3.36         0.71 o                         
  -6   2  10          0.18         -0.44         0.47 o                         
  -5   2  10          0.08         -0.86         0.43 o                         
  -4   2  10         84.32         86.46         1.25 o                         
  -3   2  10         38.01         35.52         0.84 o                         
  -2   2  10        546.02        556.13         4.57 o                         
  -1   2  10          0.62          2.25         0.34 o                         
   0   2  10        503.09        553.61         4.38 o                         
   1   2  10        327.25        349.34         2.93 o                         
   2   2  10         18.63         13.87         0.73 o                         
   3   2  10        178.09        180.43         1.84 o                         
   4   2  10        104.34         85.88         1.11 o                         
   5   2  10         59.02         53.73         1.05 o                         
   6   2  10        118.02        115.94         1.74 o                         
   7   2  10          1.85          1.04         0.79 o                         
  -7   3  10         22.49         20.75         1.12 o                         
  -6   3  10         30.43         26.62         0.85 o                         
  -5   3  10          6.10          4.39         0.46 o                         
  -4   3  10          0.19          0.44         0.38 o                         
  -3   3  10          1.98          0.96         0.34 o                         
  -2   3  10        219.05        234.20         2.11 o                         
  -1   3  10        342.68        371.20         3.22 o                         
   0   3  10        223.85        220.32         2.02 o                         
   1   3  10        227.70        220.40         2.07 o                         
   2   3  10        256.58        212.24         1.96 o                         
   3   3  10        293.39        261.97         2.34 o                         
   4   3  10          6.19          5.56         0.43 o                         
   5   3  10         48.28         49.54         1.01 o                         
   6   3  10         12.74         11.00         0.66 o                         
   7   3  10          0.01         -1.53         0.94 o                         
  -7   4  10         10.34         10.47         0.98 o                         
  -6   4  10          7.47          8.96         0.62 o                         
  -5   4  10          0.02         -0.28         0.43 o                         
  -4   4  10        143.10        148.16         1.52 o                         
  -3   4  10         98.09        103.63         1.30 o                         
  -2   4  10        188.15        192.16         1.85 o                         
  -1   4  10         37.79         41.07         0.84 o                         
   0   4  10          1.67          0.60         0.34 o                         
   1   4  10        105.70         91.41         1.12 o                         
   2   4  10        240.07        232.98         2.22 o                         
   3   4  10         14.67          7.90         0.42 o                         
   4   4  10          0.55          0.84         0.37 o                         
   5   4  10          8.82          9.28         0.52 o                         
   6   4  10        115.00        111.23         1.69 o                         
   7   4  10          9.39          7.54         0.86 o                         
  -7   5  10         18.26         12.41         1.30 o                         
  -6   5  10         50.52         41.16         1.26 o                         
  -5   5  10          0.76          1.12         0.45 o                         
  -4   5  10         71.00         79.34         1.08 o                         
  -3   5  10        153.58        157.01         1.57 o                         
  -2   5  10        263.65        276.38         2.58 o                         
  -1   5  10        424.48        441.09         3.78 o                         
   0   5  10         15.52         10.16         0.42 o                         
   1   5  10         50.94         37.77         0.79 o                         
   2   5  10          5.57          3.10         0.40 o                         
   3   5  10         70.18         72.54         1.01 o                         
   4   5  10        137.97        129.30         1.43 o                         
   5   5  10          1.02          2.29         0.49 o                         
   6   5  10          0.02         -0.73         0.61 o                         
   7   5  10          5.76          2.71         0.82 o                         
  -7   6  10          4.81          2.78         1.85 o                         
  -6   6  10          4.18          2.36         0.59 o                         
  -5   6  10          0.96          1.88         0.49 o                         
  -4   6  10         45.58         51.06         1.12 o                         
  -3   6  10          0.00         -0.68         0.34 o                         
  -2   6  10        576.32        582.76         4.83 o                         
  -1   6  10        198.40        205.48         2.17 o                         
   0   6  10          4.89          3.31         0.43 o                         
   1   6  10         40.09         34.61         0.78 o                         
   2   6  10        402.06        355.48         2.98 o                         
   3   6  10         26.94         25.60         0.72 o                         
   4   6  10          9.94          8.31         0.49 o                         
   5   6  10          2.75         -0.04         0.49 o                         
   6   6  10         29.03         28.96         1.14 o                         
   7   6  10         88.26         96.50         2.33 o                         
  -7   7  10         13.91         17.10         1.59 o                         
  -6   7  10          2.15          2.98         0.65 o                         
  -5   7  10          0.27          0.58         0.50 o                         
  -4   7  10        230.48        216.12         2.23 o                         
  -3   7  10          2.58          2.60         0.38 o                         
  -2   7  10        115.01        110.40         1.28 o                         
  -1   7  10          0.40          0.71         0.39 o                         
   0   7  10        167.15        143.04         1.53 o                         
   1   7  10        381.59        372.49         3.28 o                         
   2   7  10       1205.00       1160.77         8.73 o                         
   3   7  10         84.57         78.57         1.02 o                         
   4   7  10          6.03          3.29         0.47 o                         
   5   7  10        103.50        107.38         1.63 o                         
   6   7  10        125.68        129.03         2.18 o                         
   7   7  10          0.05         -1.83         1.24 o                         
  -6   8  10          0.01          0.61         0.79 o                         
  -5   8  10         81.09         80.27         1.41 o                         
  -4   8  10          3.35          3.09         0.44 o                         
  -3   8  10         86.45         86.98         1.15 o                         
  -2   8  10        100.88         89.76         1.15 o                         
  -1   8  10         27.60         24.86         0.69 o                         
   0   8  10          3.09          1.75         0.38 o                         
   1   8  10         77.91         81.25         1.15 o                         
   2   8  10        134.40        123.34         1.47 o                         
   3   8  10        155.50        162.58         1.64 o                         
   4   8  10          2.92          4.70         0.53 o                         
   5   8  10        136.13        152.05         2.04 o                         
   6   8  10         75.19         70.62         1.81 o                         
  -6   9  10          1.45          0.43         0.88 o                         
  -5   9  10          6.08          2.67         0.64 o                         
  -4   9  10        168.64        168.44         1.86 o                         
  -3   9  10          0.44          0.50         0.40 o                         
  -2   9  10          4.16          6.81         0.43 o                         
  -1   9  10          9.40          7.33         0.43 o                         
   0   9  10         14.59          9.42         0.47 o                         
   1   9  10        276.20        255.22         2.49 o                         
   2   9  10          5.86          9.34         0.48 o                         
   3   9  10         85.38         90.52         1.30 o                         
   4   9  10          3.04          2.87         0.55 o                         
   5   9  10         36.49         41.64         1.29 o                         
   6   9  10         55.98         63.38         2.00 o                         
  -6  10  10          1.63          1.64         0.95 o                         
  -5  10  10          8.95          7.31         0.77 o                         
  -4  10  10         12.87         12.89         0.66 o                         
  -3  10  10          0.08          0.06         0.46 o                         
  -2  10  10         72.34         77.72         1.22 o                         
  -1  10  10         13.58         14.37         0.71 o                         
   0  10  10        285.03        257.04         2.39 o                         
   1  10  10         44.46         46.13         1.03 o                         
   2  10  10         22.05         13.49         0.59 o                         
   3  10  10        154.71        173.05         2.11 o                         
   4  10  10        100.08        108.53         1.82 o                         
   5  10  10         13.38         12.03         0.86 o                         
   6  10  10          0.02         -0.50         1.09 o                         
  -5  11  10          0.76          0.35         0.87 o                         
  -4  11  10         83.31         77.58         1.63 o                         
  -3  11  10         16.94         12.94         0.80 o                         
  -2  11  10        172.29        173.00         2.03 o                         
  -1  11  10         44.77         36.57         1.04 o                         
   0  11  10         28.61         26.73         0.91 o                         
   1  11  10         21.38         16.72         0.75 o                         
   2  11  10         34.66         38.50         1.15 o                         
   3  11  10         51.23         56.53         1.41 o                         
   4  11  10          0.53          1.76         0.70 o                         
   5  11  10          6.16          2.42         0.85 o                         
  -5  12  10          0.73          2.32         0.96 o                         
  -4  12  10         37.90         35.80         1.49 o                         
  -3  12  10         32.22         36.35         1.32 o                         
  -2  12  10         44.61         40.59         1.19 o                         
  -1  12  10         21.51         20.51         1.17 o                         
   0  12  10          9.53          8.83         0.63 o                         
   1  12  10         34.85         41.87         1.36 o                         
   2  12  10          5.67          6.19         0.67 o                         
   3  12  10         11.29         12.14         0.79 o                         
   4  12  10         29.94         33.78         1.69 o                         
   5  12  10          1.00         -1.40         1.08 o                         
  -4  13  10         14.26         10.68         1.02 o                         
  -3  13  10          7.87          6.56         0.85 o                         
  -2  13  10         53.92         51.28         1.61 o                         
  -1  13  10          3.22          2.43         0.74 o                         
   0  13  10          2.08          2.45         0.68 o                         
   1  13  10        110.60        114.68         1.70 o                         
   2  13  10         35.74         45.74         1.55 o                         
   3  13  10        157.43        166.18         2.91 o                         
   4  13  10        105.77        112.69         2.98 o                         
  -4  14  10          1.12          2.25         1.39 o                         
  -3  14  10          3.74          3.39         0.91 o                         
  -2  14  10          0.58         -1.16         0.82 o                         
  -1  14  10         13.08         12.37         0.92 o                         
   0  14  10          0.66         -0.18         0.76 o                         
   1  14  10          0.51          2.46         0.88 o                         
   2  14  10         19.07         16.96         1.16 o                         
   3  14  10         20.26         23.10         2.01 o                         
   4  14  10         17.87         15.73         1.54 o                         
  -3  15  10        154.55        165.26         4.00 o                         
  -2  15  10         33.15         36.58         2.36 o                         
  -1  15  10        185.40        205.81         3.40 o                         
   0  15  10          0.01          0.33         1.18 o                         
   1  15  10          8.72          9.99         1.27 o                         
   2  15  10          7.93          9.53         1.18 o                         
   3  15  10        318.53        358.16         6.26 o                         
  -1  16  10         70.19         89.51         4.43 o                         
   0  16  10        129.75        159.41         4.15 o                         
   1  16  10          0.39          1.93         1.56 o                         
  -7   0  11          3.14          2.88         1.27 o                         
  -5   0  11         11.53         15.39         1.00 o                         
  -3   0  11          9.86         11.04         0.67 o                         
  -1   0  11        321.43        329.48         5.61 o                         
   1   0  11        276.84        258.03         3.56 o                         
   3   0  11        159.74        176.33         2.81 o                         
   5   0  11          2.97          0.69         0.74 o                         
   7   0  11         26.41         24.67         2.08 o                         
  -7   1  11          0.33          2.96         0.89 o                         
  -6   1  11          0.27          0.55         0.72 o                         
  -5   1  11          2.99          1.79         0.56 o                         
  -4   1  11        108.79        109.88         1.76 o                         
  -3   1  11         60.44         61.13         0.98 o                         
  -2   1  11          0.02          0.75         0.38 o                         
  -1   1  11        728.47        742.71         6.06 o                         
   0   1  11        299.66        306.91         2.80 o                         
   1   1  11         27.38         24.83         0.80 o                         
   2   1  11        330.65        328.74         3.10 o                         
   3   1  11        111.19        105.41         1.37 o                         
   4   1  11          9.39         11.20         0.50 o                         
   5   1  11         25.09         24.26         0.98 o                         
   6   1  11          6.87          7.32         0.72 o                         
   7   1  11          0.24         -0.73         0.87 o                         
  -7   2  11          5.23          8.73         1.35 o                         
  -6   2  11          0.63          2.08         0.75 o                         
  -5   2  11          3.50          2.16         0.59 o                         
  -4   2  11         61.72         65.46         1.18 o                         
  -3   2  11         87.47         88.85         1.16 o                         
  -2   2  11         86.86         91.74         1.19 o                         
  -1   2  11         72.16         65.97         1.03 o                         
   0   2  11       1474.99       1525.74        11.93 o                         
   1   2  11       1418.71       1365.64        10.94 o                         
   2   2  11        180.80        175.13         1.86 o                         
   3   2  11        185.46        180.74         2.03 o                         
   4   2  11        111.10        111.53         1.48 o                         
   5   2  11         31.66         26.13         0.97 o                         
   6   2  11         59.67         54.21         1.50 o                         
   7   2  11        109.90        101.90         2.60 o                         
  -7   3  11          0.02          0.90         1.22 o                         
  -6   3  11         31.63         33.34         1.35 o                         
  -5   3  11         73.52         68.49         1.26 o                         
  -4   3  11          0.15          1.08         0.46 o                         
  -3   3  11         46.13         50.27         0.92 o                         
  -2   3  11          4.47          3.95         0.51 o                         
  -1   3  11          2.44          2.35         0.44 o                         
   0   3  11         24.69         21.80         0.70 o                         
   1   3  11        982.67        997.44         8.03 o                         
   2   3  11        349.48        341.60         3.34 o                         
   3   3  11        125.08        109.55         1.41 o                         
   4   3  11         21.48         19.55         0.72 o                         
   5   3  11          0.02         -0.39         0.54 o                         
   6   3  11         75.41         73.39         1.66 o                         
   7   3  11          6.05          2.89         0.91 o                         
  -7   4  11         30.97         36.92         2.78 o                         
  -6   4  11          0.11          0.17         0.82 o                         
  -5   4  11          4.85          4.93         0.58 o                         
  -4   4  11          2.27          2.41         0.46 o                         
  -3   4  11         19.86         19.24         0.75 o                         
  -2   4  11          4.85          5.07         0.44 o                         
  -1   4  11          4.69          2.57         0.51 o                         
   0   4  11        119.41         99.88         1.26 o                         
   1   4  11          8.09          8.72         0.48 o                         
   2   4  11        255.63        268.78         2.52 o                         
   3   4  11         49.49         49.18         0.97 o                         
   4   4  11          3.37          3.10         0.47 o                         
   5   4  11         85.39         77.25         1.39 o                         
   6   4  11         11.14          5.98         0.74 o                         
   7   4  11          3.00          1.96         1.17 o                         
  -6   5  11         14.83         13.91         1.03 o                         
  -5   5  11          3.07          2.21         0.58 o                         
  -4   5  11          1.97          2.23         0.51 o                         
  -3   5  11         87.00         84.03         1.09 o                         
  -2   5  11         89.29         97.07         1.23 o                         
  -1   5  11         40.56         39.06         0.86 o                         
   0   5  11          9.20          9.50         0.47 o                         
   1   5  11         22.63         19.03         0.82 o                         
   2   5  11        684.12        631.90         4.97 o                         
   3   5  11         26.19         24.11         0.73 o                         
   4   5  11        136.71        131.19         1.62 o                         
   5   5  11          0.01         -0.55         0.57 o                         
   6   5  11         24.67         19.20         1.03 o                         
  -6   6  11          0.39          2.21         0.82 o                         
  -5   6  11          3.22          4.25         0.66 o                         
  -4   6  11         22.11         20.89         0.84 o                         
  -3   6  11         16.72         15.29         0.82 o                         
  -2   6  11        188.76        190.95         1.95 o                         
  -1   6  11         61.19         52.91         0.99 o                         
   0   6  11          1.41         -0.71         0.44 o                         
   1   6  11          1.96          1.26         0.43 o                         
   2   6  11         47.70         38.27         0.90 o                         
   3   6  11          2.13         -0.46         0.42 o                         
   4   6  11          4.66          1.78         0.53 o                         
   5   6  11         45.58         51.89         1.36 o                         
   6   6  11         35.30         33.10         1.45 o                         
  -6   7  11          3.23          4.17         0.95 o                         
  -5   7  11         21.80         23.70         1.22 o                         
  -4   7  11          1.47          2.75         0.58 o                         
  -3   7  11          0.47          0.42         0.50 o                         
  -2   7  11         91.86         88.14         1.25 o                         
  -1   7  11        337.65        324.06         2.86 o                         
   0   7  11        311.20        305.59         2.73 o                         
   1   7  11          1.22          1.63         0.41 o                         
   2   7  11         39.66         34.18         0.92 o                         
   3   7  11         14.16          9.76         0.69 o                         
   4   7  11          7.19          4.48         0.58 o                         
   5   7  11        200.49        211.66         2.69 o                         
   6   7  11          2.97          2.58         0.86 o                         
  -6   8  11          2.20          1.41         1.05 o                         
  -5   8  11         31.62         33.06         1.53 o                         
  -4   8  11         90.37         88.78         1.63 o                         
  -3   8  11         20.09         18.13         0.69 o                         
  -2   8  11         59.95         51.19         1.14 o                         
  -1   8  11         94.59         89.98         1.31 o                         
   0   8  11         44.47         40.29         0.90 o                         
   1   8  11          5.71          2.71         0.46 o                         
   2   8  11          3.55          2.04         0.51 o                         
   3   8  11         51.41         39.93         1.14 o                         
   4   8  11         72.78         70.19         1.49 o                         
   5   8  11         42.69         46.56         1.62 o                         
   6   8  11        118.75        144.02         3.03 o                         
  -5   9  11          6.82          6.73         0.94 o                         
  -4   9  11         60.81         66.29         2.39 o                         
  -3   9  11         97.92         96.51         1.53 o                         
  -2   9  11         70.33         73.09         1.34 o                         
  -1   9  11          0.71          0.40         0.48 o                         
   0   9  11         68.36         68.33         1.20 o                         
   1   9  11         85.14         84.39         1.32 o                         
   2   9  11         45.85         51.03         1.19 o                         
   3   9  11         23.58         19.21         0.80 o                         
   4   9  11         17.18         16.75         0.80 o                         
   5   9  11        116.05        133.21         2.49 o                         
  -5  10  11          3.74          5.30         0.92 o                         
  -4  10  11         58.47         62.42         2.39 o                         
  -3  10  11          1.30          1.91         0.64 o                         
  -2  10  11         71.86         80.73         1.27 o                         
  -1  10  11        113.47        113.89         1.63 o                         
   0  10  11          4.53          6.04         0.57 o                         
   1  10  11        177.50        172.43         2.22 o                         
   2  10  11         75.21         73.86         1.40 o                         
   3  10  11        169.12        163.49         2.18 o                         
   4  10  11          0.01          1.29         0.77 o                         
   5  10  11        340.95        365.08         4.81 o                         
  -5  11  11         22.53         17.66         1.33 o                         
  -4  11  11          0.13         -0.02         1.14 o                         
  -3  11  11         13.86          9.54         0.78 o                         
  -2  11  11         10.31          7.29         0.82 o                         
  -1  11  11          6.05          4.06         0.56 o                         
   0  11  11          0.12         -0.16         0.54 o                         
   1  11  11         17.78         15.75         0.80 o                         
   2  11  11         14.06         21.42         0.91 o                         
   3  11  11          0.15          0.17         0.77 o                         
   4  11  11          4.98          4.30         0.97 o                         
   5  11  11         27.11         26.09         1.80 o                         
  -4  12  11          4.14          6.64         1.04 o                         
  -3  12  11         27.01         27.82         1.40 o                         
  -2  12  11         15.02         14.11         0.89 o                         
  -1  12  11        115.82        121.05         1.83 o                         
   0  12  11          3.12          4.13         0.71 o                         
   1  12  11         29.18         28.21         1.21 o                         
   2  12  11         31.05         27.84         1.33 o                         
   3  12  11          1.42         -0.40         0.91 o                         
   4  12  11          1.09          1.46         1.08 o                         
  -3  13  11         42.88         42.71         2.13 o                         
  -2  13  11        177.60        201.25         3.27 o                         
  -1  13  11          4.44          7.83         0.95 o                         
   0  13  11         55.40         56.28         2.15 o                         
   1  13  11         13.27         13.74         1.00 o                         
   2  13  11          0.37          1.82         1.04 o                         
   3  13  11         89.76         98.23         2.79 o                         
  -2  14  11          1.42          2.31         1.06 o                         
  -1  14  11          9.43          9.00         1.04 o                         
   0  14  11        135.07        146.75         3.16 o                         
   1  14  11         76.53        101.14         3.07 o                         
   2  14  11        154.27        177.94         3.92 o                         
  -1  15  11          0.22          0.89         1.44 o                         
   0  15  11          8.56         16.10         2.10 o                         
   1  15  11          3.58          4.83         1.62 o                         
  -6   0  12         48.94         56.25         3.05 o                         
  -4   0  12         52.92         46.03         2.06 o                         
  -2   0  12         10.53          7.18         0.58 o                         
   0   0  12        170.99        173.89         2.84 o                         
   2   0  12        632.09        595.81         7.07 o                         
   4   0  12        470.46        531.22         7.60 o                         
   6   0  12        106.69        119.36         3.51 o                         
  -6   1  12         16.33         18.83         1.28 o                         
  -5   1  12         56.27         61.86         2.01 o                         
  -4   1  12         67.54         63.42         1.44 o                         
  -3   1  12         13.90         11.15         0.67 o                         
  -2   1  12         38.01         32.65         0.81 o                         
  -1   1  12         93.22         91.75         1.21 o                         
   0   1  12        358.20        340.73         3.12 o                         
   1   1  12         46.51         41.64         0.95 o                         
   2   1  12          8.68          4.54         0.48 o                         
   3   1  12         11.35          9.99         0.55 o                         
   4   1  12         26.49         25.56         0.91 o                         
   5   1  12          0.19         -0.33         0.65 o                         
   6   1  12         41.88         43.34         1.80 o                         
  -6   2  12         30.53         38.96         2.30 o                         
  -5   2  12         43.71         48.43         1.97 o                         
  -4   2  12         90.26         93.84         1.62 o                         
  -3   2  12        177.98        186.52         2.08 o                         
  -2   2  12          1.07          2.20         0.42 o                         
  -1   2  12        293.61        299.65         2.79 o                         
   0   2  12         17.40         17.23         0.92 o                         
   1   2  12        518.79        509.69         4.37 o                         
   2   2  12        570.29        555.33         4.61 o                         
   3   2  12         96.08         86.54         1.38 o                         
   4   2  12         13.54         13.38         0.70 o                         
   5   2  12          0.74          0.73         0.68 o                         
   6   2  12         37.62         33.87         1.52 o                         
  -6   3  12         27.42         40.61         2.05 o                         
  -5   3  12          2.63          4.88         0.85 o                         
  -4   3  12         37.67         45.94         1.32 o                         
  -3   3  12         59.32         61.15         1.35 o                         
  -2   3  12         61.86         58.31         1.06 o                         
  -1   3  12         50.39         45.69         0.97 o                         
   0   3  12        415.92        392.43         3.53 o                         
   1   3  12         56.73         45.32         0.96 o                         
   2   3  12          5.84          6.12         0.50 o                         
   3   3  12         82.75         78.99         1.38 o                         
   4   3  12         12.46         11.90         0.71 o                         
   5   3  12          2.14          2.03         0.68 o                         
   6   3  12         28.51         22.51         1.41 o                         
  -6   4  12          0.35          4.34         1.33 o                         
  -5   4  12         11.45         12.52         0.87 o                         
  -4   4  12        179.76        185.59         2.28 o                         
  -3   4  12         63.29         68.67         1.60 o                         
  -2   4  12        226.44        232.98         2.38 o                         
  -1   4  12          8.04          4.63         0.49 o                         
   0   4  12          1.86          0.73         0.46 o                         
   1   4  12         51.24         48.13         1.04 o                         
   2   4  12          0.03         -0.89         0.45 o                         
   3   4  12          7.51          6.70         0.57 o                         
   4   4  12        181.54        176.91         2.19 o                         
   5   4  12          6.72          5.10         0.75 o                         
   6   4  12         19.92         14.42         1.03 o                         
  -6   5  12         96.63        107.89         2.79 o                         
  -5   5  12         31.15         30.58         1.63 o                         
  -4   5  12         78.13         74.55         1.51 o                         
  -3   5  12         99.46        105.99         1.56 o                         
  -2   5  12         48.96         49.11         1.11 o                         
  -1   5  12         25.34         23.54         0.74 o                         
   0   5  12          7.92          7.90         0.54 o                         
   1   5  12          4.53          3.94         0.52 o                         
   2   5  12         82.63         75.66         1.23 o                         
   3   5  12          3.73          4.05         0.57 o                         
   4   5  12         28.60         23.03         0.83 o                         
   5   5  12         56.75         59.21         1.77 o                         
   6   5  12          0.87         -0.58         0.94 o                         
  -6   6  12         21.12         23.49         4.52 o                         
  -5   6  12          5.66          7.75         1.10 o                         
  -4   6  12          0.05          1.95         0.72 o                         
  -3   6  12         55.12         53.89         1.30 o                         
  -2   6  12         14.68         12.38         0.66 o                         
  -1   6  12         52.39         50.64         1.11 o                         
   0   6  12         36.01         31.02         1.01 o                         
   1   6  12         20.39         24.12         0.82 o                         
   2   6  12          0.09          0.18         0.54 o                         
   3   6  12         26.87         33.72         1.08 o                         
   4   6  12          0.17          0.03         0.61 o                         
   5   6  12        143.47        147.35         2.69 o                         
   6   6  12          5.77          5.37         1.37 o                         
  -5   7  12          0.32          2.83         0.94 o                         
  -4   7  12         35.96         29.17         1.30 o                         
  -3   7  12          1.38          1.97         0.75 o                         
  -2   7  12         10.42          5.51         0.66 o                         
  -1   7  12         72.78         67.12         1.28 o                         
   0   7  12        368.78        361.69         4.17 o                         
   1   7  12          4.80          3.28         0.52 o                         
   2   7  12         48.83         49.47         1.21 o                         
   3   7  12         41.23         50.18         1.37 o                         
   4   7  12        104.92        113.62         2.06 o                         
   5   7  12          0.86          0.94         0.87 o                         
  -5   8  12          0.09          2.31         1.56 o                         
  -4   8  12          0.23          1.94         0.78 o                         
  -3   8  12        141.46        140.67         2.15 o                         
  -2   8  12          0.69          0.99         0.60 o                         
  -1   8  12         42.07         43.00         1.22 o                         
   0   8  12        243.49        222.25         2.77 o                         
   1   8  12         46.01         41.27         1.17 o                         
   2   8  12         21.45         27.20         1.14 o                         
   3   8  12          2.22          2.22         0.66 o                         
   4   8  12         46.23         43.29         1.46 o                         
   5   8  12         80.59         94.84         2.50 o                         
  -5   9  12          3.53          2.82         1.23 o                         
  -4   9  12          3.82          5.84         1.28 o                         
  -3   9  12          5.86          7.63         0.86 o                         
  -2   9  12          2.79          1.72         0.83 o                         
  -1   9  12        186.15        184.29         2.37 o                         
   0   9  12         67.74         74.95         1.59 o                         
   1   9  12          0.61         -0.38         0.60 o                         
   2   9  12         25.41         19.94         0.98 o                         
   3   9  12         22.95         20.88         0.95 o                         
   4   9  12         22.58         19.70         1.00 o                         
   5   9  12         24.17         19.72         1.44 o                         
  -4  10  12          0.48          2.62         1.12 o                         
  -3  10  12         32.03         37.59         1.85 o                         
  -2  10  12         37.16         31.05         1.33 o                         
  -1  10  12          7.74          7.67         0.77 o                         
   0  10  12        103.18         99.90         1.73 o                         
   1  10  12         16.94         16.19         0.89 o                         
   2  10  12         19.11         17.55         0.89 o                         
   3  10  12        134.68        136.81         2.31 o                         
   4  10  12         91.22         99.63         2.35 o                         
  -4  11  12         39.05         38.65         2.59 o                         
  -3  11  12         20.40         23.29         2.09 o                         
  -2  11  12         25.59         20.22         1.13 o                         
  -1  11  12         34.05         39.25         1.85 o                         
   0  11  12         44.83         52.56         1.51 o                         
   1  11  12         12.61         11.80         1.02 o                         
   2  11  12         49.58         54.18         1.77 o                         
   3  11  12          3.90          6.46         1.07 o                         
   4  11  12         10.06         11.64         1.11 o                         
  -3  12  12          2.37          2.70         1.27 o                         
  -2  12  12          6.36          6.73         1.00 o                         
  -1  12  12         47.99         52.11         2.06 o                         
   0  12  12          3.70          4.01         1.05 o                         
   1  12  12        241.77        277.92         4.53 o                         
   2  12  12          0.04          1.03         1.55 o                         
   3  12  12          1.50         -1.74         1.50 o                         
  -2  13  12          0.00          2.55         1.46 o                         
  -1  13  12          0.45         -0.04         1.21 o                         
   0  13  12          0.07          1.21         1.30 o                         
   1  13  12         70.05         75.42         2.93 o                         
   2  13  12         91.70        100.08         4.62 o                         
  -5   0  13          1.64          5.36         1.38 o                         
  -3   0  13        144.88        150.15         3.12 o                         
  -1   0  13        463.02        441.33         5.86 o                         
   1   0  13         53.13         51.28         2.17 o                         
   3   0  13          2.10          2.52         1.00 o                         
   5   0  13         24.49         27.02         2.06 o                         
  -5   1  13         10.62         10.31         1.11 o                         
  -4   1  13          0.41          0.37         0.80 o                         
  -3   1  13         53.84         52.33         1.35 o                         
  -2   1  13          1.03          1.74         0.58 o                         
  -1   1  13         11.50         10.47         0.75 o                         
   0   1  13         80.92         75.65         1.29 o                         
   1   1  13         23.94         20.34         0.93 o                         
   2   1  13          1.70          0.08         0.66 o                         
   3   1  13         21.75         23.00         0.91 o                         
   4   1  13         33.99         38.80         1.66 o                         
   5   1  13          0.62         -1.24         0.89 o                         
  -5   2  13         40.38         54.24         3.07 o                         
  -4   2  13          4.53          3.15         0.99 o                         
  -3   2  13         13.53         12.96         0.75 o                         
  -2   2  13        470.64        482.12         4.57 o                         
  -1   2  13        495.29        496.65         4.93 o                         
   0   2  13         55.33         55.30         1.31 o                         
   1   2  13         11.31         12.76         0.86 o                         
   2   2  13          1.72          1.02         0.68 o                         
   3   2  13          1.02          0.12         0.74 o                         
   4   2  13          0.06         -0.89         0.84 o                         
   5   2  13        136.21        135.20         2.76 o                         
  -5   3  13          2.19          4.59         1.37 o                         
  -4   3  13          0.57          3.46         0.86 o                         
  -3   3  13         32.56         33.19         1.18 o                         
  -2   3  13        104.56        108.85         1.75 o                         
  -1   3  13          6.74          7.94         1.01 o                         
   0   3  13        245.42        230.07         2.65 o                         
   1   3  13        165.82        157.44         2.04 o                         
   2   3  13          0.00         -0.09         0.76 o                         
   3   3  13         68.62         69.21         1.74 o                         
   4   3  13        113.26        114.21         2.27 o                         
   5   3  13         11.32          9.62         0.97 o                         
  -5   4  13         78.81         91.00         2.74 o                         
  -4   4  13         26.57         30.56         1.93 o                         
  -3   4  13          0.01          0.48         0.74 o                         
  -2   4  13         50.35         45.69         1.24 o                         
  -1   4  13          1.51          0.95         0.59 o                         
   0   4  13         68.41         55.91         1.33 o                         
   1   4  13        160.22        150.24         2.08 o                         
   2   4  13          8.85          7.82         0.75 o                         
   3   4  13         47.74         49.92         1.55 o                         
   4   4  13         28.36         24.11         1.50 o                         
   5   4  13          7.35          4.86         0.97 o                         
  -5   5  13          6.96          5.32         1.18 o                         
  -4   5  13         24.90         24.85         1.51 o                         
  -3   5  13          3.58          3.92         0.74 o                         
  -2   5  13         22.35         18.55         1.00 o                         
  -1   5  13         57.60         54.07         1.38 o                         
   0   5  13        291.72        270.35         3.19 o                         
   1   5  13         12.84         10.92         0.97 o                         
   2   5  13        219.57        230.93         3.25 o                         
   3   5  13          0.01         -0.84         0.75 o                         
   4   5  13         11.27         11.51         0.92 o                         
   5   5  13         39.04         32.56         2.22 o                         
  -5   6  13          3.15          4.54         1.35 o                         
  -4   6  13         12.94         12.66         1.12 o                         
  -3   6  13        115.02        111.03         2.00 o                         
  -2   6  13          0.18         -0.59         0.63 o                         
  -1   6  13         11.76         12.64         0.72 o                         
   0   6  13          8.58          3.54         0.75 o                         
   1   6  13          6.82          4.91         0.76 o                         
   2   6  13          0.13          1.72         0.99 o                         
   3   6  13        139.46        140.10         2.33 o                         
   4   6  13          0.33          0.22         0.83 o                         
   5   6  13         39.89         39.26         2.52 o                         
  -4   7  13         26.21         22.11         1.50 o                         
  -3   7  13         30.97         27.12         1.62 o                         
  -2   7  13         69.56         70.45         1.62 o                         
  -1   7  13          2.25          3.23         0.73 o                         
   0   7  13          3.27          2.10         0.98 o                         
   1   7  13          0.71         -0.01         0.75 o                         
   2   7  13          5.96          5.20         1.09 o                         
   3   7  13          4.22          5.74         0.94 o                         
   4   7  13         24.30         21.12         1.12 o                         
  -4   8  13          2.28          2.56         1.00 o                         
  -3   8  13          0.09          2.52         1.16 o                         
  -2   8  13          0.50          1.03         1.43 o                         
  -1   8  13          4.78          2.89         0.78 o                         
   0   8  13          5.37          5.43         0.86 o                         
   1   8  13          4.13          1.47         0.77 o                         
   2   8  13          1.27         -0.04         0.83 o                         
   3   8  13         79.05         80.88         2.00 o                         
   4   8  13        268.50        308.34         4.58 o                         
  -4   9  13          9.87         10.04         1.68 o                         
  -3   9  13          3.24          7.08         1.05 o                         
  -2   9  13         62.90         64.21         1.92 o                         
  -1   9  13          2.74          3.06         0.92 o                         
   0   9  13          0.49          0.22         0.87 o                         
   1   9  13         62.38         49.92         1.81 o                         
   2   9  13          0.40         -0.54         0.93 o                         
   3   9  13         59.06         68.60         2.06 o                         
   4   9  13         59.64         71.62         2.50 o                         
  -3  10  13         67.56         80.67         5.05 o                         
  -2  10  13         27.31         24.01         1.69 o                         
  -1  10  13        135.90        140.85         3.11 o                         
   0  10  13         57.32         48.82         1.80 o                         
   1  10  13          0.04         -0.99         1.04 o                         
   2  10  13         11.50         11.49         1.22 o                         
   3  10  13        146.25        170.25         3.49 o                         
  -2  11  13          0.07          2.38         1.30 o                         
  -1  11  13         61.20         67.13         3.08 o                         
   0  11  13         40.15         48.39         1.92 o                         
   1  11  13         13.68         12.33         1.29 o                         
   2  11  13         97.05        117.38         4.74 o                         
  -1  12  13         28.06         29.96         1.99 o                         
   0  12  13         36.61         42.93         3.06 o                         
   1  12  13          0.36          2.90         1.69 o                         
  -4   0  14          4.38          6.72         1.51 o                         
  -2   0  14         67.72         65.73         2.10 o                         
   0   0  14        115.75         99.84         2.46 o                         
   2   0  14        333.79        366.71         6.28 o                         
   4   0  14          8.38          2.95         2.04 o                         
  -5   1  14          0.28          5.02         1.61 o                         
  -4   1  14         20.95         22.24         2.30 o                         
  -3   1  14         51.73         48.33         1.71 o                         
  -2   1  14         68.62         65.96         1.61 o                         
  -1   1  14        190.74        186.83         2.53 o                         
   0   1  14         11.13          8.10         0.70 o                         
   1   1  14          0.08         -0.63         0.89 o                         
   2   1  14         17.26         15.44         0.99 o                         
   3   1  14         15.26         13.29         1.14 o                         
   4   1  14         41.97         43.54         2.24 o                         
   5   1  14          2.15          0.13         1.42 o                         
  -5   2  14         79.54         88.59         5.99 o                         
  -4   2  14          6.96          7.42         1.09 o                         
  -3   2  14         39.16         43.00         1.63 o                         
  -2   2  14         18.27         15.73         0.87 o                         
  -1   2  14        200.82        199.19         2.70 o                         
   0   2  14        539.91        528.78         5.23 o                         
   1   2  14          7.58          4.52         0.70 o                         
   2   2  14          0.14         -0.37         0.89 o                         
   3   2  14         19.35         18.01         1.22 o                         
   4   2  14          1.24          2.79         1.29 o                         
   5   2  14         25.73         30.27         5.57 o                         
  -4   3  14          0.72          2.10         1.24 o                         
  -3   3  14          7.58          6.43         0.89 o                         
  -2   3  14         34.26         27.18         1.15 o                         
  -1   3  14          7.30          7.14         0.85 o                         
   0   3  14         34.62         30.04         1.44 o                         
   1   3  14         32.06         28.39         1.18 o                         
   2   3  14         17.84         13.12         1.02 o                         
   3   3  14         27.47         26.58         1.52 o                         
   4   3  14         36.18         34.73         2.49 o                         
  -4   4  14         21.12         17.61         1.46 o                         
  -3   4  14          0.14          0.81         0.89 o                         
  -2   4  14         35.74         29.79         1.21 o                         
  -1   4  14         43.00         32.69         1.37 o                         
   0   4  14         22.17         20.51         1.09 o                         
   1   4  14         70.42         68.45         1.96 o                         
   2   4  14          0.55         -0.68         0.99 o                         
   3   4  14         73.32         76.22         2.30 o                         
   4   4  14         27.85         25.63         2.14 o                         
  -4   5  14         32.56         41.63         8.01 o                         
  -3   5  14          4.93          4.51         0.97 o                         
  -2   5  14         33.25         30.97         1.36 o                         
  -1   5  14         78.29         78.62         1.97 o                         
   0   5  14         42.03         41.82         1.54 o                         
   1   5  14          5.52          4.06         0.95 o                         
   2   5  14          1.69          2.94         1.02 o                         
   3   5  14         41.42         43.17         2.34 o                         
   4   5  14         36.05         47.04         2.46 o                         
  -4   6  14         11.27         12.43         2.03 o                         
  -3   6  14          0.00          2.20         1.15 o                         
  -2   6  14          2.35          3.25         0.88 o                         
  -1   6  14         17.24         18.16         1.17 o                         
   0   6  14         60.21         64.89         2.07 o                         
   1   6  14          3.00          2.43         0.97 o                         
   2   6  14         63.14         64.13         2.30 o                         
   3   6  14          2.91          1.57         1.13 o                         
   4   6  14        100.12         94.43         3.33 o                         
  -3   7  14         43.27         44.71         3.15 o                         
  -2   7  14         78.52         89.79         2.29 o                         
  -1   7  14         17.85         18.90         1.14 o                         
   0   7  14         66.38         71.56         2.14 o                         
   1   7  14         36.57         38.20         1.92 o                         
   2   7  14         14.13         13.53         1.32 o                         
   3   7  14         11.17         10.38         1.31 o                         
  -3   8  14          4.50          7.35         1.45 o                         
  -2   8  14        107.97         99.51         2.43 o                         
  -1   8  14         12.16         14.61         1.10 o                         
   0   8  14          4.43          5.76         1.12 o                         
   1   8  14          0.09          1.95         1.11 o                         
   2   8  14         46.79         47.21         2.69 o                         
   3   8  14         71.05         88.96         3.31 o                         
  -2   9  14         39.59         44.41         2.99 o                         
  -1   9  14          0.31         -0.47         1.06 o                         
   0   9  14          3.82          2.95         1.24 o                         
   1   9  14          0.00          1.50         1.16 o                         
   2   9  14          6.95         10.43         1.51 o                         
  -1  10  14         17.96         21.71         1.67 o                         
   0  10  14          3.96          4.40         1.36 o                         
   1  10  14          7.73          6.30         1.61 o                         
  -3   0  15        292.31        315.72         6.90 o                         
  -1   0  15          0.29          0.19         1.80 o                         
   1   0  15         11.17          7.23         1.31 o                         
   3   0  15          2.77          2.39         1.75 o                         
  -3   1  15          0.67          7.56         1.44 o                         
  -2   1  15          7.59          6.60         0.99 o                         
  -1   1  15          3.83          2.74         0.98 o                         
   0   1  15         20.27         17.05         1.10 o                         
   1   1  15         23.33         22.04         1.38 o                         
   2   1  15          2.20          5.68         1.17 o                         
   3   1  15         42.21         49.66         2.53 o                         
  -3   2  15         63.53         61.68         3.03 o                         
  -2   2  15        108.92         99.47         2.30 o                         
  -1   2  15          7.55          8.19         1.06 o                         
   0   2  15          0.62          0.00         1.00 o                         
   1   2  15          3.98          2.52         1.13 o                         
   2   2  15         34.88         41.69         1.84 o                         
   3   2  15        157.31        152.01         3.51 o                         
  -3   3  15         21.77         17.52         1.49 o                         
  -2   3  15          2.55          2.19         1.05 o                         
  -1   3  15         10.34          8.69         1.11 o                         
   0   3  15         13.13         13.08         1.15 o                         
   1   3  15         13.84         12.59         1.17 o                         
   2   3  15          3.18          2.04         1.13 o                         
   3   3  15          4.85          2.53         1.37 o                         
  -3   4  15         29.06         37.20         2.47 o                         
  -2   4  15          9.94         10.04         1.06 o                         
  -1   4  15         69.36         70.70         2.48 o                         
   0   4  15         10.41         12.07         1.17 o                         
   1   4  15         33.00         29.64         1.87 o                         
   2   4  15         27.69         32.87         1.68 o                         
   3   4  15         13.47         12.20         1.43 o                         
  -3   5  15          8.73          8.47         2.03 o                         
  -2   5  15        128.86        132.57         3.09 o                         
  -1   5  15         34.23         29.29         1.70 o                         
   0   5  15        107.63        111.62         2.78 o                         
   1   5  15          8.38         11.24         1.49 o                         
   2   5  15          7.24          8.59         1.33 o                         
   3   5  15        110.36        107.48         3.62 o                         
  -2   6  15         36.18         38.16         4.02 o                         
  -1   6  15         17.34         16.55         1.44 o                         
   0   6  15          8.95         11.80         1.27 o                         
   1   6  15          6.56          8.81         1.46 o                         
   2   6  15          0.09          0.21         1.45 o                         
  -1   7  15          0.13          2.83         1.48 o                         
   0   7  15          0.81          0.73         1.32 o                         
   1   7  15         56.77         61.64         2.82 o                         
   0   8  15          0.01          0.85         1.55 o                         
   0   0  16         70.43         77.65         4.35 o                         
  -1   1  16          0.13          1.03         2.23 o                         
   0   1  16         11.52         10.80         1.52 o                         
   1   1  16         12.30         11.90         1.45 o                         
  -1   2  16          0.09         -2.34         2.11 o                         
   0   2  16          0.89          0.23         1.57 o                         
   1   2  16          0.39          0.80         1.35 o                         
  -1   3  16          3.30          3.64         2.15 o                         
   0   3  16          5.26          1.59         1.77 o                         
   1   3  16        101.14        109.51         3.64 o                         
                                                                                
